# Supplementary material for: From formulation to structure: 3D electron diffraction for the structure solution of a new indomethacin polymorph from an amorphous solid dispersion
Source: IUCrJ. 2024 Aug 28;11(Pt 5):744–8. doi: 10.1107/S2052252524008121 (PMC11364028; doi:10.1107/S2052252524008121)
Supplement: Supplementary file 1 [file m-11-00744-sup1.cif]

data_I
#==============================================================================

# PROCESSING SUMMARY (IUCr Office Use Only)

_journal_date_recd_electronic      2024-06-11
_journal_date_to_coeditor         ?
_journal_date_from_coeditor       ?
_journal_date_accepted     ?
_journal_date_printers_first      ?
_journal_date_printers_final      ?
_journal_date_proofs_out          ?
_journal_date_proofs_in           ?
_journal_coeditor_name            ?
_journal_coeditor_code      OF5005
_journal_coeditor_notes
; ?
;
_journal_paper_category      RL
_journal_techeditor_code      ?
_iucr_compatibility_tag          ACTA95
_journal_techeditor_notes  
;
;
_journal_coden_ASTM               ?
_journal_name_full                ?
_journal_year                     ?
_journal_volume                   ?
_journal_issue                    ?
_journal_page_first               ?
_journal_page_last                ?
_journal_suppl_publ_number        ?
_journal_suppl_publ_pages         ?

#==============================================================================


_publ_requested_journal          IUCrJ
_publ_contact_author_name        'Professor Paul Midgley'
_publ_contact_author_address     
;
Department of Materials Science and Metallurgy
27 Charles Babbage Road
Cambridge
CB3 0FS
;
_publ_contact_author_email       pam33@cam.ac.uk
_publ_contact_author_phone       '+44 (0) 1223 334561'

loop_
_publ_author_name
_publ_author_address

'Leung, Helen W.'
;
Department of Materials Science and Metallurgy
27 Charles Babbage Road
Cambridge
CB3 0FS
;

'Copley, Royston C. B.'
;
GSK
Gunnels Wood Road
Stevenage
SG1 2NY
;

'Lampronti, Giulio I.'
;
Department of Materials Science and Metallurgy
27 Charles Babbage Road
Cambridge
CB3 0FS
;

'Day, Sarah J.'
;
Diamond Light Source Ltd
Beamline I11
Harwell
Oxford
OX11 0DE
;

'Saunders, Lucy K.'
;
Diamond Light Source Ltd
Beamline I11
Harwell
Oxford
OX11 0DE
;

'Johnstone, Duncan N.'
;
GSK
Gunnels Wood Road
Stevenage
SG1 2NY
;

'Midgley, Paul A.'
;
Department of Materials Science and Metallurgy
27 Charles Babbage Road
Cambridge
CB3 0FS
;

_audit_creation_method            'SHELXL-2017/1'
_shelx_SHELXL_version_number      '2017/1'

_chemical_name_systematic         
'[1-(4-chlorobenzoyl)-5-methoxy-2-methyl-1H-indol-3-yl]acetic acid'

_chemical_name_common              indomethacin
_chemical_melting_point            ?
_chemical_formula_moiety          'C19 H16 Cl N O4' 
_chemical_formula_sum             'C19 H16 Cl N O4' 
_chemical_formula_weight           357.79

loop_
 _atom_type_symbol
 _atom_type_description
 _atom_type_scat_dispersion_real
 _atom_type_scat_dispersion_imag
 _atom_type_scat_source
 'C'  'C'   0.0000   0.0000
 'International Tables Vol C Tables 4.2.6.8 and 6.1.1.4'
 'H'  'H'   0.0000   0.0000
 'International Tables Vol C Tables 4.2.6.8 and 6.1.1.4'
 'N'  'N'   0.0000   0.0000
 'International Tables Vol C Tables 4.2.6.8 and 6.1.1.4'
 'O'  'O'   0.0000   0.0000
 'International Tables Vol C Tables 4.2.6.8 and 6.1.1.4'
 'Cl'  'Cl'   0.0000   0.0000
 'International Tables Vol C Tables 4.2.6.8 and 6.1.1.4'
 
_space_group_crystal_system       monoclinic
_space_group_IT_number            15
_space_group_name_H-M_alt        'C 2/c'
_space_group_name_Hall           '-C 2yc'
 
_shelx_space_group_comment
;
The symmetry employed for this shelxl refinement is uniquely defined
by the following loop, which should always be used as a source of
symmetry information in preference to the above space-group names.
They are only intended as comments.
;
 
loop_
 _space_group_symop_operation_xyz
 'x, y, z'
 '-x, y, -z+1/2'
 'x+1/2, y+1/2, z'
 '-x+1/2, y+1/2, -z+1/2'
 '-x, -y, -z'
 'x, -y, z-1/2'
 '-x+1/2, -y+1/2, -z'
 'x+1/2, -y+1/2, z-1/2'
 
_cell_length_a                    43.70(12)
_cell_length_b                    5.19(7)
_cell_length_c                    33.43(7)
_cell_angle_alpha                 90
_cell_angle_beta                  100.73(9)
_cell_angle_gamma                 90
_cell_volume                      7448(104)
_cell_formula_units_Z             16
_cell_measurement_temperature     87(2)
_cell_measurement_reflns_used     6711
_cell_measurement_theta_min       0.0790
_cell_measurement_theta_max       0.7060

 
_exptl_crystal_description        lath
_exptl_crystal_colour             off-white

_exptl_special_details
;
On the TEM is is impossible to determine the crystal colour. 
However, the colour of the bulk powder is off-white as described above.
;

_exptl_crystal_density_meas       ?
_exptl_crystal_density_method     ?
_exptl_crystal_density_diffrn     1.276          
_exptl_crystal_F_000              1114
_exptl_transmission_factor_min    ?
_exptl_transmission_factor_max    ?
_exptl_crystal_size_max           0.0070
_exptl_crystal_size_mid           0.0010
_exptl_crystal_size_min           0.0001
_exptl_absorpt_coefficient_mu     0.000
_shelx_estimated_absorpt_T_min    ?
_shelx_estimated_absorpt_T_max    ?
_exptl_absorpt_correction_type    multi-scan
_exptl_absorpt_correction_T_min   0.01541
_exptl_absorpt_correction_T_max   1.00000

_exptl_absorpt_process_details
;
CrysAlisPro 1.171.41.93a (Rigaku Oxford Diffraction, 2020)
Empirical absorption correction using spherical harmonics,
implemented in SCALE3 ABSPACK scaling algorithm.
;

_exptl_absorpt_special_details    ?
_diffrn_ambient_temperature       87(2)
_diffrn_radiation_wavelength      0.0197
_diffrn_radiation_type            electron
_diffrn_source                   'transmission electron microscope'
_diffrn_measurement_device_type  'Thermo Scientific Krios G3i'
_diffrn_measurement_method       '3D-ED'
_diffrn_detector_area_resol_mean  ?
_diffrn_reflns_number             15410
_diffrn_reflns_av_unetI/netI      0.1380
_diffrn_reflns_av_R_equivalents   0.1371
_diffrn_reflns_limit_h_min        -48
_diffrn_reflns_limit_h_max        47
_diffrn_reflns_limit_k_min        -6
_diffrn_reflns_limit_k_max        6
_diffrn_reflns_limit_l_min        -41
_diffrn_reflns_limit_l_max        41
_diffrn_reflns_theta_min          0.057
_diffrn_reflns_theta_max          0.705
_diffrn_reflns_theta_full         0.677
_diffrn_measured_fraction_theta_max   0.770
_diffrn_measured_fraction_theta_full  0.780
_diffrn_reflns_Laue_measured_fraction_max    0.770
_diffrn_reflns_Laue_measured_fraction_full   0.780
_diffrn_reflns_point_group_measured_fraction_max   0.770
_diffrn_reflns_point_group_measured_fraction_full  0.780
_reflns_number_total              5885
_reflns_number_gt                 4062
_reflns_threshold_expression      'I > 2\s(I)'
_reflns_Friedel_coverage          0.000
_reflns_Friedel_fraction_max      .
_reflns_Friedel_fraction_full     .
 
_reflns_special_details
;
 Reflections were merged by SHELXL according to the crystal
 class for the calculation of statistics and refinement.
 
 _reflns_Friedel_fraction is defined as the number of unique
 Friedel pairs measured divided by the number that would be
 possible theoretically, ignoring centric projections and
 systematic absences.
;
 
_computing_data_collection       'EPU-D 1.14.0.5171 (ThermoFisher)'
_computing_cell_refinement       'CrysAlisPro 1.171.41.93a (Rigaku OD, 2020)'
_computing_data_reduction        'CrysAlisPro 1.171.41.93a (Rigaku OD, 2020)'

_computing_structure_solution    
'SHELXD, G.M.Sheldrick - Sheldrick, G.M. (2008). Acta Cryst. A64, 112-122.'

_computing_structure_refinement 'SHELXL-2017/1 (Sheldrick, 2017)'
_computing_molecular_graphics   'Mercury 2021.3.0 (Build 333817)'
_computing_publication_material   ?

_refine_special_details           
;
The co-ordinates for the non-hydrogen atoms were refined with 'SAME 0.005' 
restraints that held the two independent molecules to have the same geometry.  
There was no need for any further geometric restraints e.g. FLAT.  
Isotropic ADPs were refined for all the non-hydrogen atoms.  
No restraints were necessary on  these. Hydrogen atoms were geometrically
placed and refined using a riding model with isotropic ADPs as an 
appropriate multiple of the bonded atom.
;

_refine_ls_structure_factor_coef  Fsqd
_refine_ls_matrix_type            full
_refine_ls_weighting_scheme       calc

_refine_ls_weighting_details
'w=1/[\s^2^(Fo^2^)+(0.2913P)^2^+28.1400P] where P=(Fo^2^+2Fc^2^)/3'

_atom_sites_solution_primary      dual
_atom_sites_solution_secondary    ?
_atom_sites_solution_hydrogens    geom
_refine_ls_hydrogen_treatment     constr
_refine_ls_extinction_method      'SHELXL-2017/1 (Sheldrick 2017)'
_refine_ls_extinction_coef        534(71)
_refine_ls_extinction_expression
 'Fc^*^=kFc[1+0.001xFc^2^\l^3^/sin(2\q)]^-1/4^'
_refine_ls_number_reflns          5885
_refine_ls_number_parameters      208
_refine_ls_number_restraints      66
_refine_ls_R_factor_all           0.3254
_refine_ls_R_factor_gt            0.2822
_refine_ls_wR_factor_ref          0.6347
_refine_ls_wR_factor_gt           0.6107
_refine_ls_goodness_of_fit_ref    1.165
_refine_ls_restrained_S_all       1.159
_refine_ls_shift/su_max           0.000
_refine_ls_shift/su_mean          0.000
 
loop_
 _atom_site_label
 _atom_site_type_symbol
 _atom_site_fract_x
 _atom_site_fract_y
 _atom_site_fract_z
 _atom_site_U_iso_or_equiv
 _atom_site_adp_type
 _atom_site_occupancy
 _atom_site_site_symmetry_order  
 _atom_site_calc_flag
 _atom_site_refinement_flags_posn
 _atom_site_refinement_flags_adp
 _atom_site_refinement_flags_occupancy
 _atom_site_disorder_assembly
 _atom_site_disorder_group
N1 N 0.6296(3) 0.541(2) 0.4378(3) 0.024(3) Uiso 1 1 d D . . . .
C2 C 0.6399(3) 0.667(2) 0.4750(3) 0.019(3) Uiso 1 1 d D . . . .
C3 C 0.6675(3) 0.563(2) 0.4933(3) 0.026(3) Uiso 1 1 d D . . . .
C4 C 0.7019(3) 0.185(2) 0.4719(3) 0.024(3) Uiso 1 1 d D . . . .
H4 H 0.717877 0.189689 0.495482 0.029 Uiso 1 1 calc R U . . .
C5 C 0.7032(4) 0.007(3) 0.4416(3) 0.036(4) Uiso 1 1 d D . . . .
C6 C 0.6795(3) 0.003(2) 0.4063(3) 0.024(3) Uiso 1 1 d D . . . .
H6 H 0.680803 -0.119154 0.385499 0.029 Uiso 1 1 calc R U . . .
C7 C 0.6538(3) 0.177(2) 0.4012(3) 0.020(3) Uiso 1 1 d D . . . .
H7 H 0.638012 0.171727 0.377400 0.024 Uiso 1 1 calc R U . . .
C8 C 0.6524(3) 0.357(2) 0.4320(3) 0.031(4) Uiso 1 1 d D . . . .
C9 C 0.6770(3) 0.361(2) 0.4679(3) 0.029(3) Uiso 1 1 d D . . . .
C10 C 0.6046(3) 0.602(2) 0.4058(3) 0.017(3) Uiso 1 1 d D . . . .
O11 O 0.6052(3) 0.543(2) 0.3708(3) 0.034(3) Uiso 1 1 d D . . . .
C12 C 0.5760(3) 0.744(2) 0.4149(3) 0.026(3) Uiso 1 1 d D . . . .
C13 C 0.5658(4) 0.957(2) 0.3912(4) 0.028(3) Uiso 1 1 d D . . . .
H13 H 0.576682 1.014649 0.370862 0.033 Uiso 1 1 calc R U . . .
C14 C 0.5380(4) 1.089(3) 0.3982(4) 0.037(4) Uiso 1 1 d D . . . .
H14 H 0.531084 1.237820 0.382500 0.044 Uiso 1 1 calc R U . . .
C15 C 0.5214(4) 1.005(3) 0.4268(4) 0.035(4) Uiso 1 1 d D . . . .
C16 C 0.5336(4) 0.796(3) 0.4517(4) 0.045(5) Uiso 1 1 d D . . . .
H16 H 0.523301 0.740220 0.472837 0.054 Uiso 1 1 calc R U . . .
C17 C 0.5615(4) 0.667(3) 0.4453(4) 0.033(4) Uiso 1 1 d D . . . .
H17 H 0.569667 0.527492 0.462412 0.040 Uiso 1 1 calc R U . . .
Cl18 Cl 0.4879(3) 1.1646(18) 0.4353(3) 0.061(3) Uiso 1 1 d D . . . .
C19 C 0.6240(4) 0.889(3) 0.4913(4) 0.041(4) Uiso 1 1 d D . . . .
H19A H 0.615059 1.003764 0.468858 0.062 Uiso 1 1 calc R U . . .
H19B H 0.639110 0.984147 0.511158 0.062 Uiso 1 1 calc R U . . .
H19C H 0.607298 0.823626 0.504528 0.062 Uiso 1 1 calc R U . . .
C20 C 0.6883(3) 0.641(2) 0.5329(3) 0.040(4) Uiso 1 1 d D . . . .
H20A H 0.709865 0.661959 0.528114 0.048 Uiso 1 1 calc R U . . .
H20B H 0.681289 0.809433 0.541577 0.048 Uiso 1 1 calc R U . . .
C21 C 0.6884(4) 0.456(3) 0.5652(4) 0.038(4) Uiso 1 1 d D . . . .
O22 O 0.7071(5) 0.279(3) 0.5741(5) 0.059(4) Uiso 1 1 d D . . . .
O23 O 0.6636(5) 0.483(4) 0.5841(6) 0.077(6) Uiso 1 1 d D . . . .
H23 H 0.666226 0.390582 0.605172 0.115 Uiso 1 1 calc R U . . .
O24 O 0.7285(3) -0.159(2) 0.4480(3) 0.043(3) Uiso 1 1 d D . . . .
C25 C 0.7305(5) -0.337(3) 0.4165(4) 0.036(4) Uiso 1 1 d D . . . .
H25A H 0.733326 -0.243157 0.391963 0.054 Uiso 1 1 calc R U . . .
H25B H 0.711245 -0.438281 0.410463 0.054 Uiso 1 1 calc R U . . .
H25C H 0.748214 -0.452250 0.425131 0.054 Uiso 1 1 calc R U . . .
N51 N 0.6343(3) -0.0402(19) 0.7580(3) 0.018(3) Uiso 1 1 d D . . . .
C52 C 0.6454(3) -0.168(2) 0.7266(3) 0.021(3) Uiso 1 1 d D . . . .
C53 C 0.6736(3) -0.068(2) 0.7232(3) 0.025(3) Uiso 1 1 d D . . . .
C54 C 0.7070(3) 0.314(2) 0.7618(3) 0.018(3) Uiso 1 1 d D . . . .
H54 H 0.723889 0.305447 0.747555 0.021 Uiso 1 1 calc R U . . .
C55 C 0.7071(3) 0.498(2) 0.7919(3) 0.017(3) Uiso 1 1 d D . . . .
C56 C 0.6829(3) 0.501(2) 0.8147(3) 0.014(3) Uiso 1 1 d D . . . .
H56 H 0.684017 0.619080 0.836664 0.017 Uiso 1 1 calc R U . . .
C57 C 0.6568(3) 0.331(2) 0.8058(3) 0.016(3) Uiso 1 1 d D . . . .
H57 H 0.640052 0.341766 0.820235 0.019 Uiso 1 1 calc R U . . .
C58 C 0.6566(3) 0.147(2) 0.7751(3) 0.021(3) Uiso 1 1 d D . . . .
C59 C 0.6820(3) 0.141(2) 0.7524(3) 0.018(3) Uiso 1 1 d D . . . .
C60 C 0.6080(3) -0.096(2) 0.7755(3) 0.016(3) Uiso 1 1 d D . . . .
O61 O 0.6068(3) -0.033(2) 0.8102(3) 0.025(3) Uiso 1 1 d D . . . .
C62 C 0.5798(3) -0.228(2) 0.7497(3) 0.025(3) Uiso 1 1 d D . . . .
C63 C 0.5671(4) -0.435(2) 0.7666(4) 0.031(4) Uiso 1 1 d D . . . .
H63 H 0.575114 -0.488539 0.793690 0.038 Uiso 1 1 calc R U . . .
C64 C 0.5412(4) -0.571(2) 0.7419(3) 0.029(3) Uiso 1 1 d D . . . .
H64 H 0.532560 -0.716461 0.752875 0.035 Uiso 1 1 calc R U . . .
C65 C 0.5289(4) -0.492(2) 0.7029(3) 0.031(4) Uiso 1 1 d D . . . .
C66 C 0.5419(4) -0.274(3) 0.6875(4) 0.038(4) Uiso 1 1 d D . . . .
H66 H 0.533081 -0.210789 0.661150 0.046 Uiso 1 1 calc R U . . .
C67 C 0.5684(4) -0.146(3) 0.7113(3) 0.032(4) Uiso 1 1 d D . . . .
H67 H 0.577815 -0.004628 0.700170 0.039 Uiso 1 1 calc R U . . .
Cl68 Cl 0.4979(2) -0.6560(15) 0.6727(2) 0.044(2) Uiso 1 1 d D . . . .
C69 C 0.6302(4) -0.395(2) 0.7030(4) 0.023(3) Uiso 1 1 d D . . . .
H69A H 0.612868 -0.334872 0.682176 0.035 Uiso 1 1 calc R U . . .
H69B H 0.622331 -0.513204 0.721601 0.035 Uiso 1 1 calc R U . . .
H69C H 0.645474 -0.484251 0.689980 0.035 Uiso 1 1 calc R U . . .
C70 C 0.6946(3) -0.149(2) 0.6942(3) 0.027(3) Uiso 1 1 d D . . . .
H70A H 0.716556 -0.137458 0.708582 0.033 Uiso 1 1 calc R U . . .
H70B H 0.690292 -0.331112 0.686541 0.033 Uiso 1 1 calc R U . . .
C71 C 0.6910(5) 0.005(3) 0.6577(4) 0.044(4) Uiso 1 1 d D . . . .
O72 O 0.6739(4) 0.193(3) 0.6500(4) 0.044(4) Uiso 1 1 d D . . . .
O73 O 0.7093(4) -0.075(2) 0.6314(4) 0.038(3) Uiso 1 1 d D . . . .
H73 H 0.705679 0.014798 0.610131 0.057 Uiso 1 1 calc R U . . .
O74 O 0.7322(3) 0.666(2) 0.7985(3) 0.027(3) Uiso 1 1 d D . . . .
C75 C 0.7336(5) 0.842(3) 0.8312(4) 0.033(4) Uiso 1 1 d D . . . .
H75A H 0.732756 0.746967 0.856351 0.050 Uiso 1 1 calc R U . . .
H75B H 0.715865 0.960833 0.825421 0.050 Uiso 1 1 calc R U . . .
H75C H 0.753050 0.940049 0.834568 0.050 Uiso 1 1 calc R U . . .
 
_geom_special_details
;
 All esds (except the esd in the dihedral angle between two l.s. planes)
 are estimated using the full covariance matrix.  The cell esds are taken
 into account individually in the estimation of esds in distances, angles
 and torsion angles; correlations between esds in cell parameters are only
 used when they are defined by crystal symmetry.  An approximate (isotropic)
 treatment of cell esds is used for estimating esds involving l.s. planes.
;
 
loop_
 _geom_bond_atom_site_label_1
 _geom_bond_atom_site_label_2
 _geom_bond_distance
 _geom_bond_site_symmetry_2
 _geom_bond_publ_flag
N1 C2 1.403(13) . ?
N1 C10 1.414(15) . ?
N1 C8 1.419(18) . ?
C2 C3 1.360(17) . ?
C2 C19 1.500(19) . ?
C3 C9 1.456(17) . ?
C3 C20 1.515(15) . ?
C4 C5 1.384(15) . ?
C4 C9 1.405(18) . ?
C4 H4 0.9500 . ?
C5 O24 1.384(18) . ?
C5 C6 1.416(17) . ?
C6 C7 1.430(17) . ?
C6 H6 0.9500 . ?
C7 C8 1.398(15) . ?
C7 H7 0.9500 . ?
C8 C9 1.457(17) . ?
C10 O11 1.216(11) . ?
C10 C12 1.528(17) . ?
C12 C17 1.356(15) . ?
C12 C13 1.381(19) . ?
C13 C14 1.450(19) . ?
C13 H13 0.9500 . ?
C14 C15 1.375(16) . ?
C14 H14 0.9500 . ?
C15 C16 1.41(2) . ?
C15 Cl18 1.753(17) . ?
C16 C17 1.44(2) . ?
C16 H16 0.9500 . ?
C17 H17 0.9500 . ?
C19 H19A 0.9800 . ?
C19 H19B 0.9800 . ?
C19 H19C 0.9800 . ?
C20 C21 1.443(17) . ?
C20 H20A 0.9900 . ?
C20 H20B 0.9900 . ?
C21 O22 1.23(2) . ?
C21 O23 1.362(18) . ?
O23 H23 0.8400 . ?
O24 C25 1.416(16) . ?
C25 H25A 0.9800 . ?
C25 H25B 0.9800 . ?
C25 H25C 0.9800 . ?
N51 C52 1.401(13) . ?
N51 C60 1.413(15) . ?
N51 C58 1.417(18) . ?
C52 C53 1.360(17) . ?
C52 C69 1.500(19) . ?
C53 C59 1.458(17) . ?
C53 C70 1.515(15) . ?
C54 C55 1.386(15) . ?
C54 C59 1.406(18) . ?
C54 H54 0.9500 . ?
C55 O74 1.385(18) . ?
C55 C56 1.416(16) . ?
C56 C57 1.430(17) . ?
C56 H56 0.9500 . ?
C57 C58 1.399(15) . ?
C57 H57 0.9500 . ?
C58 C59 1.458(17) . ?
C60 O61 1.214(11) . ?
C60 C62 1.530(17) . ?
C62 C67 1.356(15) . ?
C62 C63 1.379(19) . ?
C63 C64 1.452(19) . ?
C63 H63 0.9500 . ?
C64 C65 1.375(16) . ?
C64 H64 0.9500 . ?
C65 C66 1.41(2) . ?
C65 Cl68 1.753(17) . ?
C66 C67 1.44(2) . ?
C66 H66 0.9500 . ?
C67 H67 0.9500 . ?
C69 H69A 0.9800 . ?
C69 H69B 0.9800 . ?
C69 H69C 0.9800 . ?
C70 C71 1.443(16) . ?
C70 H70A 0.9900 . ?
C70 H70B 0.9900 . ?
C71 O72 1.23(2) . ?
C71 O73 1.361(17) . ?
O73 H73 0.8400 . ?
O74 C75 1.418(16) . ?
C75 H75A 0.9800 . ?
C75 H75B 0.9800 . ?
C75 H75C 0.9800 . ?
 
loop_
 _geom_angle_atom_site_label_1
 _geom_angle_atom_site_label_2
 _geom_angle_atom_site_label_3
 _geom_angle
 _geom_angle_site_symmetry_1
 _geom_angle_site_symmetry_3
 _geom_angle_publ_flag
C2 N1 C10 129.7(10) . . ?
C2 N1 C8 108.5(10) . . ?
C10 N1 C8 120.8(8) . . ?
C3 C2 N1 109.0(10) . . ?
C3 C2 C19 125.1(10) . . ?
N1 C2 C19 125.9(11) . . ?
C2 C3 C9 110.5(10) . . ?
C2 C3 C20 128.8(10) . . ?
C9 C3 C20 120.6(11) . . ?
C5 C4 C9 120.1(11) . . ?
C5 C4 H4 120.0 . . ?
C9 C4 H4 120.0 . . ?
C4 C5 O24 116.3(11) . . ?
C4 C5 C6 119.8(11) . . ?
O24 C5 C6 124.0(10) . . ?
C5 C6 C7 121.9(9) . . ?
C5 C6 H6 119.1 . . ?
C7 C6 H6 119.1 . . ?
C8 C7 C6 118.3(11) . . ?
C8 C7 H7 120.8 . . ?
C6 C7 H7 120.8 . . ?
C7 C8 N1 132.6(12) . . ?
C7 C8 C9 119.3(11) . . ?
N1 C8 C9 108.0(9) . . ?
C4 C9 C3 135.3(11) . . ?
C4 C9 C8 120.6(9) . . ?
C3 C9 C8 104.0(10) . . ?
O11 C10 N1 121.1(11) . . ?
O11 C10 C12 118.6(10) . . ?
N1 C10 C12 120.3(8) . . ?
C17 C12 C13 121.3(12) . . ?
C17 C12 C10 121.3(10) . . ?
C13 C12 C10 117.4(10) . . ?
C12 C13 C14 118.5(11) . . ?
C12 C13 H13 120.7 . . ?
C14 C13 H13 120.7 . . ?
C15 C14 C13 121.7(12) . . ?
C15 C14 H14 119.1 . . ?
C13 C14 H14 119.1 . . ?
C14 C15 C16 117.8(13) . . ?
C14 C15 Cl18 121.8(10) . . ?
C16 C15 Cl18 120.2(10) . . ?
C15 C16 C17 120.4(12) . . ?
C15 C16 H16 119.8 . . ?
C17 C16 H16 119.8 . . ?
C12 C17 C16 120.0(12) . . ?
C12 C17 H17 120.0 . . ?
C16 C17 H17 120.0 . . ?
C2 C19 H19A 109.5 . . ?
C2 C19 H19B 109.5 . . ?
H19A C19 H19B 109.5 . . ?
C2 C19 H19C 109.5 . . ?
H19A C19 H19C 109.5 . . ?
H19B C19 H19C 109.5 . . ?
C21 C20 C3 113.4(11) . . ?
C21 C20 H20A 108.9 . . ?
C3 C20 H20A 108.9 . . ?
C21 C20 H20B 108.9 . . ?
C3 C20 H20B 108.9 . . ?
H20A C20 H20B 107.7 . . ?
O22 C21 O23 121.0(13) . . ?
O22 C21 C20 125.8(12) . . ?
O23 C21 C20 112.9(12) . . ?
C21 O23 H23 109.5 . . ?
C5 O24 C25 116.6(12) . . ?
O24 C25 H25A 109.5 . . ?
O24 C25 H25B 109.5 . . ?
H25A C25 H25B 109.5 . . ?
O24 C25 H25C 109.5 . . ?
H25A C25 H25C 109.5 . . ?
H25B C25 H25C 109.5 . . ?
C52 N51 C60 129.5(10) . . ?
C52 N51 C58 108.6(10) . . ?
C60 N51 C58 121.4(8) . . ?
C53 C52 N51 109.0(10) . . ?
C53 C52 C69 125.2(10) . . ?
N51 C52 C69 125.6(11) . . ?
C52 C53 C59 110.4(10) . . ?
C52 C53 C70 127.8(10) . . ?
C59 C53 C70 121.8(12) . . ?
C55 C54 C59 119.9(11) . . ?
C55 C54 H54 120.0 . . ?
C59 C54 H54 120.0 . . ?
O74 C55 C54 116.3(11) . . ?
O74 C55 C56 123.8(9) . . ?
C54 C55 C56 119.8(11) . . ?
C55 C56 C57 121.9(9) . . ?
C55 C56 H56 119.1 . . ?
C57 C56 H56 119.1 . . ?
C58 C57 C56 118.0(11) . . ?
C58 C57 H57 121.0 . . ?
C56 C57 H57 121.0 . . ?
C57 C58 N51 132.3(11) . . ?
C57 C58 C59 119.6(11) . . ?
N51 C58 C59 107.9(8) . . ?
C54 C59 C53 135.5(11) . . ?
C54 C59 C58 120.5(9) . . ?
C53 C59 C58 104.0(10) . . ?
O61 C60 N51 121.6(11) . . ?
O61 C60 C62 119.0(10) . . ?
N51 C60 C62 119.3(8) . . ?
C67 C62 C63 121.8(12) . . ?
C67 C62 C60 120.6(10) . . ?
C63 C62 C60 117.6(10) . . ?
C62 C63 C64 118.4(11) . . ?
C62 C63 H63 120.8 . . ?
C64 C63 H63 120.8 . . ?
C65 C64 C63 121.5(12) . . ?
C65 C64 H64 119.3 . . ?
C63 C64 H64 119.3 . . ?
C64 C65 C66 118.2(13) . . ?
C64 C65 Cl68 121.8(10) . . ?
C66 C65 Cl68 120.0(10) . . ?
C65 C66 C67 120.4(12) . . ?
C65 C66 H66 119.8 . . ?
C67 C66 H66 119.8 . . ?
C62 C67 C66 119.7(12) . . ?
C62 C67 H67 120.2 . . ?
C66 C67 H67 120.2 . . ?
C52 C69 H69A 109.5 . . ?
C52 C69 H69B 109.5 . . ?
H69A C69 H69B 109.5 . . ?
C52 C69 H69C 109.5 . . ?
H69A C69 H69C 109.5 . . ?
H69B C69 H69C 109.5 . . ?
C71 C70 C53 113.9(10) . . ?
C71 C70 H70A 108.8 . . ?
C53 C70 H70A 108.8 . . ?
C71 C70 H70B 108.8 . . ?
C53 C70 H70B 108.8 . . ?
H70A C70 H70B 107.7 . . ?
O72 C71 O73 121.2(12) . . ?
O72 C71 C70 125.6(11) . . ?
O73 C71 C70 113.1(12) . . ?
C71 O73 H73 109.5 . . ?
C55 O74 C75 116.6(11) . . ?
O74 C75 H75A 109.5 . . ?
O74 C75 H75B 109.5 . . ?
H75A C75 H75B 109.5 . . ?
O74 C75 H75C 109.5 . . ?
H75A C75 H75C 109.5 . . ?
H75B C75 H75C 109.5 . . ?
 
loop_
 _geom_torsion_atom_site_label_1
 _geom_torsion_atom_site_label_2
 _geom_torsion_atom_site_label_3
 _geom_torsion_atom_site_label_4
 _geom_torsion
 _geom_torsion_site_symmetry_1
 _geom_torsion_site_symmetry_2
 _geom_torsion_site_symmetry_3
 _geom_torsion_site_symmetry_4
 _geom_torsion_publ_flag
C10 N1 C2 C3 -170.7(13) . . . . ?
C8 N1 C2 C3 -2.3(15) . . . . ?
C10 N1 C2 C19 7(2) . . . . ?
C8 N1 C2 C19 175.2(14) . . . . ?
N1 C2 C3 C9 0.9(16) . . . . ?
C19 C2 C3 C9 -176.6(13) . . . . ?
N1 C2 C3 C20 177.3(12) . . . . ?
C19 C2 C3 C20 0(2) . . . . ?
C9 C4 C5 O24 -180.0(14) . . . . ?
C9 C4 C5 C6 1(2) . . . . ?
C4 C5 C6 C7 -1(2) . . . . ?
O24 C5 C6 C7 179.8(13) . . . . ?
C5 C6 C7 C8 0(2) . . . . ?
C6 C7 C8 N1 -175.0(14) . . . . ?
C6 C7 C8 C9 0(2) . . . . ?
C2 N1 C8 C7 178.5(14) . . . . ?
C10 N1 C8 C7 -12(2) . . . . ?
C2 N1 C8 C9 2.8(15) . . . . ?
C10 N1 C8 C9 172.5(12) . . . . ?
C5 C4 C9 C3 177.3(15) . . . . ?
C5 C4 C9 C8 0(2) . . . . ?
C2 C3 C9 C4 -176.8(16) . . . . ?
C20 C3 C9 C4 6(2) . . . . ?
C2 C3 C9 C8 0.8(16) . . . . ?
C20 C3 C9 C8 -176.0(12) . . . . ?
C7 C8 C9 C4 0(2) . . . . ?
N1 C8 C9 C4 175.9(12) . . . . ?
C7 C8 C9 C3 -178.6(12) . . . . ?
N1 C8 C9 C3 -2.2(16) . . . . ?
C2 N1 C10 O11 151.5(14) . . . . ?
C8 N1 C10 O11 -16(2) . . . . ?
C2 N1 C10 C12 -29(2) . . . . ?
C8 N1 C10 C12 164.2(11) . . . . ?
O11 C10 C12 C17 131.6(15) . . . . ?
N1 C10 C12 C17 -48(2) . . . . ?
O11 C10 C12 C13 -49.2(18) . . . . ?
N1 C10 C12 C13 130.9(14) . . . . ?
C17 C12 C13 C14 -3(2) . . . . ?
C10 C12 C13 C14 177.6(13) . . . . ?
C12 C13 C14 C15 -2(2) . . . . ?
C13 C14 C15 C16 5(3) . . . . ?
C13 C14 C15 Cl18 179.9(13) . . . . ?
C14 C15 C16 C17 -4(3) . . . . ?
Cl18 C15 C16 C17 -178.9(14) . . . . ?
C13 C12 C17 C16 4(2) . . . . ?
C10 C12 C17 C16 -176.6(14) . . . . ?
C15 C16 C17 C12 -1(3) . . . . ?
C2 C3 C20 C21 108.9(17) . . . . ?
C9 C3 C20 C21 -75.0(17) . . . . ?
C3 C20 C21 O22 93.3(19) . . . . ?
C3 C20 C21 O23 -81.6(18) . . . . ?
C4 C5 O24 C25 -178.0(14) . . . . ?
C6 C5 O24 C25 1(2) . . . . ?
C60 N51 C52 C53 -172.2(13) . . . . ?
C58 N51 C52 C53 -0.3(15) . . . . ?
C60 N51 C52 C69 3(2) . . . . ?
C58 N51 C52 C69 174.5(13) . . . . ?
N51 C52 C53 C59 -1.6(16) . . . . ?
C69 C52 C53 C59 -176.5(12) . . . . ?
N51 C52 C53 C70 178.6(12) . . . . ?
C69 C52 C53 C70 4(2) . . . . ?
C59 C54 C55 O74 -178.4(12) . . . . ?
C59 C54 C55 C56 4(2) . . . . ?
O74 C55 C56 C57 177.5(12) . . . . ?
C54 C55 C56 C57 -5(2) . . . . ?
C55 C56 C57 C58 4.1(19) . . . . ?
C56 C57 C58 N51 -177.3(13) . . . . ?
C56 C57 C58 C59 -2.3(19) . . . . ?
C52 N51 C58 C57 177.5(14) . . . . ?
C60 N51 C58 C57 -10(2) . . . . ?
C52 N51 C58 C59 2.1(15) . . . . ?
C60 N51 C58 C59 174.8(12) . . . . ?
C55 C54 C59 C53 178.4(14) . . . . ?
C55 C54 C59 C58 -2.3(19) . . . . ?
C52 C53 C59 C54 -177.9(15) . . . . ?
C70 C53 C59 C54 2(2) . . . . ?
C52 C53 C59 C58 2.8(15) . . . . ?
C70 C53 C59 C58 -177.4(12) . . . . ?
C57 C58 C59 C54 1(2) . . . . ?
N51 C58 C59 C54 177.6(11) . . . . ?
C57 C58 C59 C53 -179.0(12) . . . . ?
N51 C58 C59 C53 -2.9(15) . . . . ?
C52 N51 C60 O61 153.9(13) . . . . ?
C58 N51 C60 O61 -17.1(19) . . . . ?
C52 N51 C60 C62 -29(2) . . . . ?
C58 N51 C60 C62 160.2(11) . . . . ?
O61 C60 C62 C67 131.5(15) . . . . ?
N51 C60 C62 C67 -45.8(19) . . . . ?
O61 C60 C62 C63 -50.2(18) . . . . ?
N51 C60 C62 C63 132.4(13) . . . . ?
C67 C62 C63 C64 1(2) . . . . ?
C60 C62 C63 C64 -177.1(13) . . . . ?
C62 C63 C64 C65 -1(2) . . . . ?
C63 C64 C65 C66 -1(2) . . . . ?
C63 C64 C65 Cl68 179.4(13) . . . . ?
C64 C65 C66 C67 3(2) . . . . ?
Cl68 C65 C66 C67 -176.9(13) . . . . ?
C63 C62 C67 C66 1(2) . . . . ?
C60 C62 C67 C66 179.6(13) . . . . ?
C65 C66 C67 C62 -4(2) . . . . ?
C52 C53 C70 C71 95.9(19) . . . . ?
C59 C53 C70 C71 -83.9(19) . . . . ?
C53 C70 C71 O72 3(3) . . . . ?
C53 C70 C71 O73 -178.1(15) . . . . ?
C54 C55 O74 C75 -175.4(13) . . . . ?
C56 C55 O74 C75 2(2) . . . . ?
 
loop_
 _geom_hbond_atom_site_label_D 
 _geom_hbond_atom_site_label_H 
 _geom_hbond_atom_site_label_A 
 _geom_hbond_distance_DH 
 _geom_hbond_distance_HA 
 _geom_hbond_distance_DA 
 _geom_hbond_angle_DHA 
 _geom_hbond_site_symmetry_A 
 _geom_hbond_publ_flag
O23 H23 O72  0.84 1.79 2.63(3) 177.2 . yes
O73 H73 O22  0.84 1.83 2.64(3) 161.2 . yes
 
_refine_diff_density_max    0.452
_refine_diff_density_min   -0.423
_refine_diff_density_rms    0.113

_shelx_res_file
;
TITL 270_2023-05-04-150354_ in C2/c #15 at ~87K measured on Krios, Cambridge
    indomethacin_sigma.res
    created by SHELXL-2017/1 at 14:33:58 on 12-Mar-2024
REM Best SHELXD solution FINAL CC 60.13
REM Fragments: 87
REM reset to C2/c #15
CELL 0.0197 43.703811 5.188869 33.427294 90 100.7329 90
ZERR 16 0.12154 0.069877 0.0734 0 0.0861 0
LATT 7
SYMM -X,+Y,0.5-Z
SFAC C      0.73070  36.99510   1.19510  11.29660   0.45630   2.81390 =
            0.12470   0.34560   0.00000   0.000   0.000   0.000   0.770  12.011
SFAC H      0.37540  15.49460   0.14080   4.12610   0.02160   0.02460 =
           -0.10120  46.88400   0.00000   0.000   0.000   0.000   0.320   1.008
SFAC N      0.57170  28.84650   1.04250   9.05420   0.46470   2.42130 =
            0.13110   0.31670   0.00000   0.000   0.000   0.000   0.750  14.007
SFAC O      0.45480  23.78030   0.91730   7.62200   0.47190   2.14400 =
            0.13840   0.29590   0.00000   0.000   0.000   0.000   0.730  15.999
SFAC CL     1.45240  30.93520   2.29260   9.97980   0.78740   2.33360 =
            0.32170   0.32280   0.00000   0.000   0.000   0.000   0.990  35.453
UNIT 304 256 16 64 16

ACTA
BOND $H
CONF
FMAP -2
L.S. 10
PLAN  -8
SIZE 0.0071 0.0010 0.0001
TEMP -186
HTAB O23 O72
HTAB O73 O22

REM <olex2.extras>
REM <HklSrc "%.\\270_2023-05-04-150354_.hkl">
REM </olex2.extras>

WGHT    0.291300   28.140005
EXTI  533.535156
FVAR       4.61355
N1    3    0.629566    0.540778    0.437763    11.00000    0.02405
C2    1    0.639876    0.666969    0.474952    11.00000    0.01937
C3    1    0.667502    0.562839    0.493261    11.00000    0.02570
C4    1    0.701913    0.185435    0.471930    11.00000    0.02411
AFIX  43
H4    2    0.717877    0.189689    0.495482    11.00000   -1.20000
AFIX   0
C5    1    0.703184    0.006574    0.441581    11.00000    0.03609
C6    1    0.679530    0.002802    0.406323    11.00000    0.02393
AFIX  43
H6    2    0.680803   -0.119154    0.385499    11.00000   -1.20000
AFIX   0
C7    1    0.653768    0.177438    0.401168    11.00000    0.02033
AFIX  43
H7    2    0.638012    0.171727    0.377400    11.00000   -1.20000
AFIX   0
C8    1    0.652365    0.356753    0.431995    11.00000    0.03063
C9    1    0.677032    0.360754    0.467941    11.00000    0.02868
C10   1    0.604559    0.602112    0.405833    11.00000    0.01673
O11   4    0.605220    0.543435    0.370783    11.00000    0.03363
C12   1    0.575994    0.744326    0.414896    11.00000    0.02644
C13   1    0.565767    0.956639    0.391227    11.00000    0.02778
AFIX  43
H13   2    0.576682    1.014649    0.370862    11.00000   -1.20000
AFIX   0
C14   1    0.538003    1.089011    0.398153    11.00000    0.03686
AFIX  43
H14   2    0.531084    1.237820    0.382500    11.00000   -1.20000
AFIX   0
C15   1    0.521426    1.004707    0.426797    11.00000    0.03500
C16   1    0.533555    0.796181    0.451696    11.00000    0.04505
AFIX  43
H16   2    0.523301    0.740220    0.472837    11.00000   -1.20000
AFIX   0
C17   1    0.561463    0.666918    0.445307    11.00000    0.03316
AFIX  43
H17   2    0.569667    0.527492    0.462412    11.00000   -1.20000
AFIX   0
CL18  5    0.487878    1.164555    0.435266    11.00000    0.06074
C19   1    0.623957    0.888851    0.491290    11.00000    0.04148
AFIX 137
H19A  2    0.615059    1.003764    0.468858    11.00000   -1.50000
H19B  2    0.639110    0.984147    0.511158    11.00000   -1.50000
H19C  2    0.607298    0.823626    0.504528    11.00000   -1.50000
AFIX   0
C20   1    0.688318    0.640579    0.532867    11.00000    0.03965
AFIX  23
H20A  2    0.709865    0.661959    0.528114    11.00000   -1.20000
H20B  2    0.681289    0.809433    0.541577    11.00000   -1.20000
AFIX   0
C21   1    0.688432    0.456267    0.565231    11.00000    0.03800
O22   4    0.707091    0.279081    0.574053    11.00000    0.05858
O23   4    0.663565    0.482616    0.584135    11.00000    0.07692
AFIX  87
H23   2    0.666226    0.390582    0.605172    11.00000   -1.50000
AFIX   0
O24   4    0.728477   -0.158814    0.447989    11.00000    0.04264
C25   1    0.730469   -0.336836    0.416458    11.00000    0.03571
AFIX 137
H25A  2    0.733326   -0.243157    0.391963    11.00000   -1.50000
H25B  2    0.711245   -0.438281    0.410463    11.00000   -1.50000
H25C  2    0.748214   -0.452250    0.425131    11.00000   -1.50000
AFIX   0

SAME 0.005 N1 > C25
N51   3    0.634319   -0.040247    0.757960    11.00000    0.01827
C52   1    0.645420   -0.168054    0.726592    11.00000    0.02080
C53   1    0.673590   -0.067687    0.723245    11.00000    0.02479
C54   1    0.707028    0.314404    0.761797    11.00000    0.01790
AFIX  43
H54   2    0.723889    0.305447    0.747555    11.00000   -1.20000
AFIX   0
C55   1    0.707077    0.498360    0.791860    11.00000    0.01668
C56   1    0.682879    0.500874    0.814733    11.00000    0.01405
AFIX  43
H56   2    0.684017    0.619080    0.836664    11.00000   -1.20000
AFIX   0
C57   1    0.656769    0.330545    0.805770    11.00000    0.01592
AFIX  43
H57   2    0.640052    0.341766    0.820235    11.00000   -1.20000
AFIX   0
C58   1    0.656569    0.146926    0.775075    11.00000    0.02138
C59   1    0.682002    0.141062    0.752397    11.00000    0.01778
C60   1    0.608036   -0.095709    0.775517    11.00000    0.01586
O61   4    0.606834   -0.032946    0.810169    11.00000    0.02491
C62   1    0.579777   -0.227619    0.749712    11.00000    0.02465
C63   1    0.567096   -0.435313    0.766571    11.00000    0.03127
AFIX  43
H63   2    0.575114   -0.488539    0.793690    11.00000   -1.20000
AFIX   0
C64   1    0.541199   -0.570604    0.741866    11.00000    0.02885
AFIX  43
H64   2    0.532560   -0.716461    0.752875    11.00000   -1.20000
AFIX   0
C65   1    0.528896   -0.492348    0.702893    11.00000    0.03089
C66   1    0.541859   -0.274049    0.687456    11.00000    0.03797
AFIX  43
H66   2    0.533081   -0.210789    0.661150    11.00000   -1.20000
AFIX   0
C67   1    0.568374   -0.145793    0.711304    11.00000    0.03223
AFIX  43
H67   2    0.577815   -0.004628    0.700170    11.00000   -1.20000
AFIX   0
CL68  5    0.497861   -0.656004    0.672664    11.00000    0.04440
C69   1    0.630204   -0.394744    0.703046    11.00000    0.02315
AFIX 137
H69A  2    0.612868   -0.334872    0.682176    11.00000   -1.50000
H69B  2    0.622331   -0.513204    0.721601    11.00000   -1.50000
H69C  2    0.645474   -0.484251    0.689980    11.00000   -1.50000
AFIX   0
C70   1    0.694633   -0.148686    0.694243    11.00000    0.02745
AFIX  23
H70A  2    0.716556   -0.137458    0.708582    11.00000   -1.20000
H70B  2    0.690292   -0.331112    0.686541    11.00000   -1.20000
AFIX   0
C71   1    0.690983    0.004890    0.657664    11.00000    0.04375
O72   4    0.673888    0.193292    0.650024    11.00000    0.04412
O73   4    0.709346   -0.075235    0.631370    11.00000    0.03776
AFIX  87
H73   2    0.705679    0.014798    0.610131    11.00000   -1.50000
AFIX   0
O74   4    0.732183    0.666016    0.798515    11.00000    0.02655
C75   1    0.733570    0.842054    0.831240    11.00000    0.03302
AFIX 137
H75A  2    0.732756    0.746967    0.856351    11.00000   -1.50000
H75B  2    0.715865    0.960833    0.825421    11.00000   -1.50000
H75C  2    0.753050    0.940049    0.834568    11.00000   -1.50000

AFIX   0
HKLF 4


REM  270_2023-05-04-150354_ in C2/c #15 at ~87K measured on Krios, Cambridge
REM R1 =  0.2822 for    4062 Fo > 4sig(Fo)  and  0.3254 for all    5885 data
REM    208 parameters refined using     66 restraints

END

WGHT      0.2000      0.0000

REM Highest difference peak  0.452,  deepest hole -0.423,  1-sigma level  0.113
Q1    1   0.6660  0.4138  0.8179  11.00000  0.05    0.45
Q2    1   0.6302 -0.1005  0.7619  11.00000  0.05    0.43
Q3    1   0.6488 -0.0490  0.7404  11.00000  0.05    0.42
Q4    1   0.6616 -0.5268  0.7397  11.00000  0.05   -0.42
Q5    1   0.4866 -0.5476  0.6759  11.00000  0.05    0.42
Q6    1   0.6453  0.4033  0.8384  11.00000  0.05    0.41
Q7    1   0.6226  0.0069  0.7782  11.00000  0.05    0.41
Q8    1   0.6150  0.0385  0.7869  11.00000  0.05    0.40
;
_shelx_res_checksum   81396

_shelx_hkl_file
;
   0   0   3 435.309 67.0888   1
   0   0  -4 4768.90 238.923   1
   0   0  -5 34081.1 723.761   1
   0   0   5 12441.6 409.085   1
   0   0  -6 78367.8 1176.42   1
   0   0   6 85169.3 1184.50   1
   0   0   7 37292.7 925.580   1
   0   0  -7 52908.5 1041.95   1
   0   0  -8 133980. 1659.53   1
   0   0   8 127525. 1620.19   1
   0   0  -9 33426.4 1011.87   1
   0   0   9 51532.9 1194.24   1
   0   0 -10 26161.2 870.686   1
   0   0  10 25429.0 843.701   1
   0   0  11 18351.6 813.507   1
   0   0 -11 26157.0 974.044   1
   0   0  12 56371.7 1312.25   1
   0   0 -12 54092.2 1330.61   1
   0   0  13 38739.5 1182.22   1
   0   0 -13 35251.3 1178.74   1
   0   0  14 71661.6 1586.99   1
   0   0 -14 65752.4 1580.81   1
   0   0 -15 19767.9 951.070   1
   0   0  15 43399.4 1260.29   1
   0   0  16 14090.4 800.417   1
   0   0 -16 14806.6 881.257   1
   0   0  17 10041.5 707.427   1
   0   0 -17 7616.30 680.510   1
   0   0  18 11610.1 763.212   1
   0   0 -18 10996.1 800.632   1
   0   0 -19 4513.36 565.661   1
   0   0  19 7150.96 609.555   1
   0   0 -20 5229.86 565.382   1
   0   0  20 4559.27 505.803   1
   0   0 -21 2576.76 410.846   1
   0   0  21 3146.55 407.717   1
   0   0 -22 4097.50 531.850   1
   0   0  22 3646.46 479.737   1
   0   0  23 3000.85 442.059   1
   0   0 -23 2239.93 413.857   1
   0   0  24 3758.54 501.184   1
   0   0 -24 3758.44 519.185   1
   0   0  25 2387.54 394.979   1
   0   0 -25 1268.53 324.390   1
   0   0 -26 1706.66 357.598   1
   0   0  26 1688.09 361.716   1
   0   0 -27 968.603 258.800   1
   0   0  27 1608.94 340.210   1
   0   0 -28 1958.97 387.758   1
   0   0  28 1436.84 377.545   1
   0   0 -29 2879.27 465.664   1
   0   0  29 885.731 248.069   1
   0   0  30 2404.14 425.306   1
   0   0 -30 4512.31 592.320   1
   0   0  31 2333.56 427.179   1
   0   0 -31 3772.70 558.878   1
   0   0  32 5273.83 636.861   1
   0   0 -32 5437.16 683.275   1
   0   0  33 3355.97 509.229   1
   0   0 -33 2288.43 475.878   1
   0   0 -34 137.267 224.527   1
   0   0  34 1148.65 307.434   1
   0   0 -35 238.888 278.884   1
   0   0  35 434.139 200.137   1
   0   0 -36 279.494 269.842   1
   0   0 -37 185.180 276.790   1
   0   0 -38 885.313 461.326   1
   0   0 -39 2131.08 555.370   1
   0   0  39 35.0757 109.223   1
   0   0  40-92.2842 126.195   1
   0   0 -40 1930.76 564.935   1
   0   0 -41 766.816 400.811   1
   0   0  41 587.976 249.701   1
   0   2   0 39205.0 813.746   1
   0  -2   0 45766.7 842.130   1
   0   2  -1 88002.6 1144.59   1
   0  -2  -1 87720.9 962.798   1
   0   2   1 91147.8 978.297   1
   0  -2   1 90478.8 1107.26   1
   0   2   2 9883.45 289.476   1
   0  -2  -2 10478.3 328.549   1
   0   2  -3 11160.1 477.912   1
   0  -2   3 10654.6 476.072   1
   0   2   4 4599.88 92.9684   1
   0   2  -4 5581.80 383.934   1
   0  -2   5 4710.28 397.587   1
   0   2  -5 3622.53 356.224   1
   0  -2  -5 78.8335 63.7447   1
   0   2   5 1426.54 187.918   1
   0   2  -6 6046.09 423.880   1
   0  -2   6 6134.21 447.592   1
   0   2   6 6259.97 237.557   1
   0   2   7 3243.52 211.136   1
   0   2  -7 3403.22 384.220   1
   0   2   8 1402.38 222.745   1
   0  -2  -8 867.070 104.693   1
   0  -2  -9 22349.6 612.348   1
   0   2   9 21978.6 621.951   1
   0  -2   9 23285.1 944.801   1
   0   2  10 28984.3 749.528   1
   0  -2 -10 26287.8 682.972   1
   0   2 -10 26054.0 1009.87   1
   0  -2  10 28137.6 1068.33   1
   0  -2 -11 13147.5 525.002   1
   0   2 -11 11174.8 738.892   1
   0  -2 -12 8775.41 461.560   1
   0   2  12 8639.86 493.020   1
   0  -2  12 8012.66 658.761   1
   0   2 -12 7811.26 647.283   1
   0   2  13 14294.3 632.885   1
   0  -2 -13 16379.9 650.361   1
   0  -2  13 13966.3 846.285   1
   0   2 -13 16452.3 882.396   1
   0   2  14 19748.3 755.978   1
   0  -2 -14 16718.6 694.027   1
   0   2 -14 15031.4 865.610   1
   0  -2  14 18243.5 953.951   1
   0   2  15 9000.91 530.960   1
   0   2 -15 4758.97 552.072   1
   0  -2  15 7923.47 646.042   1
   0  -2 -15 4766.12 442.892   1
   0   2  16 4501.25 403.199   1
   0   2 -16 4187.04 501.698   1
   0  -2 -16 4067.01 368.042   1
   0  -2  16 4337.86 506.502   1
   0   2  17 3506.16 389.280   1
   0  -2  17 4024.31 519.304   1
   0  -2 -17 2937.92 332.478   1
   0   2 -17 2615.59 443.325   1
   0   2  18 4829.74 457.439   1
   0  -2  18 6432.93 632.523   1
   0  -2 -18 6507.31 487.141   1
   0   2 -18 6183.05 620.903   1
   0   2  19 8059.56 573.159   1
   0   2 -19 7306.23 673.232   1
   0  -2  19 7572.79 684.576   1
   0  -2 -19 7151.78 526.663   1
   0   2 -20 4019.48 530.094   1
   0  -2 -20 4231.34 424.684   1
   0  -2  20 4085.36 545.500   1
   0   2  21 3992.26 441.942   1
   0  -2 -21 4121.59 427.014   1
   0  -2  21 3940.23 554.171   1
   0   2 -21 3644.13 504.031   1
   0  -2 -22 3241.58 377.446   1
   0   2 -22 2062.20 395.145   1
   0   2  22 2227.81 333.963   1
   0  -2  22 2574.58 468.152   1
   0   2  23 1953.91 324.453   1
   0   2 -23 3793.66 501.838   1
   0  -2  23 2581.01 496.140   1
   0  -2 -23 3873.90 431.204   1
   0  -2 -24 2321.55 344.988   1
   0  -2  24 2308.55 462.482   1
   0   2 -24 2342.91 405.592   1
   0   2  24 2252.79 353.092   1
   0   2  25 2655.35 407.882   1
   0  -2  25 1565.54 418.860   1
   0   2 -25 1798.05 361.636   1
   0  -2 -25 1721.79 297.048   1
   0  -2 -26 1360.57 271.327   1
   0  -2  26 1252.19 371.692   1
   0   2 -26 1328.18 315.179   1
   0  -2  27 1230.36 392.567   1
   0   2 -27 1792.36 368.357   1
   0  -2 -27 1266.84 279.607   1
   0   2  27 1709.44 346.551   1
   0   2 -28 1646.66 363.712   1
   0   2  28 1131.05 263.187   1
   0  -2  28 940.884 315.627   1
   0   2 -29 2409.93 450.563   1
   0   2  29 2761.98 425.887   1
   0  -2 -29 2807.70 421.312   1
   0  -2  29 2108.04 438.605   1
   0  -2  30 2227.02 467.766   1
   0   2  30 3061.02 468.843   1
   0   2 -30 2308.41 454.535   1
   0  -2 -30 2457.09 409.132   1
   0   2 -31 1710.02 406.723   1
   0  -2 -31 681.178 259.062   1
   0  -2  31 1089.22 301.309   1
   0   2  31 937.951 301.277   1
   0  -2 -32 415.240 239.686   1
   0  -2  32 500.081 192.844   1
   0  -2 -33 559.790 247.128   1
   0   2 -33 1279.24 374.638   1
   0  -2  33 657.749 256.773   1
   0  -2 -34 387.049 260.709   1
   0   2  34 669.892 280.969   1
   0   2 -34 858.428 341.720   1
   0  -2  34 866.734 289.569   1
   0   2 -35 704.182 350.456   1
   0  -2  35 626.036 245.005   1
   0   2  35 481.686 247.685   1
   0  -2 -35 624.235 312.167   1
   0   2  36 838.817 311.060   1
   0  -2  36 601.242 247.684   1
   0  -2 -36 1024.02 435.420   1
   0   2  37 551.386 287.252   1
   0  -2 -37 1465.74 442.018   1
   0   2  38 375.211 315.561   1
   0  -2 -38 930.055 420.056   1
   0   2  39 474.214 308.111   1
   0  -2 -39 823.949 459.067   1
   0  -4   0 6597.28 380.560   1
   0   4   0 5217.52 387.275   1
   0   4   1 3484.82 291.521   1
   0  -4   1 2497.14 275.577   1
   0  -4  -1 3082.94 265.517   1
   0  -4  -2 2138.54 209.845   1
   0  -4   2 2011.65 239.104   1
   0   4   2 1484.15 183.189   1
   0   4  -2 2028.61 282.854   1
   0  -4   3 3279.41 339.735   1
   0   4   3 807.494 158.503   1
   0   4  -3 1857.23 252.842   1
   0  -4  -3 3654.04 254.318   1
   0  -4  -4 4483.35 250.322   1
   0   4   4 4515.68 267.791   1
   0  -4  -5 1326.92 130.571   1
   0   4  -5 1269.10 250.678   1
   0  -4   6 1083.04 224.498   1
   0  -4  -6 1638.63 126.420   1
   0   4  -6 1296.49 218.258   1
   0   4   6 1976.68 132.139   1
   0  -4   7 1010.21 198.838   1
   0   4  -7 820.511 200.154   1
   0   4   7 452.832 53.5907   1
   0  -4  -7 407.015 53.2961   1
   0   4  -8 1256.59 219.812   1
   0  -4   8 1378.86 236.089   1
   0   4   8 1145.04 68.8012   1
   0   4  -9 1387.71 260.789   1
   0  -4   9 1099.28 213.966   1
   0  -4  10 461.730 165.992   1
   0   4 -10 1132.89 218.587   1
   0   4 -11 1516.07 263.334   1
   0  -4  11 978.156 276.474   1
   0   4  11 190.805 69.0542   1
   0  -4 -11-40.3839 81.8567   1
   0   4 -12 2017.77 332.466   1
   0  -4  12 3224.67 439.797   1
   0   4  12 664.540 117.963   1
   0  -4 -12-9.03117 102.763   1
   0   4 -13 3981.78 447.643   1
   0  -4  13 5514.60 546.385   1
   0   4  13 4888.63 319.993   1
   0   4  14 2213.91 218.467   1
   0   4 -14 1756.52 331.746   1
   0  -4 -15 1668.14 199.879   1
   0   4 -15 2117.59 349.691   1
   0  -4  15 1516.02 326.936   1
   0   4  16 2346.06 256.079   1
   0  -4 -16 3379.65 284.000   1
   0   4 -16 2389.21 370.456   1
   0  -4  16 2547.18 413.633   1
   0   4  17 1355.29 207.454   1
   0  -4 -17 1286.74 191.771   1
   0   4 -17 960.975 240.056   1
   0  -4  17 1314.69 333.644   1
   0  -4 -18 979.086 185.616   1
   0   4  18 1035.02 200.373   1
   0   4 -18 1014.25 245.191   1
   0  -4  18 1376.97 303.899   1
   0   4  19 1826.65 271.306   1
   0  -4  19 1873.19 357.540   1
   0   4 -19 1056.99 262.428   1
   0   4  20 1213.76 249.535   1
   0  -4 -20 291.451 164.794   1
   0   4 -20 1339.74 303.250   1
   0  -4  20 1004.98 272.583   1
   0  -4 -21 363.656 192.571   1
   0   4 -21 768.398 238.999   1
   0   4  21 322.950 185.502   1
   0  -4  21-80.1386 84.4585   1
   0   4  22 89.7531 173.239   1
   0  -4  22-1.75791 55.2274   1
   0  -4 -23 814.734 237.142   1
   0   4  23 349.319 216.607   1
   0  -4  23 1038.08 295.643   1
   0   4 -23 1132.65 303.112   1
   0   4  24 810.724 267.623   1
   0   4 -24 979.704 293.876   1
   0  -4  24 1583.33 371.041   1
   0   4  25 654.026 242.016   1
   0  -4 -25-95.8560 192.928   1
   0   4 -25 587.480 248.177   1
   0   4  26 747.917 286.987   1
   0   4 -26 774.699 288.317   1
   0  -4 -26 47.1311 180.728   1
   0  -4  26 216.505 157.073   1
   0   4  27 448.014 292.865   1
   0  -4 -27 87.4133 188.489   1
   0  -4  28 651.633 260.014   1
   0  -4 -28-37.7255 229.679   1
   0   4  28 157.185 207.428   1
   0  -4 -29 334.019 245.678   1
   0  -4  29 412.116 224.998   1
   0   4 -29 744.116 329.284   1
   0   4  29 231.861 260.179   1
   0  -4 -30 411.877 250.856   1
   0   4  30 570.328 284.699   1
   0  -4 -31 450.575 263.698   1
   0   4  31 479.367 269.312   1
   0  -4 -32 410.797 245.268   1
   0   4  32 181.194 253.423   1
   0  -6   0 5101.26 391.995   1
   0   6   0 4964.38 419.685   1
   0   6  -1 1568.37 255.325   1
   0   6   1 1881.61 293.739   1
   0  -6  -1 2171.20 260.616   1
   0  -6   1 2006.88 266.919   1
   0  -6  -2 680.154 161.489   1
   0   6  -2 290.904 172.662   1
   0   6   2 571.212 155.894   1
   0  -6   3 409.511 132.227   1
   0   6  -3 428.277 181.989   1
   0  -6  -3 443.702 152.326   1
   0  -6   4 1126.25 228.065   1
   0  -6  -4 921.284 164.371   1
   0   6  -4 1026.30 254.656   1
   0  -6   5 1526.82 263.271   1
   0  -6  -5 1482.78 191.774   1
   0   6   5 1670.00 214.494   1
   0   6  -5 2200.70 352.798   1
   0  -6  -6 464.025 145.423   1
   0  -6   6 784.815 212.009   1
   0   6   6 94.4715 102.792   1
   0   6  -6 457.913 251.687   1
   0   6   7 849.582 141.538   1
   0  -6  -7 1124.02 153.140   1
   0  -6   8 2921.27 396.280   1
   0   6   8 2448.81 200.339   1
   0   6  -9 1638.92 324.540   1
   0  -6   9 2134.49 348.231   1
   0  -6  10 776.917 225.777   1
   0   6 -10 1380.21 305.394   1
   0  -6  11 65.2991 108.718   1
   0   6  11 187.173 35.5135   1
   0  -6  12 61.5347 129.728   1
   0   6 -12 273.084 213.996   1
   0   6  12 416.785 47.3726   1
   0  -6  13 111.208 133.382   1
   0  -6  14 497.545 225.217   1
   0  -6  15 244.459 152.288   1
   0   6 -15-58.9164 189.484   1
   1  -1 -40-205.820 354.288   1
  -1   1  40 1600.61 413.578   1
   1   1 -39 643.204 425.942   1
  -1   1  39 1303.73 376.282   1
   1  -1 -39-32.6346 303.607   1
  -1  -1  39 1248.72 369.997   1
  -1   1  38 695.924 298.626   1
  -1  -1  38-49.0747 99.8318   1
   1   1 -38 321.196 318.949   1
   1  -1 -38 516.777 320.076   1
   1   1 -37 494.102 373.585   1
  -1  -1  37 337.602 276.059   1
   1  -1 -37 1005.65 418.353   1
  -1   1  37 877.154 318.080   1
   1   1 -36 1020.12 364.529   1
  -1  -1  36 195.757 149.243   1
  -1   1  36 618.680 280.816   1
   1  -1 -36 1054.24 421.454   1
   1   1 -35 1051.72 352.293   1
  -1  -1  35 529.296 243.950   1
  -1   1  35-16.5211 215.818   1
   1  -1 -35 1064.94 371.362   1
   1  -1 -34 1638.99 409.282   1
  -1  -1  34 1228.91 364.869   1
   1   1 -34 1687.17 393.753   1
  -1   1  33 3541.88 540.975   1
   1   1 -33 2651.65 467.247   1
  -1  -1  33 1890.56 452.627   1
   1  -1 -33 2689.25 483.414   1
  -1  -1  32 1527.85 419.136   1
  -1   1  32 1972.74 408.051   1
   1  -1 -32 2601.18 465.465   1
   1   1 -32 2417.41 435.933   1
  -1   1  31 2626.75 451.121   1
  -1  -1  31 1687.57 457.188   1
   1   1 -31 3001.26 473.252   1
   1  -1 -31 1995.49 399.388   1
  -1  -1  30 3169.90 565.747   1
  -1   1  30 3304.30 487.305   1
   1  -1 -30 2876.64 447.247   1
   1   1 -30 3807.32 549.280   1
  -1  -1  29 3375.23 568.453   1
   1  -1 -29 3255.52 472.825   1
  -1   1  29 3776.39 518.090   1
   1   1 -29 3836.74 544.444   1
  -1   1  28 3980.70 494.543   1
   1   1 -28 2754.87 459.705   1
  -1  -1  28 3192.51 575.460   1
   1  -1 -28 3041.91 465.967   1
   1  -1 -27 2382.79 442.545   1
  -1  -1  27 1862.01 443.424   1
  -1   1  27 2045.75 371.402   1
   1   1 -27 1614.69 379.889   1
   1   1 -26 3202.90 540.773   1
  -1  -1  26 4860.89 629.288   1
  -1   1  26 4961.44 564.347   1
   1  -1 -26 3688.02 529.658   1
  -1   1  25 10016.1 763.198   1
  -1  -1  25 10088.8 859.670   1
   1   1 -25 8273.56 760.147   1
   1  -1 -25 9182.03 763.712   1
   1   1 -24 9641.82 782.901   1
   1  -1 -24 10268.7 770.161   1
  -1  -1  24 9044.44 790.333   1
  -1   1  24 9718.72 753.395   1
   1   1 -23 6699.49 637.908   1
   1  -1 -23 7142.05 622.783   1
  -1  -1  23 4893.10 621.149   1
  -1   1  23 5855.00 574.650   1
  -1  -1  22 3497.67 497.888   1
   1  -1 -22 4042.92 483.473   1
  -1   1  22 4282.86 491.133   1
   1   1 -22 3356.33 478.275   1
  -1  -1  21 4994.17 560.614   1
   1   1 -21 4381.54 540.017   1
  -1   1  21 4859.58 518.783   1
   1  -1 -21 5550.00 527.542   1
  -1  -1  20 2287.01 439.880   1
   1   1 -20 2343.32 387.842   1
  -1   1  20 2127.08 376.261   1
   1  -1 -20 3143.51 419.631   1
  -1  -1  19 4313.79 499.605   1
   1  -1 -19 2671.49 394.815   1
  -1   1  19 5823.40 532.289   1
   1   1 -19 1847.80 374.215   1
   1  -1 -18 7488.38 554.926   1
  -1   1  18 7817.20 581.674   1
   1   1 -18 7084.37 581.203   1
  -1  -1  18 6554.43 585.260   1
  -1   1  17 4822.31 490.966   1
  -1  -1  17 4762.52 515.600   1
   1   1 -17 3457.29 518.028   1
   1  -1 -17 4356.43 445.215   1
  -1   1  16 8927.77 586.407   1
  -1  -1  16 8067.35 622.439   1
   1   1 -16 9352.76 673.294   1
   1  -1 -16 9271.44 573.322   1
   1  -1 -15 3308.83 409.457   1
  -1  -1  15 1785.09 390.332   1
  -1   1  15 1816.43 358.036   1
   1   1 -15 3042.33 454.575   1
   1  -1 -14 2802.53 367.285   1
  -1  -1  14 3882.28 452.868   1
   1   1 -14 2726.44 422.321   1
  -1  -1  13 5600.68 508.513   1
  -1   1  13 5612.64 406.742   1
   1  -1 -13 5276.00 411.978   1
   1   1 -13 6038.12 545.076   1
   1  -1 -12 1997.23 358.804   1
  -1   1  12 3693.76 412.182   1
   1   1 -12 7863.49 634.460   1
  -1  -1  12 6085.81 578.407   1
   1  -1 -11 17053.0 649.535   1
  -1   1  11 17296.3 651.538   1
  -1   1  10 21505.3 710.738   1
   1  -1 -10 22196.0 747.065   1
  -1  -1  10 22137.2 929.508   1
   1   1  -9 40305.8 1147.44   1
   1  -1  -9 42054.6 926.211   1
  -1   1   9 41900.0 903.830   1
  -1   1   8 29695.3 724.715   1
  -1  -1   8 31556.3 1020.55   1
   1   1  -8 33261.8 1089.82   1
   1   1  -7 22418.5 837.945   1
  -1  -1   7 17450.7 752.095   1
  -1   1   7 19274.2 523.486   1
   1  -1  -7 22582.0 564.034   1
   1  -1  -6 22898.3 511.320   1
  -1   1   6 23310.1 505.486   1
   1   1  -5 25058.9 752.223   1
  -1  -1   5 32508.7 850.641   1
  -1  -1   4 73505.6 1220.01   1
   1   1  -4 77740.5 1179.21   1
   1   1  -3 40717.7 861.726   1
  -1  -1   3 44669.3 868.013   1
  -1  -1   2 14969.5 477.812   1
   1   1  -2 13589.9 430.153   1
   1   1  -1 4177.19 268.019   1
  -1  -1   1 4611.24 273.938   1
   1   1   0 4919.40 216.894   1
  -1   1   0 5076.64 382.652   1
   1  -1   1 43704.9 813.165   1
  -1   1  -1 40170.1 775.717   1
   1  -1   2 8698.81 501.688   1
  -1   1  -2 7731.05 439.263   1
   1  -1   3 62816.5 1140.31   1
  -1   1  -3 61546.0 1120.87   1
  -1   1  -4 43904.2 1028.72   1
   1  -1   4 41101.1 1039.36   1
   1   1   5 53075.1 1042.60   1
   1  -1   5 55695.7 1214.58   1
  -1   1  -6 79698.9 1491.21   1
  -1  -1  -6 78484.8 1291.95   1
   1   1   6 80125.7 1352.83   1
   1  -1   7 71388.3 1499.53   1
  -1   1  -7 67301.4 1435.25   1
   1   1   7 67935.1 1230.77   1
  -1  -1  -7 69777.2 1287.36   1
  -1  -1  -8 31142.0 920.905   1
   1   1   8 33263.2 910.898   1
   1   1   9 14785.5 665.163   1
  -1  -1  -9 13967.7 641.475   1
  -1   1  -9 13747.8 776.838   1
   1  -1   9 16344.4 860.065   1
   1   1  10 4681.00 470.745   1
   1  -1  10 5847.69 588.348   1
  -1   1 -10 4745.31 520.389   1
  -1   1 -11 2345.49 384.345   1
  -1  -1 -11 2035.97 354.680   1
   1  -1  11 2823.74 420.460   1
   1   1  11 3460.86 404.923   1
  -1  -1 -12 3023.28 437.544   1
   1  -1  12 3048.30 494.606   1
   1   1  12 2208.33 448.886   1
   1   1  13 21072.6 925.362   1
  -1  -1 -13 20648.0 918.610   1
  -1   1 -14 15854.7 898.267   1
   1  -1  14 18552.7 945.681   1
  -1  -1 -14 17435.2 876.086   1
   1  -1  15 12932.7 947.695   1
  -1   1 -15 14108.8 973.183   1
  -1  -1 -15 16227.8 945.631   1
   1   1  15 13909.2 862.308   1
  -1   1 -16 39807.2 1451.29   1
   1  -1  16 37225.2 1428.66   1
  -1  -1 -16 38896.9 1296.77   1
   1   1  16 40865.3 1400.01   1
  -1   1 -17 14143.8 948.180   1
   1  -1  17 23249.0 1122.39   1
  -1  -1 -17 16405.2 908.816   1
   1   1  17 28208.9 1157.17   1
   1  -1  18 8127.82 724.630   1
  -1   1 -18 8826.58 739.503   1
  -1  -1 -18 9174.09 694.148   1
   1   1  18 10477.5 770.951   1
   1  -1  19 5187.29 572.680   1
  -1   1 -19 3793.74 513.350   1
  -1  -1 -19 3996.23 499.070   1
  -1   1 -20 4754.30 545.677   1
   1  -1  20 3774.18 562.164   1
   1   1  20 3917.66 538.074   1
   1  -1  21 12123.8 890.109   1
  -1   1 -21 12559.3 891.851   1
  -1  -1 -21 13222.9 867.957   1
   1   1  21 13423.7 909.878   1
  -1   1 -22 4581.16 587.521   1
   1  -1  22 7826.21 748.951   1
  -1  -1 -22 4949.71 549.181   1
   1   1  22 9261.65 734.720   1
  -1  -1 -23 2052.62 348.038   1
   1  -1  23 2018.36 428.449   1
  -1   1 -23 2495.81 438.912   1
   1   1  23 2667.46 427.986   1
  -1  -1 -24 4924.45 572.528   1
   1  -1  24 4567.16 628.120   1
  -1   1 -24 5258.68 623.227   1
   1   1  24 3956.28 531.963   1
  -1   1 -25 5302.57 626.437   1
  -1  -1 -25 4858.18 592.822   1
   1  -1  25 5792.43 721.289   1
   1   1  25 5680.24 638.403   1
  -1   1 -26 3694.97 544.770   1
  -1  -1 -26 4766.62 606.679   1
   1  -1  26 3226.70 571.749   1
   1   1  26 3919.00 551.335   1
   1  -1  27 4754.98 669.396   1
  -1  -1 -27 5772.06 647.793   1
  -1   1 -27 4169.12 571.840   1
   1   1  27 4421.77 581.799   1
   1  -1  28 3861.38 599.802   1
  -1  -1 -28 3622.56 531.948   1
  -1   1 -28 3775.52 553.594   1
   1   1  28 4466.35 602.117   1
   1  -1  29 5930.77 745.651   1
  -1  -1 -29 5207.15 622.906   1
  -1   1 -29 6333.05 712.615   1
   1   1  29 6609.52 715.681   1
   1  -1  30 2912.62 514.020   1
  -1   1 -30 3277.41 535.304   1
   1   1  30 4322.48 574.187   1
  -1   1 -31 1457.34 346.913   1
  -1  -1 -31 611.790 268.697   1
   1  -1  31 200.665 198.221   1
   1   1  31 1858.65 377.953   1
   1  -1  32 513.478 244.275   1
  -1   1 -32 946.823 300.455   1
  -1  -1 -32 2011.82 435.870   1
   1   1  32 1896.87 391.207   1
  -1   1 -33 2566.75 484.201   1
  -1  -1 -33 3178.34 539.512   1
   1  -1  33 1806.14 419.580   1
   1   1  33 2649.51 469.516   1
   1  -1  34 2599.38 503.974   1
  -1  -1 -34 4392.18 634.502   1
  -1   1 -34 3595.67 579.550   1
   1   1  34 3258.23 533.560   1
   1   1  35 1529.16 392.570   1
   1  -1  35 1690.03 413.457   1
  -1  -1 -35 2761.82 532.742   1
  -1   1 -35 2868.06 542.646   1
   1   1  36 53.1089 175.143   1
   1  -1  36 85.4524 130.097   1
  -1   1 -36 543.175 347.296   1
   1  -1  37 14.0322 91.5297   1
  -1   1 -37 203.549 274.137   1
   1   1  37 569.029 291.431   1
  -1  -1 -37 384.501 311.887   1
   1   1  38 1618.02 433.851   1
  -1   1 -38 6.03089 263.643   1
   1  -1  39 1380.78 390.418   1
   1   1  39 2217.77 496.182   1
  -1  -1 -40-74.3534 308.533   1
   1   1  40 2452.50 524.616   1
   1  -3 -36 354.603 308.284   1
  -1   3  36-18.5840 218.188   1
   1  -3 -35 251.216 269.362   1
  -1   3  35 155.152 245.017   1
   1  -3 -34 103.741 199.786   1
  -1   3  34-129.233 205.354   1
   1  -3 -33 420.123 268.800   1
  -1   3  33-65.8559 181.046   1
  -1  -3  33-191.138 183.973   1
   1   3 -32 589.443 339.393   1
   1  -3 -32 429.907 230.117   1
  -1   3  32 387.694 243.290   1
  -1  -3  32 351.404 200.164   1
   1  -3 -31 630.922 311.105   1
  -1  -3  31 1347.05 354.890   1
  -1   3  31 1447.14 333.629   1
   1   3 -31 239.456 264.005   1
   1   3 -30 78.7887 167.161   1
  -1  -3  30 405.713 202.604   1
  -1   3  29 1201.58 293.582   1
   1  -3 -29 887.687 278.944   1
  -1   3  28 797.673 239.594   1
   1  -3 -28 708.937 275.003   1
  -1  -3  28 76.5251 105.557   1
   1   3 -28 50.3269 152.324   1
  -1   3  27 1062.62 251.937   1
   1  -3 -27 752.961 234.392   1
  -1  -3  27 458.327 191.459   1
   1   3 -26 139.127 175.587   1
   1  -3 -26 839.314 235.018   1
  -1   3  26 1012.68 233.532   1
  -1  -3  26 589.062 211.400   1
  -1   3  25 1116.56 229.836   1
   1  -3 -25 573.387 191.032   1
  -1  -3  25 1325.16 260.451   1
   1   3 -25 921.207 279.413   1
   1  -3 -24 1003.72 221.714   1
  -1  -3  24 1648.13 357.077   1
  -1   3  24 1149.07 220.975   1
  -1   3  23 3678.88 392.177   1
   1  -3 -23 2098.07 293.229   1
  -1  -3  23 2619.78 463.090   1
   1   3 -23 3028.93 450.646   1
   1   3 -22 3488.94 470.504   1
  -1  -3  22 3624.69 500.690   1
   1  -3 -22 3109.54 343.656   1
   1   3 -21 2214.89 369.995   1
  -1  -3  21 2186.80 436.891   1
   1  -3 -21 1848.38 267.013   1
  -1   3  20 2762.22 319.158   1
   1  -3 -20 1471.68 245.058   1
  -1  -3  20 2646.11 473.533   1
   1   3 -20 1891.80 386.348   1
   1  -3 -19 2775.13 306.404   1
  -1  -3  19 3272.76 490.656   1
   1   3 -19 3277.97 461.240   1
  -1   3  19 3223.42 318.507   1
   1  -3 -18 2161.49 260.205   1
   1   3 -18 2824.48 410.026   1
  -1   3  18 3113.70 304.115   1
  -1   3  17 3129.39 289.889   1
  -1  -3  17 2647.59 420.105   1
   1  -3 -17 1848.04 234.857   1
   1   3 -17 1716.25 375.256   1
   1  -3 -16 3063.55 270.904   1
  -1   3  16 3267.38 285.761   1
  -1  -3  16 3002.60 406.562   1
   1   3 -16 3219.56 436.717   1
   1  -3 -15 2755.11 250.814   1
   1   3 -15 3123.75 483.244   1
  -1  -3  15 2456.44 402.650   1
   1  -3 -14 6367.27 338.127   1
  -1   3  14 8070.23 403.002   1
  -1  -3  14 5260.30 529.602   1
   1   3 -14 8040.80 664.525   1
  -1  -3  13 4928.87 507.342   1
   1  -3 -13 6351.15 323.441   1
   1   3 -13 6159.45 583.985   1
  -1   3  13 6266.18 333.032   1
  -1   3  12 4179.85 254.723   1
   1   3 -12 4012.82 470.913   1
   1  -3 -12 3570.83 212.108   1
  -1  -3  11 3421.12 407.075   1
  -1   3  11 2800.75 188.371   1
   1   3 -11 3303.42 449.518   1
  -1  -3  10 6007.63 537.737   1
  -1   3  10 7173.56 252.388   1
   1   3  -9 10184.9 687.144   1
  -1  -3   9 11494.4 684.043   1
  -1   3   8 858.052 58.8298   1
   1  -3  -8-13.6575 23.8815   1
   1   3  -7 2211.62 346.534   1
  -1  -3   7 2975.27 396.689   1
   1  -3  -6 755.088 63.8709   1
  -1   3   6 524.356 42.2476   1
  -1   3   5 3308.37 138.346   1
  -1  -3   5 3689.25 398.957   1
   1   3  -5 3773.85 424.970   1
  -1   3   4 8328.30 256.437   1
   1  -3  -4 7864.90 285.615   1
  -1  -3   4 8288.59 504.113   1
   1  -3  -3 4190.90 244.119   1
  -1   3   3 3897.33 216.184   1
   1   3  -3 3421.16 380.034   1
  -1  -3   3 3301.10 320.225   1
  -1   3   2 3055.22 211.096   1
   1  -3  -2 2789.65 224.555   1
   1   3  -2 1638.97 237.036   1
  -1  -3   2 1331.99 232.459   1
  -1   3   1 3365.25 237.508   1
  -1  -3   1 2743.36 270.235   1
   1  -3   0 4342.95 331.164   1
   1   3   0 98.5478 105.113   1
  -1   3   0 5941.42 333.638   1
  -1  -3   0 493.053 169.015   1
   1  -3   1 12398.5 525.588   1
   1   3   1 11002.9 450.557   1
  -1  -3  -1 10529.0 427.337   1
  -1   3  -1 12406.5 499.922   1
   1   3   2 5725.85 303.569   1
  -1  -3  -2 5975.04 305.739   1
   1  -3   3 3695.38 350.511   1
  -1   3  -3 2913.06 310.591   1
   1   3   3 1244.16 144.400   1
  -1  -3  -3 1075.72 136.048   1
  -1  -3  -4 2499.79 149.238   1
   1   3   4 2170.69 129.252   1
  -1   3  -5 9419.25 542.658   1
   1  -3   5 7911.45 532.890   1
  -1  -3  -5 2992.24 133.798   1
   1   3   5 2267.07 128.087   1
   1  -3   6 14683.0 723.517   1
  -1  -3  -6 14455.1 294.665   1
  -1   3  -7 14286.1 729.757   1
   1  -3   7 13951.7 760.199   1
   1   3   8 19818.5 1017.28   1
   1  -3   8 22078.2 934.589   1
  -1   3  -8 19229.1 850.884   1
  -1   3  -9 5178.29 524.801   1
   1  -3   9 7337.50 589.676   1
   1  -3  10 3392.52 405.268   1
  -1   3 -10 3960.13 429.487   1
   1   3  10 4427.88 345.417   1
  -1   3 -11 4478.95 467.423   1
   1  -3  11 3901.20 459.442   1
   1   3  11 2935.79 333.651   1
  -1   3 -12 6025.32 564.950   1
   1  -3  12 5018.43 534.087   1
  -1  -3 -12 5600.34 384.685   1
   1   3  13 5333.57 440.124   1
  -1  -3 -13 6224.69 421.285   1
  -1   3 -13 6393.49 604.107   1
   1  -3  13 6639.78 622.189   1
  -1  -3 -14 12595.5 639.601   1
   1   3  14 11613.3 651.990   1
   1  -3  14 12134.8 812.422   1
   1   3  15 12889.1 679.622   1
  -1  -3 -15 12946.6 649.900   1
   1  -3  15 12914.1 845.203   1
   1   3  16 8256.60 563.857   1
  -1  -3 -16 6689.61 498.000   1
   1  -3  16 8214.45 711.967   1
  -1   3 -16 7265.41 645.541   1
   1   3  17 6429.43 522.622   1
  -1  -3 -17 5839.00 472.130   1
  -1   3 -17 5959.45 603.107   1
   1  -3  17 6240.98 630.201   1
  -1  -3 -18 2274.25 299.673   1
   1   3  18 3318.31 361.753   1
   1  -3  18 3215.80 470.404   1
   1   3  19 1753.72 283.142   1
  -1  -3 -19 2200.38 299.695   1
   1  -3  19 2561.15 455.232   1
  -1  -3 -20 5599.85 509.127   1
   1   3  20 6213.86 555.464   1
  -1   3 -20 6602.34 646.544   1
  -1  -3 -21 3782.50 425.776   1
   1   3  21 5347.06 527.143   1
  -1   3 -21 5995.06 627.601   1
   1  -3  21 3396.54 531.748   1
  -1  -3 -22 2552.77 363.108   1
   1   3  22 3446.97 434.435   1
   1  -3  22 2620.37 457.623   1
  -1  -3 -23 2566.19 379.692   1
   1   3  23 2569.98 381.496   1
   1  -3  23 2017.05 392.253   1
   1   3  24 3285.50 451.281   1
  -1  -3 -24 3320.78 431.132   1
   1   3  25 3343.40 463.865   1
  -1  -3 -25 3202.15 440.327   1
  -1   3 -25 4304.31 598.854   1
   1   3  26 1806.30 372.849   1
  -1  -3 -26 2346.37 405.349   1
   1  -3  26 2579.03 484.779   1
  -1   3 -26 2716.97 496.854   1
  -1  -3 -27 1004.33 331.673   1
   1   3  27 1069.30 316.544   1
  -1   3 -27 1837.95 433.125   1
  -1   3 -28 1784.05 439.945   1
   1  -3  28 2135.09 429.423   1
  -1  -3 -28 509.643 269.593   1
   1   3  28 464.393 278.401   1
   1   3  29 620.575 376.055   1
  -1  -3 -29 452.410 280.680   1
   1  -3  29 1446.28 361.006   1
   1   3  30 971.087 372.127   1
  -1  -3 -30 755.694 376.634   1
   1  -3  30 1213.18 346.854   1
  -1   3 -30 1946.69 480.849   1
   1   3  31 1192.51 406.292   1
  -1  -3 -31 869.237 386.776   1
   1  -3  31 2307.99 463.868   1
  -1   3 -31 1680.79 468.607   1
   1   3  32 926.235 335.123   1
  -1  -3 -32 533.696 311.597   1
   1  -3  32 1230.11 339.962   1
  -1   3 -32 1241.54 452.356   1
  -1  -3 -33 266.528 251.530   1
   1   3  33-110.373 245.009   1
  -1  -3 -34-84.9394 286.802   1
   1   3  34 222.373 278.352   1
   1   3  35 489.686 359.105   1
  -1  -3 -35 498.122 352.894   1
   1   3  36 195.524 288.753   1
  -1  -3 -36 884.579 378.046   1
  -1  -5  26 1149.80 312.224   1
   1   5 -26 75.0982 302.893   1
  -1   5  25 684.334 202.922   1
  -1  -5  25 1220.55 323.100   1
   1   5 -25 859.837 384.613   1
  -1   5  24 881.916 228.747   1
   1   5 -24 1406.50 406.184   1
   1   5 -23 356.009 281.987   1
  -1   5  23 124.519 181.221   1
  -1  -5  22-21.6361 91.1594   1
  -1   5  22-99.8641 166.762   1
   1   5 -22 251.075 246.538   1
  -1   5  21-37.3580 181.223   1
   1   5 -21 171.716 254.669   1
  -1  -5  20 1069.16 272.108   1
   1   5 -20 1161.86 333.475   1
   1  -5 -20 546.998 152.891   1
  -1   5  19 646.886 196.541   1
   1  -5 -19 482.546 134.092   1
  -1  -5  19 464.779 183.774   1
  -1   5  18 267.644 154.640   1
  -1  -5  18 500.630 178.061   1
   1   5 -18 440.684 299.243   1
   1  -5 -18 204.762 94.3703   1
  -1   5  17 366.463 136.129   1
   1   5 -17 158.483 175.027   1
   1  -5 -17-53.7926 108.016   1
  -1   5  16 539.593 120.992   1
  -1  -5  16 864.271 230.373   1
   1  -5 -16 180.926 95.4665   1
   1   5 -16-91.2449 153.508   1
  -1   5  15 457.333 113.103   1
   1  -5 -15 46.8247 60.3650   1
  -1  -5  15 169.184 98.3759   1
   1   5 -15 636.991 237.477   1
  -1   5  14 503.522 104.459   1
  -1  -5  14 609.371 187.084   1
  -1  -5  13 1713.25 300.221   1
   1   5 -13 1680.64 334.146   1
   1   5 -12 1617.04 328.320   1
  -1  -5  12 968.094 240.788   1
  -1  -5  11 544.388 164.056   1
   1   5 -11 885.625 255.719   1
  -1   5  10 315.265 32.8379   1
   1   5 -10 533.082 215.529   1
  -1  -5  10 378.076 142.609   1
   1  -5  -9 314.985 55.7059   1
  -1   5   9 153.665 36.1186   1
   1   5  -9 360.447 159.130   1
   1  -5  -8 499.750 79.3105   1
  -1  -5   8 652.501 176.424   1
  -1   5   8 450.205 67.3052   1
   1   5  -8 372.542 140.050   1
   1  -5  -7 874.762 112.672   1
   1   5  -7 801.802 205.205   1
  -1   5   7 922.856 106.824   1
   1  -5  -6 701.435 115.475   1
  -1   5   6 377.857 84.6893   1
  -1  -5   6 596.661 179.451   1
   1  -5  -5 1917.69 182.154   1
  -1   5   5 1195.56 142.777   1
   1   5  -5 2257.38 317.430   1
  -1  -5   5 2017.09 296.665   1
   1  -5  -4 3610.90 259.406   1
  -1   5   4 3456.57 244.458   1
   1   5  -4 4467.05 448.180   1
  -1  -5   4 4593.27 422.059   1
   1  -5  -3 2673.90 238.453   1
  -1   5   3 2722.73 229.537   1
  -1  -5   3 3083.20 345.172   1
  -1  -5   2 417.096 133.084   1
  -1   5   2 668.858 130.112   1
   1   5  -2 466.643 130.442   1
  -1   5   1 200.582 94.5211   1
   1   5  -1 590.223 150.745   1
   1  -5  -1 765.868 152.534   1
  -1  -5   1 124.117 84.9710   1
  -1  -5   0 364.193 122.721   1
  -1   5   0 585.508 144.346   1
   1  -5   0 422.762 128.367   1
   1  -5   1 315.125 120.982   1
  -1   5  -1 809.166 168.163   1
   1   5   1 805.324 161.078   1
  -1  -5  -1 854.279 160.568   1
   1  -5   2 1377.38 220.506   1
  -1   5  -2 1253.85 206.250   1
  -1  -5  -2 1629.59 192.457   1
  -1  -5  -3 3145.04 277.516   1
  -1   5  -3 2984.80 324.489   1
   1  -5   3 2983.84 325.508   1
   1   5   3 2418.15 238.784   1
  -1   5  -4 3540.70 365.455   1
   1  -5   4 2950.87 335.840   1
  -1  -5  -4 2967.27 240.366   1
   1   5   4 3629.95 274.501   1
   1  -5   5 1856.44 280.473   1
  -1  -5  -5 1724.76 171.254   1
  -1   5  -5 2544.64 323.818   1
   1   5   5 2224.06 197.013   1
   1  -5   6 1489.55 258.642   1
  -1  -5  -6 1707.31 156.194   1
  -1   5  -7 2699.61 349.786   1
   1  -5   7 1914.61 293.249   1
  -1  -5  -7 2369.28 170.636   1
   1   5   7 1751.85 133.896   1
  -1   5  -8 884.437 226.155   1
   1  -5   8 932.415 216.667   1
  -1  -5  -8 312.758 52.1264   1
   1   5   8 347.739 55.8725   1
  -1  -5  -9 858.858 79.5088   1
   1   5   9 758.961 80.3494   1
   1  -5  10 1407.89 282.419   1
  -1   5 -10 1432.93 303.835   1
  -1   5 -11 1067.16 279.943   1
   1  -5  11 1357.72 284.991   1
   1  -5  12 768.736 224.637   1
  -1   5 -12 1618.37 338.620   1
  -1  -5 -13 321.750 235.019   1
   1  -5  13 670.068 210.423   1
   1   5  14 597.137 306.623   1
   1  -5  14 316.750 162.276   1
  -1   5 -14 1030.42 312.814   1
  -1   5 -15 678.653 301.259   1
   1  -5  15 532.164 207.788   1
   1   5  15 370.900 271.475   1
  -1   5 -16 81.3022 223.541   1
   1   5  16 258.162 192.552   1
  -1  -5 -16 236.528 211.941   1
   1  -5  17 1454.20 324.808   1
  -1   5 -18 246.633 318.259   1
   1  -5  18 1123.85 286.003   1
   1   5  18 256.630 244.535   1
  -1  -5 -18 325.891 185.221   1
   1  -5  19 229.264 145.814   1
  -1   5 -19 688.333 376.144   1
   1   5  19 362.304 257.320   1
   1  -5  20 453.759 200.536   1
   1   5  20-134.937 262.352   1
  -1  -5 -20 48.7000 201.352   1
   1  -5  21 336.499 182.822   1
   1   5  21-136.421 218.777   1
  -1   5 -22 805.791 368.640   1
   1   5  22-133.829 216.813   1
   1  -5  23-173.605 132.729   1
   1   5  23 119.382 169.990   1
   1  -5  24 141.700 107.129   1
   1   5  24 301.172 196.930   1
   1  -5  25 59.0404 208.543   1
  -1   5 -25 266.933 386.091   1
   2   0 -41 737.313 344.547   1
  -2   0  40-148.888 130.541   1
   2   0 -40 1826.93 460.353   1
  -2   0  39 132.219 134.225   1
   2   0 -39 1188.54 464.075   1
  -2   0  38 1133.99 357.281   1
   2   0 -38 1678.34 422.247   1
  -2   0  37 708.391 266.940   1
   2   0 -37 780.065 304.953   1
  -2   0  36 214.387 133.679   1
   2   0 -36 754.924 298.437   1
   2   0 -35 459.589 235.020   1
  -2   0  35 959.761 259.911   1
  -2   0  34 2398.36 481.767   1
   2   0 -34 1121.63 308.407   1
  -2   0  33 2805.63 508.573   1
   2   0 -33 2061.94 422.139   1
   2   0 -32 3454.00 524.595   1
  -2   0  32 3218.12 530.238   1
  -2   0  31 824.518 305.577   1
   2   0 -31 2280.82 430.537   1
  -2   0  30 412.167 228.225   1
   2   0 -30 1576.72 379.286   1
  -2   0  29 4489.50 560.601   1
   2   0 -29 4273.08 582.197   1
  -2   0  28 7541.07 733.577   1
   2   0 -28 9496.39 816.427   1
  -2   0  27 2551.19 448.993   1
   2   0 -27 3983.30 520.226   1
  -2   0  26 1691.92 335.401   1
   2   0 -26 2066.56 379.274   1
  -2   0  25 2787.35 421.891   1
   2   0 -25 2326.62 406.467   1
  -2   0  24 4744.97 549.306   1
   2   0 -24 5054.03 572.279   1
  -2   0  23 7878.04 658.385   1
   2   0 -23 5673.03 614.937   1
  -2   0  22 11220.2 789.275   1
   2   0 -22 13388.3 865.418   1
  -2   0  21 4267.10 508.733   1
   2   0 -21 5787.66 630.776   1
   2   0 -20 5672.80 587.904   1
  -2   0  20 8565.28 656.008   1
   2   0 -19 4287.22 576.272   1
  -2   0  19 4125.07 538.616   1
   2   0 -18 8399.49 691.267   1
  -2   0  18 4740.21 546.669   1
  -2   0  17 17046.7 1052.86   1
   2   0 -17 11994.1 933.615   1
  -2   0  16 47321.7 1439.27   1
   2   0 -16 49556.3 1522.59   1
  -2   0  15 5773.43 771.036   1
   2   0 -15 8743.06 844.612   1
  -2   0  14 36145.0 1219.93   1
   2   0 -14 44136.4 1327.48   1
  -2   0  13 2205.03 553.633   1
   2   0 -13 2058.74 645.687   1
   2   0 -12 19751.2 845.465   1
  -2   0  12 18493.9 817.520   1
  -2   0  11 1588.61 377.866   1
   2   0 -11 711.506 313.290   1
  -2   0  10 14559.4 651.720   1
   2   0 -10 20692.8 771.266   1
  -2   0   9 306.475 238.858   1
   2   0  -9 424.002 274.215   1
   2   0  -8 4748.95 433.678   1
  -2   0   8 4519.98 437.758   1
   2   0  -7 2608.62 327.751   1
  -2   0   7 2670.09 313.815   1
   2   0  -6 106353. 1413.71   1
  -2   0   6 102029. 1440.05   1
   2   0  -5 3655.78 413.332   1
   2   0  -4 822.827 298.278   1
   2   0   3-55.7878 158.658   1
  -2   0  -4 88586.3 1772.28   1
   2   0   5 6610.97 703.740   1
  -2   0  -5 705.987 462.160   1
   2   0   6 941.339 443.679   1
  -2   0  -6 1098.21 430.898   1
   2   0   7 651.404 409.124   1
  -2   0  -7 517.940 441.386   1
   2   0   8 27457.8 1036.95   1
  -2   0  -8 26156.0 1025.01   1
  -2   0  -9 2690.73 655.908   1
   2   0   9 3824.45 605.543   1
   2   0  10 9992.55 800.746   1
  -2   0 -10 11972.8 779.237   1
   2   0  11 2723.78 582.473   1
  -2   0 -11 4812.75 590.049   1
  -2   0 -12 47103.1 1483.00   1
   2   0  12 46314.0 1452.24   1
  -2   0 -13 3194.18 617.802   1
   2   0  13 4041.24 645.945   1
   2   0  14 1780.84 438.520   1
  -2   0 -14 1455.49 422.565   1
   2   0  15 1558.18 440.043   1
  -2   0 -15 703.719 375.439   1
  -2   0 -16 981.952 380.009   1
   2   0  16 1227.14 431.477   1
   2   0  17 5902.88 832.560   1
  -2   0 -17 16220.9 1135.84   1
  -2   0 -18 65552.9 2022.30   1
   2   0  18 59346.2 1887.14   1
   2   0  19 26607.0 1359.17   1
  -2   0 -19 14981.4 1115.39   1
   2   0  20 8029.01 766.207   1
  -2   0 -20 10096.8 872.662   1
  -2   0 -21 8809.19 903.175   1
   2   0  21 5953.94 719.139   1
   2   0  22 13657.0 1070.23   1
  -2   0 -22 17432.3 1139.10   1
  -2   0 -23 6297.90 735.227   1
   2   0  23 8655.36 791.745   1
  -2   0 -24 3590.27 531.720   1
   2   0  24 2899.84 529.718   1
   2   0  25 1952.60 392.023   1
  -2   0 -25 237.864 173.531   1
   2   0  26 1122.54 379.460   1
  -2   0 -26 178.142 156.128   1
  -2   0 -27 1531.79 348.155   1
   2   0  27 1450.72 437.757   1
   2   0  28 2054.44 524.967   1
  -2   0 -28 2736.78 465.690   1
  -2   0 -29 3046.49 504.790   1
   2   0  29 1362.24 416.545   1
   2   0  30 2837.70 513.579   1
  -2   0 -30 4750.74 649.706   1
   2   0  31 2180.28 450.588   1
  -2   0 -31 2428.20 508.850   1
   2   0  32 2256.84 452.986   1
  -2   0 -32 1510.68 437.067   1
   2   0  33 3840.24 599.989   1
  -2   0 -33 872.788 383.238   1
   2   0  34 2685.21 490.900   1
  -2   0 -34 558.654 321.728   1
   2   0  35 936.546 359.216   1
  -2   0 -35 646.118 420.551   1
   2   0  36 734.774 281.676   1
  -2   0 -36 511.265 320.637   1
   2   0  37 365.668 202.191   1
  -2   0 -37 154.116 292.346   1
   2   0  38 278.127 173.215   1
  -2   0 -38 784.101 510.138   1
   2   0  39 213.252 152.205   1
  -2   0 -39 1550.29 488.418   1
   2   0  40-90.5410 99.9599   1
  -2   0 -40 1184.78 567.729   1
   2  -2 -39 101.426 296.876   1
  -2   2  39 684.034 311.353   1
   2  -2 -38 204.858 249.366   1
  -2   2  38-100.174 226.448   1
  -2   2  37-171.491 295.911   1
   2  -2 -37 259.322 287.365   1
   2  -2 -36 217.718 249.422   1
   2   2 -36 60.1057 260.213   1
  -2   2  36 251.191 215.887   1
  -2  -2  35 92.2590 179.182   1
   2   2 -35 587.901 321.482   1
   2  -2 -35 696.255 275.749   1
  -2   2  34 2106.18 417.015   1
  -2  -2  34 1863.13 426.907   1
   2  -2 -34 1438.96 340.405   1
   2   2 -34 1568.43 418.205   1
  -2   2  33 1340.95 337.078   1
  -2  -2  33 1833.08 436.725   1
   2   2 -33 2346.06 483.548   1
   2  -2 -33 1567.23 342.834   1
  -2  -2  32 2125.53 465.952   1
   2  -2 -32 1932.11 358.958   1
   2   2 -32 2959.31 518.917   1
  -2   2  31 1745.11 345.697   1
  -2  -2  31 1988.06 461.804   1
   2  -2 -31 1756.23 331.743   1
   2   2 -31 2500.05 465.112   1
  -2   2  30 3252.38 445.868   1
  -2  -2  30 2379.26 465.863   1
   2  -2 -30 2560.33 435.755   1
   2   2 -30 1687.11 369.968   1
  -2   2  29 1529.35 294.121   1
  -2  -2  29 1099.48 367.045   1
   2  -2 -29 1694.22 351.909   1
   2   2 -29 620.630 220.603   1
  -2   2  28 4871.54 533.098   1
  -2  -2  28 3140.68 537.921   1
   2  -2 -28 3537.57 491.760   1
   2   2 -28 3139.59 571.575   1
  -2   2  27 10826.5 748.765   1
  -2  -2  27 9373.37 835.096   1
   2  -2 -27 10572.4 766.416   1
   2   2 -27 10164.9 884.171   1
   2  -2 -26 7181.10 632.583   1
  -2   2  26 5568.82 561.819   1
   2   2 -26 5993.69 716.040   1
  -2   2  25 1927.97 327.420   1
  -2  -2  25 1488.76 364.290   1
   2  -2 -25 2180.69 360.412   1
   2   2 -25 1777.69 416.522   1
  -2   2  24 1368.79 271.964   1
  -2  -2  24 2162.43 446.699   1
   2  -2 -24 1505.90 297.732   1
   2   2 -24 1730.82 418.817   1
  -2   2  23 6684.85 533.288   1
  -2  -2  23 7355.00 723.539   1
   2   2 -23 7554.09 744.754   1
   2   2 -22 13058.5 979.827   1
  -2   2  22 15344.1 804.805   1
  -2  -2  22 14979.8 1000.68   1
   2  -2 -22 13490.6 798.287   1
   2   2 -21 11281.0 891.300   1
   2  -2 -21 13165.8 775.278   1
  -2   2  21 10907.2 674.844   1
  -2  -2  21 10561.0 834.850   1
   2   2 -20 3663.10 536.353   1
  -2   2  20 2242.70 377.339   1
  -2  -2  20 2730.74 536.100   1
  -2  -2  19 5382.34 655.202   1
   2   2 -19 6039.90 682.724   1
  -2   2  19 7524.28 569.852   1
   2  -2 -19 5685.69 539.763   1
  -2   2  18 22545.1 889.403   1
   2  -2 -18 20994.3 925.951   1
  -2  -2  18 24249.2 1189.74   1
  -2  -2  17 21167.2 1096.67   1
   2   2 -17 23196.4 1193.18   1
  -2   2  17 20709.0 820.114   1
  -2  -2  16 7402.26 742.899   1
   2   2 -16 7161.96 726.017   1
   2  -2 -16 5031.13 552.873   1
  -2   2  16 4485.17 495.115   1
  -2   2  15 8971.36 524.921   1
   2  -2 -15 9654.37 548.468   1
   2   2 -15 10183.0 766.979   1
  -2   2  14 3793.37 440.632   1
   2   2 -14 7215.24 770.433   1
   2  -2 -14 2847.70 423.071   1
  -2  -2  14 5583.67 667.597   1
  -2  -2  13 21925.6 1045.42   1
  -2   2  13 21193.1 716.971   1
   2   2 -13 25153.9 1099.36   1
   2  -2 -13 25743.9 788.414   1
   2  -2 -12 3280.19 314.516   1
   2   2 -12 3922.72 645.917   1
  -2   2  12 3140.19 310.728   1
  -2   2  11 6648.70 360.889   1
   2  -2 -11 7006.57 404.549   1
  -2  -2  11 6714.61 584.412   1
   2   2 -11 6827.32 617.723   1
   2   2 -10 1200.47 421.071   1
  -2   2  10 814.833 160.137   1
  -2  -2  10 1780.51 372.377   1
   2  -2 -10 1447.96 215.335   1
  -2  -2   9 1830.62 450.889   1
   2   2  -9 1110.95 433.239   1
  -2   2   9 985.511 173.339   1
  -2  -2   8 17765.3 840.204   1
   2   2  -8 16757.5 791.014   1
  -2   2   8 18635.7 448.944   1
   2   2  -7 30428.6 1021.00   1
  -2  -2   7 30086.7 986.469   1
   2   2  -6 6419.55 499.664   1
  -2  -2   6 7070.37 497.115   1
   2   2  -5 2675.93 307.615   1
  -2  -2   5 3238.13 340.004   1
   2   2  -4 12359.0 577.276   1
  -2  -2   4 10286.5 531.349   1
  -2  -2   3 1510.13 256.847   1
   2   2  -3 929.219 219.736   1
  -2  -2   2 24158.9 698.536   1
   2   2  -2 20262.8 645.566   1
   2  -2  -2 28317.4 787.406   1
  -2   2   2 32865.8 859.496   1
  -2  -2   1 28409.3 720.798   1
   2   2  -1 29711.1 716.984   1
  -2   2   1 32620.4 851.666   1
   2  -2  -1 32050.2 898.255   1
   2  -2   0 1941.76 353.945   1
  -2   2   0 2101.94 335.016   1
  -2  -2   0 6941.47 312.598   1
   2   2   0 9934.44 358.164   1
  -2  -2  -1 940.741 141.676   1
   2   2   1 1080.33 141.980   1
  -2   2  -2 8026.90 521.735   1
   2  -2   2 6346.12 460.369   1
  -2  -2  -2 1993.64 171.078   1
   2   2   2 2396.36 197.232   1
   2  -2   3 13832.7 695.112   1
   2   2   3 14468.1 355.373   1
   2  -2   4 1245.99 396.989   1
  -2   2  -4 2221.50 418.649   1
   2  -2   5 19656.0 883.742   1
  -2   2  -5 19482.8 851.821   1
   2  -2   6 7576.94 646.070   1
  -2   2  -6 6504.79 587.492   1
   2  -2   7 2436.20 509.094   1
  -2   2  -7 3739.13 508.716   1
   2   2   7 2991.98 638.853   1
   2   2   8 6133.98 598.394   1
  -2   2  -8 7962.24 652.048   1
   2  -2   8 7187.52 670.991   1
  -2  -2  -9 8780.64 668.483   1
  -2   2  -9 7620.92 688.667   1
   2  -2   9 7935.96 666.883   1
   2   2  10 1495.54 425.050   1
  -2  -2 -10 1526.85 412.919   1
   2   2  11 37493.8 1228.49   1
  -2  -2 -11 39134.2 1242.49   1
  -2   2 -11 36607.7 1391.30   1
   2  -2  11 34989.4 1380.47   1
  -2   2 -12 15569.3 945.931   1
   2   2  12 3739.33 516.901   1
   2  -2  12 18715.9 1087.41   1
  -2  -2 -12 2833.56 469.190   1
  -2   2 -13 15590.6 933.704   1
  -2  -2 -13 9211.14 656.267   1
   2   2  13 9582.00 685.476   1
   2  -2  13 15651.4 984.609   1
  -2  -2 -14 8063.54 605.751   1
   2   2  14 7749.63 622.367   1
   2  -2  15 7498.67 701.232   1
  -2  -2 -15 3058.62 426.003   1
  -2   2 -15 6721.84 663.974   1
   2   2  15 2610.51 420.850   1
  -2   2 -16 7400.29 703.610   1
  -2  -2 -16 7821.43 613.936   1
   2   2  16 8719.33 667.962   1
   2  -2  16 7707.89 735.018   1
   2   2  17 3421.96 476.209   1
  -2   2 -17 2558.56 478.728   1
   2  -2  17 3864.90 543.120   1
  -2  -2 -17 2633.18 385.886   1
   2   2  18 1863.65 326.298   1
   2  -2  18 1554.74 383.431   1
  -2   2 -18 697.497 258.403   1
  -2  -2 -18 1137.48 241.096   1
  -2   2 -19 679.818 207.692   1
  -2  -2 -19 558.183 178.513   1
   2  -2  19 1041.78 320.291   1
   2   2  19 997.781 271.273   1
  -2   2 -20 1368.63 303.694   1
  -2  -2 -20 2168.63 347.422   1
   2  -2  20 1039.44 313.792   1
   2   2  20 1302.39 303.710   1
  -2   2 -21 1595.35 326.779   1
   2   2  21 1708.94 346.774   1
  -2  -2 -21 1836.22 329.805   1
   2  -2  21 722.752 278.466   1
  -2   2 -22 1148.40 284.965   1
   2  -2  22 390.646 272.216   1
   2   2  22 1024.65 264.900   1
  -2  -2 -22 1394.82 298.349   1
  -2   2 -23 1264.98 302.235   1
   2  -2  23 691.962 339.241   1
  -2  -2 -23 1420.89 311.007   1
   2   2  23 1237.35 311.958   1
  -2   2 -24 1250.58 280.838   1
   2   2  24 1962.30 392.372   1
   2  -2  24 1511.81 397.977   1
  -2  -2 -24 1361.78 308.511   1
  -2   2 -25 1458.47 375.430   1
   2  -2  25 1885.66 447.667   1
  -2  -2 -25 2087.97 391.787   1
   2   2  25 3094.99 501.039   1
  -2   2 -26 792.219 264.086   1
   2  -2  26 1108.92 328.063   1
  -2  -2 -26 1140.75 301.182   1
  -2  -2 -27 158.263 144.229   1
  -2   2 -27 22.3224 132.225   1
   2  -2  27 59.2722 223.746   1
  -2   2 -28 240.368 236.488   1
  -2  -2 -28 700.286 259.210   1
  -2   2 -29 1576.68 416.133   1
  -2  -2 -29 2778.01 468.789   1
   2   2  29 2928.48 497.216   1
   2  -2  29 970.039 375.098   1
   2  -2  30 2615.19 548.832   1
  -2   2 -30 3167.35 570.695   1
   2   2  30 3617.16 564.584   1
  -2  -2 -30 3914.25 573.087   1
   2  -2  31 2362.14 500.116   1
  -2   2 -31 2572.67 518.018   1
  -2  -2 -31 1414.36 396.733   1
   2   2  31 1444.12 391.638   1
   2  -2  32 1484.99 422.329   1
   2   2  32 713.107 314.261   1
  -2  -2 -32 1078.97 369.336   1
  -2   2 -33 1196.32 438.040   1
   2  -2  33 1425.91 380.888   1
  -2  -2 -33 622.886 283.684   1
   2   2  33 1351.07 403.765   1
  -2   2 -34 863.096 371.081   1
  -2  -2 -34 530.726 260.090   1
   2  -2  34 1713.41 431.488   1
   2   2  34 2057.82 474.298   1
  -2  -2 -35-75.3209 308.925   1
   2  -2  35 448.600 233.606   1
  -2   2 -35 586.995 295.268   1
  -2  -2 -36 42.3895 340.158   1
   2   2  36 1755.02 446.865   1
  -2  -2 -37 181.844 372.934   1
   2   2  37 2281.51 513.220   1
  -2  -2 -38 113.047 383.035   1
   2   2  38 1250.14 402.447   1
   2  -4 -32 218.274 202.977   1
  -2   4  32 341.627 258.013   1
   2  -4 -31 516.838 239.502   1
  -2   4  31 334.523 259.327   1
   2  -4 -30 383.571 215.687   1
  -2  -4  29-46.7428 111.874   1
   2   4 -29 113.612 222.682   1
  -2   4  28 743.369 270.328   1
   2  -4 -28 268.943 184.954   1
   2  -4 -27 558.515 211.981   1
   2   4 -27 735.304 282.207   1
  -2   4  26 868.275 244.961   1
   2   4 -26 306.117 154.864   1
  -2  -4  26 821.871 257.634   1
   2  -4 -26 701.143 215.526   1
  -2   4  25 261.222 202.868   1
   2  -4 -25 1026.36 236.693   1
   2   4 -25 705.224 266.004   1
   2   4 -24 1333.01 336.412   1
   2  -4 -24 1047.82 230.723   1
  -2   4  24 435.759 181.625   1
   2   4 -23 621.740 234.837   1
  -2   4  23 262.620 136.228   1
   2   4 -22 1299.77 324.219   1
  -2  -4  22 711.667 258.392   1
   2  -4 -22 1010.76 216.820   1
  -2   4  21 431.141 137.858   1
  -2  -4  21 911.711 278.768   1
   2  -4 -21 1155.88 220.256   1
  -2   4  20 799.243 156.018   1
   2   4 -20 1053.59 301.305   1
   2  -4 -20 794.146 181.912   1
   2  -4 -19 878.090 163.363   1
   2   4 -19 1983.82 388.250   1
  -2   4  19 1438.82 183.902   1
  -2  -4  19 2554.82 412.674   1
   2   4 -18 3674.72 511.299   1
  -2   4  18 2398.78 223.509   1
  -2  -4  18 3815.41 494.788   1
   2  -4 -18 3034.50 270.152   1
   2   4 -17 2884.96 438.696   1
   2  -4 -17 1553.92 184.548   1
  -2   4  17 1609.18 172.756   1
  -2  -4  17 2741.18 449.348   1
  -2  -4  16 2195.95 411.054   1
   2   4 -16 2186.10 405.890   1
   2  -4 -16 2217.95 205.378   1
  -2   4  16 1878.91 177.682   1
  -2  -4  15 2825.94 428.196   1
   2   4 -15 3344.69 492.016   1
  -2   4  15 2483.79 193.122   1
  -2  -4  14 3669.64 486.807   1
   2   4 -14 3928.77 511.080   1
  -2  -4  13 5514.49 573.519   1
  -2   4  13 5586.22 247.749   1
   2  -4 -12 25.6171 57.2406   1
  -2  -4  12 3653.62 496.761   1
  -2   4  12 983.118 95.9823   1
   2   4 -12 5387.79 555.957   1
   2  -4 -11-1.77471 31.2954   1
  -2   4  11 251.555 37.3499   1
  -2  -4  10 311.988 163.897   1
  -2   4  10 551.428 42.8615   1
  -2  -4   9 440.359 167.548   1
   2   4  -9 814.419 258.561   1
  -2   4   8 582.636 76.5816   1
   2  -4  -8 30.8870 23.0678   1
   2   4  -8 2188.36 319.405   1
  -2  -4   8 2765.64 349.757   1
   2   4  -7 5498.08 471.772   1
  -2  -4   7 5086.72 464.705   1
   2  -4  -7 1943.69 183.979   1
  -2   4   7 2645.71 178.294   1
   2   4  -6 1403.77 271.046   1
  -2  -4   6 1530.11 274.135   1
   2  -4  -6 1114.80 139.299   1
  -2  -4   5 1568.36 281.556   1
   2  -4  -5 1204.73 156.130   1
  -2   4   5 1617.24 162.539   1
   2  -4  -4 4835.41 315.236   1
  -2   4   4 5070.23 299.235   1
  -2  -4   4 5860.62 457.145   1
  -2   4   3 2090.69 206.527   1
   2  -4  -3 1529.51 189.284   1
  -2  -4   3 1687.84 270.154   1
   2  -4  -2 1080.97 167.672   1
  -2  -4   2 817.988 170.733   1
   2  -4  -1 1258.33 186.886   1
  -2   4   1 1417.73 200.158   1
  -2  -4   1 190.824 76.4125   1
   2   4  -1 560.546 155.545   1
  -2   4   0 1846.76 239.979   1
   2  -4   0 1446.27 222.168   1
   2   4   0 1676.97 233.587   1
  -2  -4   0 1382.84 203.204   1
  -2   4  -1 1257.02 203.209   1
   2   4   1 1713.48 207.996   1
  -2  -4  -1 1457.51 192.728   1
  -2   4  -2 284.807 102.342   1
  -2  -4  -2 338.524 100.440   1
  -2  -4  -3 775.104 126.987   1
   2   4   3 501.577 106.894   1
   2   4   4 386.724 59.7935   1
  -2   4  -4 164.372 85.1395   1
  -2   4  -5 472.234 138.922   1
   2   4   5 399.404 80.9686   1
  -2   4  -6 406.774 132.096   1
   2   4   6 422.396 94.3507   1
  -2  -4  -6 476.055 84.2183   1
   2  -4   7 588.532 166.373   1
   2   4   7 585.922 106.742   1
  -2   4  -7 316.317 122.737   1
  -2  -4  -7 700.624 91.5347   1
   2  -4   8 709.093 195.244   1
  -2   4  -8 248.908 127.427   1
   2  -4   9 123.503 93.2669   1
  -2   4  -9 493.597 161.349   1
   2  -4  10 210.527 126.314   1
  -2   4 -10 1230.98 249.478   1
   2  -4  11 1389.88 284.931   1
  -2   4 -11 1422.46 272.972   1
   2  -4  12 2059.58 360.170   1
   2   4  12 1241.94 249.849   1
  -2   4 -12 1476.86 285.055   1
   2  -4  13 4142.79 519.761   1
  -2   4 -13 4056.03 486.298   1
  -2   4 -14 7329.90 643.334   1
   2   4  14 5421.74 494.144   1
   2  -4  14 7168.54 685.560   1
  -2   4 -15 4538.30 538.082   1
   2  -4  15 4130.02 522.002   1
  -2   4 -16 1721.03 327.927   1
   2   4  16 962.299 242.747   1
   2  -4  16 1925.17 356.687   1
  -2   4 -17 2113.81 374.543   1
  -2  -4 -17 2200.74 333.565   1
   2  -4  17 2703.94 433.829   1
  -2   4 -18 4008.81 522.046   1
   2  -4  18 4071.26 547.450   1
   2   4  18 2933.21 407.575   1
  -2  -4 -18 3240.39 405.387   1
  -2   4 -19 3261.31 488.146   1
   2  -4  19 3477.13 510.133   1
  -2  -4 -19 2154.75 338.202   1
   2   4  19 3677.89 458.589   1
  -2   4 -20 2359.11 435.697   1
   2  -4  20 1635.33 370.957   1
  -2  -4 -20 1643.31 316.647   1
   2   4  20 1924.69 362.149   1
  -2   4 -21 1311.02 351.413   1
   2  -4  21 598.365 246.543   1
   2   4  21 1043.63 299.724   1
  -2  -4 -21 990.640 322.766   1
   2  -4  22 440.728 211.807   1
  -2   4 -22 126.705 205.648   1
   2   4  22 954.879 317.328   1
  -2  -4 -22 321.644 287.430   1
  -2   4 -23 56.3338 290.593   1
  -2  -4 -23 235.180 231.208   1
   2   4  23 370.497 241.216   1
  -2   4 -24 1206.17 362.919   1
   2   4  24 643.662 295.433   1
  -2  -4 -24 199.734 260.102   1
  -2   4 -25 1331.65 374.124   1
   2  -4  25 2104.69 448.482   1
   2   4  25 1532.41 377.780   1
  -2  -4 -25 817.067 316.495   1
  -2   4 -26 2055.83 443.972   1
  -2  -4 -26 1319.25 327.737   1
   2   4  26 1215.54 411.156   1
  -2   4 -27 1263.11 367.361   1
   2  -4  27 214.287 334.144   1
   2   4  27 1171.39 389.113   1
   2  -4  28-16.1394 144.073   1
  -2   4 -28 64.5867 221.864   1
   2  -4  29 571.635 290.072   1
  -2   4 -29-53.6092 312.998   1
  -2  -4 -29 320.067 256.416   1
   2   4  29 498.372 281.611   1
  -2  -4 -30 1071.74 371.097   1
   2   4  30 189.972 284.521   1
   2   4  31 463.883 325.885   1
  -2  -4 -31 637.895 346.736   1
   2   6 -15 140.259 204.251   1
  -2  -6  15 17.7394 124.880   1
   2   6 -14 1596.55 386.712   1
  -2  -6  14 1062.95 285.444   1
   2   6 -13 740.299 341.456   1
  -2   6  12 103.490 24.0322   1
  -2  -6  12 163.918 151.350   1
   2   6 -11 456.399 251.366   1
  -2  -6  11 28.1566 166.663   1
   2   6 -10 166.701 226.088   1
  -2  -6  10 244.272 207.857   1
  -2  -6   9 516.344 257.757   1
   2   6  -9 280.845 224.303   1
  -2   6   8 4.75748 94.4158   1
  -2  -6   8 322.777 194.465   1
   2   6  -8 298.263 180.914   1
  -2  -6   7 432.669 187.172   1
  -2   6   7 199.721 116.753   1
   2   6  -7 100.846 141.414   1
   2  -6  -7 200.950 138.493   1
   2   6  -6 606.181 219.248   1
  -2   6   6 398.264 147.553   1
   2  -6  -6 95.1164 134.249   1
  -2  -6   5 45.0914 92.1506   1
  -2   6   5 447.214 165.499   1
   2   6  -4 572.968 198.949   1
  -2  -6   4 833.440 220.007   1
  -2   6   4 120.987 115.998   1
   2  -6  -4 57.3345 126.953   1
  -2  -6   3 242.841 181.119   1
  -2   6   3 154.787 118.543   1
   2   6  -3 183.236 129.799   1
   2  -6  -3 556.007 187.545   1
   2  -6  -2 239.286 175.504   1
  -2  -6   2-20.9415 129.671   1
   2   6  -2 415.851 160.699   1
  -2  -6   1 1390.70 236.933   1
  -2   6   1 1437.27 252.939   1
   2  -6  -1 1587.84 279.502   1
  -2  -6   0 3990.20 370.520   1
   2   6   0 3340.50 349.083   1
   2  -6   0 3155.67 368.950   1
   2   6   1 2511.90 310.060   1
   2  -6   1 1959.22 320.862   1
  -2  -6  -2 1517.65 232.498   1
  -2   6  -2 224.299 179.944   1
   2   6   2 1046.68 197.033   1
   2  -6   2 722.430 239.168   1
   2  -6   3 304.156 192.661   1
  -2  -6  -3 499.907 148.959   1
  -2   6  -3 362.776 198.957   1
   2   6   3 0.03823 95.0066   1
  -2  -6  -4 228.383 90.0439   1
   2   6   4 228.928 104.844   1
  -2   6  -5 1784.10 332.110   1
  -2  -6  -5 1212.93 180.391   1
   2   6   5 1915.93 226.866   1
   2  -6   5 1076.60 271.010   1
  -2   6  -6 1125.27 287.459   1
  -2  -6  -6 1401.39 181.406   1
   2   6   6 1138.73 160.000   1
   2  -6   6 912.562 269.759   1
  -2  -6  -7 808.057 138.935   1
   2   6   7 316.538 124.799   1
   2  -6   7 448.996 242.346   1
  -2   6  -7 193.950 182.980   1
   2   6   8 301.693 80.6409   1
  -2   6  -8 466.301 219.628   1
  -2   6  -9 858.552 287.247   1
   2  -6   9 397.053 231.196   1
  -2   6 -10 716.801 336.978   1
   2  -6  10 431.427 266.613   1
  -2   6 -11 799.198 317.364   1
   2   6  11 272.240 70.6026   1
   2  -6  11 470.086 318.786   1
   2  -6  12 114.808 197.749   1
  -2   6 -12 98.4853 236.078   1
  -2   6 -14-136.715 266.586   1
   2  -6  15-15.6964 218.801   1
  -3   1  40 1946.33 422.676   1
   3  -1 -40 389.252 298.040   1
  -3  -1  39 488.246 215.228   1
   3   1 -39 365.483 318.852   1
  -3  -1  38 253.585 167.872   1
   3   1 -38 162.479 245.338   1
  -3   1  37 65.5920 123.511   1
  -3  -1  37 88.5767 124.989   1
   3   1 -37 71.4060 234.056   1
   3  -1 -37 100.035 252.001   1
  -3   1  36-53.9157 116.156   1
   3  -1 -36 730.156 404.303   1
   3   1 -36 390.866 280.793   1
  -3  -1  35 303.927 161.470   1
  -3   1  35 664.881 242.905   1
   3  -1 -35 782.565 372.843   1
   3   1 -35 604.154 340.380   1
   3  -1 -34 993.832 362.220   1
  -3  -1  34 294.631 184.995   1
  -3   1  34 1085.23 287.515   1
   3   1 -34 884.038 333.016   1
   3   1 -33 1168.38 348.114   1
  -3  -1  33 322.679 198.470   1
  -3   1  33 1451.95 314.719   1
   3  -1 -33 1393.94 372.104   1
   3   1 -32 1425.01 358.611   1
  -3   1  32 1513.42 337.546   1
  -3  -1  32 1134.93 322.472   1
   3  -1 -32 1712.59 384.470   1
   3  -1 -31 1836.58 376.078   1
  -3   1  31 1344.16 319.374   1
  -3  -1  31 1296.05 359.408   1
   3   1 -31 1876.27 392.051   1
   3  -1 -30 1016.25 272.159   1
   3   1 -30 1842.61 389.956   1
  -3   1  30 1153.23 339.410   1
  -3  -1  30 734.098 323.557   1
   3   1 -29 1382.38 349.998   1
  -3  -1  29 1018.24 303.388   1
  -3   1  29 1711.24 369.359   1
   3  -1 -28 1235.51 359.902   1
   3   1 -28 1870.07 401.761   1
  -3  -1  28 1665.07 432.142   1
  -3   1  28 1589.58 391.517   1
   3  -1 -27 4047.61 570.542   1
   3   1 -27 4995.81 623.368   1
  -3   1  27 2651.58 439.064   1
  -3  -1  27 4292.97 606.480   1
  -3  -1  26 2295.34 514.610   1
   3  -1 -26 3415.37 541.626   1
   3   1 -26 3555.30 601.681   1
  -3   1  26 1758.85 424.879   1
  -3   1  25 1659.24 335.732   1
  -3  -1  25 1873.24 440.189   1
   3   1 -25 2022.69 462.918   1
  -3   1  24 2424.26 408.252   1
  -3  -1  24 3531.41 526.432   1
   3   1 -24 2911.07 507.079   1
  -3   1  23 8059.55 722.255   1
  -3  -1  23 8491.46 821.068   1
   3   1 -23 6378.64 728.228   1
   3  -1 -23 5567.44 637.279   1
  -3  -1  22 21303.2 1235.95   1
  -3   1  22 20996.0 1115.64   1
   3   1 -22 22163.7 1236.05   1
  -3   1  21 28129.4 1205.12   1
  -3  -1  21 24684.2 1285.31   1
   3   1 -21 24730.6 1320.84   1
   3  -1 -21 25830.0 1195.67   1
  -3  -1  20 4675.66 696.839   1
  -3   1  20 3367.98 568.657   1
   3  -1 -20 5288.91 668.170   1
  -3  -1  19 1561.03 410.619   1
   3   1 -19 1578.84 436.591   1
   3  -1 -19 1954.58 382.104   1
   3  -1 -18 5888.14 795.440   1
  -3   1  18 6748.10 696.537   1
   3   1 -18 8034.02 831.804   1
   3   1 -17 41493.4 1489.51   1
   3  -1 -17 43803.3 1354.87   1
  -3  -1  17 45174.7 1556.73   1
  -3   1  17 46274.8 1389.62   1
   3   1 -16 4407.21 675.232   1
  -3   1  16 2395.55 529.694   1
   3  -1 -16 3779.03 517.985   1
  -3  -1  16 3455.26 609.599   1
  -3  -1  15 2156.75 495.071   1
   3  -1 -15 1696.49 391.553   1
   3   1 -15 1739.98 445.933   1
  -3   1  15 1845.76 366.517   1
  -3  -1  14 6999.21 652.827   1
  -3   1  14 14147.5 720.613   1
   3  -1 -14 12322.8 713.902   1
   3   1 -14 7108.36 619.768   1
   3   1 -13 4182.59 563.383   1
  -3  -1  13 3263.90 537.883   1
   3  -1 -13 2844.36 385.580   1
   3   1 -12 39558.2 1337.74   1
  -3  -1  12 40224.9 1331.67   1
   3  -1 -12 41193.5 1086.91   1
  -3   1  12 43940.5 1102.22   1
  -3  -1  11 61759.4 1580.07   1
  -3   1  11 69657.7 1349.82   1
   3   1 -11 65278.2 1613.84   1
   3  -1 -11 71272.5 1398.75   1
  -3   1  10 6194.13 415.512   1
   3   1 -10 5762.49 513.309   1
   3  -1 -10 6345.37 404.403   1
  -3  -1  10 4876.98 489.413   1
   3  -1  -9 3496.09 299.690   1
  -3  -1   9 2452.63 374.208   1
   3   1  -9 2154.21 328.121   1
  -3   1   9 3234.78 315.079   1
  -3  -1   8 17859.2 736.197   1
   3   1  -8 18186.0 769.858   1
   3  -1  -8 18836.9 570.948   1
  -3   1   8 17318.6 557.505   1
   3  -1  -7 44101.3 779.523   1
  -3  -1   7 46307.4 1116.01   1
  -3   1   6 7067.82 318.494   1
   3  -1  -6 8386.24 350.362   1
   3   1  -6 8929.51 510.553   1
  -3  -1   6 7629.79 496.070   1
   3  -1  -5 6283.50 298.338   1
  -3   1   5 9941.84 349.470   1
   3   1  -5 27885.9 797.907   1
  -3  -1   5 28873.5 827.914   1
  -3  -1   4 28721.8 764.121   1
   3   1  -4 29403.3 743.062   1
  -3  -1   3 5261.82 301.968   1
   3   1  -3 4237.81 291.166   1
   3   1  -2 98078.5 1210.86   1
  -3  -1   2 90136.9 1169.54   1
   3   1  -1 20422.8 540.224   1
  -3  -1   1 27928.2 649.542   1
  -3   1   0 3719.18 783.580   1
  -3  -1   0 3846.57 288.093   1
   3   1   0 2299.67 230.023   1
  -3   1  -1 56337.7 1612.60   1
   3  -1   1 68019.3 1820.90   1
  -3   1  -2 229613. 2921.11   1
   3  -1   2 226706. 2993.82   1
   3  -1   3 30502.8 1254.33   1
  -3   1  -3 29234.5 1246.95   1
  -3   1  -4 181962. 2787.65   1
   3  -1   4 186873. 2874.95   1
   3  -1   5 66342.1 1816.59   1
  -3   1  -5 61551.4 1751.03   1
  -3  -1  -5 77949.4 2002.61   1
   3   1   5 75303.1 2157.34   1
   3  -1   6 4393.78 659.767   1
  -3   1  -6 3563.44 679.248   1
   3   1   6 2107.14 675.034   1
  -3  -1  -6 3302.88 720.498   1
   3   1   7 94810.3 2174.95   1
   3  -1   7 87235.8 2167.33   1
  -3   1  -7 91883.7 2166.85   1
  -3   1  -8 233447. 3392.12   1
   3  -1   8 239283. 3357.32   1
  -3  -1  -9 25347.0 1274.90   1
  -3   1  -9 28370.7 1420.18   1
  -3  -1 -10 61068.6 1750.01   1
   3  -1  10 62212.1 1807.76   1
  -3   1 -10 64373.8 1837.23   1
  -3   1 -11 2994.02 608.156   1
   3   1  11 1775.75 518.138   1
   3  -1  12 5802.60 672.356   1
  -3  -1 -12 3460.67 564.977   1
  -3   1 -12 5741.66 651.076   1
   3   1  12 3603.73 574.402   1
   3  -1  13 5795.81 727.758   1
  -3   1 -13 6828.90 755.068   1
  -3  -1 -13 4502.53 633.582   1
   3   1  13 3343.06 589.081   1
   3   1  14 20725.4 1170.59   1
   3  -1  14 23040.1 1207.40   1
  -3  -1 -14 23312.6 1161.05   1
  -3   1 -14 23106.8 1230.51   1
  -3  -1 -15 12981.1 935.999   1
   3   1  15 12895.3 932.166   1
   3  -1  15 22969.1 1287.95   1
  -3   1 -15 21191.8 1195.61   1
   3   1  16 37323.5 1459.55   1
  -3  -1 -16 33131.3 1438.89   1
   3  -1  16 30965.0 1561.33   1
  -3   1 -16 35574.5 1540.02   1
  -3  -1 -17 11840.8 974.840   1
  -3   1 -17 13691.5 1062.89   1
   3   1  17 12284.4 953.253   1
   3  -1  17 15086.4 1102.34   1
  -3   1 -18 10994.3 979.374   1
  -3  -1 -18 12782.9 980.401   1
   3   1  18 12422.5 933.038   1
   3  -1  18 12228.5 968.808   1
  -3   1 -19 7304.44 812.811   1
  -3  -1 -19 5847.94 658.344   1
   3   1  19 8868.25 801.107   1
   3  -1  19 7335.59 802.256   1
  -3  -1 -20 6924.80 724.701   1
   3  -1  20 7959.57 834.750   1
   3   1  20 8568.46 804.828   1
  -3   1 -20 8120.38 828.188   1
   3  -1  21 5821.96 745.222   1
  -3  -1 -21 5503.33 661.051   1
  -3   1 -21 6257.21 725.254   1
   3   1  21 6582.67 708.636   1
  -3  -1 -22 3671.79 543.819   1
  -3   1 -22 4655.14 643.185   1
   3   1  22 3714.10 534.002   1
   3  -1  22 4570.33 653.884   1
   3   1  23 2676.63 498.994   1
  -3  -1 -23 3399.49 567.710   1
   3  -1  24 8627.18 896.837   1
  -3  -1 -24 6819.97 779.789   1
   3   1  24 6072.85 711.780   1
  -3   1 -24 8017.19 861.777   1
   3  -1  25 5218.40 731.602   1
  -3  -1 -25 4763.15 709.372   1
   3   1  25 5957.79 711.087   1
  -3   1 -25 4328.91 672.052   1
   3  -1  26 2875.87 626.643   1
   3   1  26 2018.69 439.415   1
  -3  -1 -26 3314.16 663.646   1
  -3   1 -26 2395.59 523.525   1
  -3   1 -27 5825.30 773.364   1
  -3  -1 -27 6715.10 819.404   1
   3  -1  27 5675.65 847.814   1
   3   1  27 3542.37 642.172   1
  -3  -1 -28 10839.8 1018.82   1
   3  -1  28 13996.6 1242.50   1
  -3   1 -28 11990.1 1089.06   1
   3   1  28 12224.3 1050.76   1
  -3  -1 -29 7380.85 810.114   1
   3  -1  29 10154.0 1072.73   1
   3   1  29 8765.47 910.347   1
  -3   1 -29 9265.16 943.857   1
   3  -1  30 7467.46 947.576   1
  -3   1 -30 8056.34 881.242   1
  -3  -1 -30 6686.02 800.822   1
   3   1  30 6486.53 789.882   1
  -3   1 -31 4087.98 629.029   1
  -3  -1 -31 3167.04 586.825   1
   3  -1  31 4422.23 713.161   1
   3   1  31 2891.80 551.586   1
   3   1  32 1539.46 399.461   1
   3  -1  32 946.615 431.456   1
  -3   1 -32 1175.87 376.053   1
  -3  -1 -32 1295.65 418.291   1
  -3  -1 -33 588.421 345.297   1
   3  -1  33 387.655 223.842   1
  -3   1 -33-104.142 253.953   1
  -3  -1 -34 1764.69 519.247   1
   3   1  34 2391.27 535.802   1
   3  -1  34 75.5339 108.944   1
  -3   1 -34-142.753 288.381   1
   3  -1  35 187.378 139.694   1
  -3   1 -35 271.977 328.233   1
   3   1  36 948.980 362.477   1
   3  -1  36 620.026 255.254   1
  -3   1 -36 844.530 390.067   1
   3   1  37 364.501 298.686   1
   3  -1  37-28.4135 185.788   1
  -3  -1 -37 433.967 349.294   1
  -3   1 -37-133.236 439.452   1
   3   1  38 436.806 295.793   1
   3  -1  38 320.478 259.910   1
   3   1  39 1575.78 475.951   1
  -3  -1 -39 159.123 365.217   1
   3   1  40 2109.30 531.305   1
  -3  -1 -40 732.716 396.672   1
  -3   3  36 1005.38 293.161   1
   3  -3 -36 692.216 304.646   1
  -3   3  35 32.4217 190.336   1
   3  -3 -35 345.773 258.140   1
   3  -3 -34 316.363 234.700   1
   3   3 -33 420.597 382.117   1
  -3   3  33 67.1936 112.729   1
  -3  -3  33 4.84197 48.5283   1
   3  -3 -33 452.896 310.056   1
   3   3 -32 418.385 345.994   1
  -3   3  32 1213.11 273.709   1
  -3  -3  32 848.115 278.725   1
   3  -3 -32 1170.84 320.555   1
   3  -3 -31 1555.24 364.337   1
   3   3 -31 960.387 377.532   1
  -3   3  31 1091.07 271.845   1
  -3  -3  31 1177.75 324.026   1
   3   3 -30 1483.75 404.894   1
  -3   3  30 1376.05 291.214   1
  -3  -3  30 734.015 306.230   1
   3  -3 -29 1485.18 341.602   1
   3   3 -29 989.936 336.850   1
  -3   3  29 1354.81 278.351   1
  -3  -3  29 472.100 228.081   1
   3  -3 -28 1558.92 346.159   1
   3   3 -28 1310.44 371.730   1
  -3   3  28 1538.15 285.281   1
  -3  -3  28 1105.39 298.698   1
   3  -3 -27 1263.84 299.040   1
   3   3 -27 1432.60 377.907   1
  -3   3  27 1562.07 276.987   1
   3   3 -26 2366.74 451.029   1
   3  -3 -26 1709.36 318.587   1
  -3   3  26 1780.06 282.558   1
  -3  -3  25 2522.59 484.730   1
   3   3 -25 2783.48 475.519   1
   3  -3 -25 2979.94 385.074   1
  -3   3  25 2297.99 318.523   1
  -3  -3  24 1395.01 377.550   1
   3  -3 -24 1625.23 278.054   1
  -3   3  24 1163.77 223.410   1
  -3  -3  23 4331.05 565.398   1
   3   3 -23 4885.53 640.265   1
   3  -3 -23 2952.23 387.130   1
  -3   3  23 4399.02 466.317   1
  -3   3  22 9727.76 653.523   1
  -3  -3  22 8201.69 804.836   1
   3   3 -22 10136.1 890.177   1
   3  -3 -22 9265.32 639.340   1
  -3   3  21 8223.75 585.211   1
   3   3 -21 9421.11 867.377   1
   3  -3 -21 8762.53 594.987   1
  -3   3  20 5714.19 481.442   1
   3   3 -20 5745.09 705.286   1
   3  -3 -20 5825.39 486.277   1
   3  -3 -19 5101.40 450.506   1
  -3  -3  19 11092.9 902.258   1
  -3   3  19 6628.28 487.197   1
   3   3 -19 8957.14 814.515   1
  -3  -3  18 9218.39 803.519   1
  -3   3  18 9862.14 547.993   1
   3  -3 -18 9747.38 570.000   1
   3   3 -18 8263.03 761.886   1
   3  -3 -17 1062.00 253.623   1
  -3  -3  17 3040.35 530.571   1
   3   3 -17 3373.72 511.080   1
  -3   3  17 1057.47 242.854   1
   3  -3 -16 1709.61 232.668   1
  -3   3  16 1795.63 247.201   1
  -3  -3  16 2413.53 402.575   1
  -3   3  15 1881.87 234.848   1
   3   3 -15 1747.72 390.043   1
   3  -3 -15 1389.68 193.555   1
  -3   3  14 402.441 133.226   1
  -3  -3  14 128.467 193.930   1
   3   3 -14 382.441 254.054   1
  -3  -3  13 2805.80 389.759   1
   3   3 -13 3116.41 417.472   1
   3  -3 -13 3580.22 252.572   1
  -3   3  13 2174.35 222.305   1
  -3  -3  12 2563.73 382.799   1
   3   3 -12 2277.47 368.298   1
   3  -3 -12 2930.53 209.163   1
  -3   3  12 3218.77 240.919   1
   3   3 -11 1639.16 342.064   1
  -3  -3  11 2146.89 353.591   1
  -3   3  11 1311.16 140.010   1
   3   3 -10 1320.81 308.810   1
  -3  -3  10 1002.76 274.241   1
  -3   3  10 1145.66 103.868   1
  -3  -3   9 224.539 182.553   1
  -3   3   9 152.557 56.8763   1
   3   3  -9 397.124 205.483   1
   3  -3  -9-24.5236 42.7456   1
  -3  -3   8 923.539 325.153   1
   3   3  -8 445.433 242.665   1
   3   3  -7 7095.47 552.271   1
  -3  -3   7 7308.08 560.170   1
   3   3  -6 1079.13 248.174   1
  -3  -3   6 3823.87 405.310   1
   3   3  -5 3727.25 410.217   1
  -3  -3   5 4408.16 411.587   1
   3  -3  -5 3843.81 375.235   1
  -3   3   5 3482.54 362.630   1
  -3  -3   4 1775.73 275.169   1
   3   3  -4 834.781 196.399   1
  -3   3   4 1922.81 294.591   1
   3  -3  -4 763.021 220.732   1
   3   3  -3 4301.40 385.337   1
  -3  -3   3 6419.74 461.317   1
   3  -3  -3 4025.88 387.336   1
  -3   3   3 5915.17 465.173   1
  -3  -3   2 15787.4 664.174   1
   3   3  -2 14301.1 620.816   1
  -3   3   2 11537.4 646.585   1
   3  -3  -2 11965.2 689.934   1
  -3  -3   1 10874.0 507.472   1
  -3   3   1 9552.44 590.953   1
   3  -3  -1 10023.6 600.849   1
  -3   3   0 1697.05 333.480   1
   3   3   0 1843.60 209.697   1
  -3   3  -1 7708.47 551.596   1
   3  -3   1 8682.83 595.539   1
   3   3   1 10444.8 412.955   1
  -3  -3  -1 9845.06 392.816   1
   3  -3   2 3073.10 439.880   1
  -3   3  -2 2865.56 428.328   1
  -3  -3  -2 1067.14 159.713   1
   3   3   2 1773.78 180.448   1
   3  -3   3 15019.6 796.371   1
  -3   3  -3 15303.2 806.687   1
  -3  -3  -3 14191.8 416.241   1
   3   3   3 13739.5 429.707   1
   3   3   4 2231.01 176.405   1
  -3  -3  -4 2138.95 177.824   1
   3  -3   4 3645.49 455.438   1
  -3   3  -4 3118.66 444.094   1
  -3   3  -5 3073.58 451.120   1
   3  -3   5 3260.31 516.803   1
  -3   3  -6 9973.96 697.784   1
   3  -3   6 10647.4 745.555   1
   3  -3   7 3827.68 499.093   1
  -3   3  -7 3220.03 497.766   1
   3  -3   8 4769.48 522.224   1
  -3   3  -8 4296.83 508.196   1
  -3   3  -9 1665.20 374.436   1
   3  -3   9 2206.31 417.365   1
   3  -3  10 2509.65 397.325   1
  -3   3 -10 2488.49 409.569   1
   3   3  10 1972.13 401.417   1
  -3   3 -11 2629.94 438.380   1
   3   3  11 1836.68 376.118   1
  -3  -3 -12 2797.72 367.202   1
   3   3  12 2319.35 412.666   1
  -3   3 -12 3776.83 510.518   1
   3  -3  12 3848.93 523.617   1
   3   3  13 1846.68 354.932   1
  -3  -3 -13 1213.14 242.997   1
  -3   3 -13 2295.72 450.182   1
   3  -3  13 1995.54 417.188   1
   3   3  14 2408.13 417.933   1
  -3  -3 -14 2317.26 390.534   1
   3  -3  14 2580.66 447.824   1
  -3   3 -14 2579.53 424.698   1
  -3  -3 -15 4964.00 498.398   1
   3   3  15 4751.13 531.708   1
   3  -3  15 4490.37 582.891   1
  -3   3 -15 3473.80 500.801   1
   3   3  16 1821.92 348.317   1
  -3   3 -16 1316.11 317.893   1
   3   3  17 795.647 309.054   1
   3  -3  17 2793.48 501.033   1
  -3  -3 -17 105.457 92.4848   1
  -3   3 -17 3204.89 492.627   1
   3   3  18 4646.71 542.547   1
  -3  -3 -18 6171.73 593.915   1
   3  -3  18 6596.54 755.352   1
  -3   3 -19 7202.93 744.412   1
   3   3  19 8050.64 721.160   1
  -3  -3 -19 6729.80 661.607   1
   3  -3  19 8483.01 855.609   1
  -3  -3 -20 1713.39 337.891   1
   3   3  20 3382.03 501.636   1
  -3   3 -20 2691.90 451.104   1
   3  -3  20 3756.27 629.159   1
   3   3  21 1538.01 324.256   1
  -3   3 -21 1961.70 396.188   1
  -3  -3 -21 1031.82 278.017   1
   3  -3  21 2335.63 516.191   1
   3  -3  22 3770.03 597.283   1
   3   3  22 4108.63 525.288   1
  -3  -3 -22 2890.80 445.796   1
  -3   3 -22 3602.06 547.885   1
  -3   3 -23 2902.09 506.394   1
   3  -3  23 2232.98 476.660   1
   3   3  23 3160.63 479.359   1
  -3  -3 -23 1670.86 372.648   1
   3   3  24 1219.32 327.702   1
  -3  -3 -24 182.787 220.578   1
  -3   3 -24 1323.66 363.963   1
   3  -3  24 937.010 313.273   1
  -3  -3 -25 677.076 371.737   1
   3  -3  25 705.809 351.099   1
  -3   3 -25 967.081 329.823   1
   3   3  25 235.795 209.461   1
   3  -3  26 1413.51 366.749   1
   3   3  26 1628.90 394.903   1
  -3  -3 -26 2351.72 472.251   1
  -3   3 -26 1412.87 395.202   1
  -3  -3 -27 1072.17 411.295   1
   3   3  27 1362.78 396.271   1
   3  -3  27 171.064 134.008   1
  -3   3 -27 1400.55 417.671   1
   3   3  28 230.523 287.517   1
  -3  -3 -28 692.501 319.180   1
   3  -3  28-87.1599 105.917   1
  -3   3 -28 1128.41 397.784   1
  -3  -3 -29 1216.54 450.586   1
   3   3  29 1024.94 438.087   1
  -3   3 -29 490.268 423.599   1
  -3  -3 -30 2300.41 502.822   1
   3   3  30 2010.45 490.676   1
   3  -3  30 530.663 233.608   1
  -3   3 -30 191.159 324.881   1
   3   3  31 1564.39 426.567   1
  -3  -3 -31 553.671 341.998   1
  -3   3 -31 426.186 341.465   1
   3   3  32-157.080 222.989   1
  -3   3 -32 629.820 412.169   1
   3   3  34 513.468 407.855   1
  -3  -3 -34-199.742 301.669   1
   3   3  35 554.734 340.148   1
  -3  -3 -35 426.397 414.336   1
   3   5 -26 616.111 409.265   1
  -3  -5  26 254.808 187.028   1
   3   5 -25 873.430 382.931   1
  -3  -5  25 452.790 226.812   1
  -3  -5  24 7.66141 107.165   1
  -3   5  24 258.186 173.691   1
   3   5 -24 398.578 275.115   1
   3   5 -23 1078.77 360.223   1
  -3  -5  22 968.520 281.060   1
   3   5 -22 996.141 336.336   1
  -3   5  22 124.520 132.659   1
   3   5 -21 499.509 329.244   1
  -3   5  21 531.576 127.329   1
  -3   5  20 428.148 161.563   1
   3  -5 -20 166.735 104.719   1
  -3  -5  19 1169.24 321.741   1
   3   5 -19 1526.60 427.097   1
   3  -5 -19 467.892 171.389   1
  -3   5  19 1047.86 168.069   1
   3   5 -18 792.113 350.756   1
  -3   5  18 111.096 88.7128   1
   3   5 -17 342.949 280.020   1
  -3   5  17 215.711 80.1782   1
  -3   5  16 703.780 106.845   1
   3   5 -16 345.275 217.436   1
  -3  -5  15 113.202 131.514   1
  -3   5  15 145.770 69.3038   1
   3  -5 -15-7.24515 56.3364   1
   3   5 -14 1196.16 280.175   1
  -3  -5  14-153.470 110.528   1
  -3   5  14 694.678 81.7258   1
   3  -5 -14-10.7478 39.6841   1
   3   5 -13 872.907 253.980   1
  -3  -5  13 90.9102 86.6931   1
  -3   5  12 596.755 50.3174   1
  -3  -5  12 301.621 150.944   1
  -3  -5  11 353.818 179.514   1
   3   5 -11 1516.64 317.078   1
  -3  -5  10 189.110 196.499   1
   3  -5  -9 929.060 234.292   1
  -3   5   9 175.334 112.393   1
   3   5  -9-114.264 178.690   1
  -3  -5   9 743.927 210.270   1
   3  -5  -8 246.023 152.347   1
  -3   5   8 328.929 145.574   1
   3   5  -8 239.163 141.096   1
   3  -5  -7 1473.74 241.705   1
  -3   5   7 1225.81 190.851   1
  -3  -5   6 764.022 192.823   1
   3   5  -6 888.207 218.169   1
  -3   5   6 1243.89 196.341   1
   3  -5  -5 2009.03 267.725   1
  -3   5   5 1166.75 198.088   1
   3   5  -5 2135.28 301.951   1
  -3  -5   5 1972.67 281.876   1
   3  -5  -4 2004.94 278.286   1
  -3   5   4 1901.85 246.530   1
   3   5  -4 2885.85 360.672   1
  -3  -5   4 2513.10 328.139   1
   3   5  -3 1514.23 244.958   1
  -3  -5   3 2018.79 274.906   1
  -3   5   3 1128.32 208.576   1
   3  -5  -3 1807.57 267.324   1
  -3  -5   2 302.180 101.837   1
   3   5  -2 485.839 114.243   1
  -3   5   2 618.656 184.105   1
   3   5  -1 760.503 168.214   1
  -3  -5   1 83.8685 59.8858   1
   3  -5  -1 333.303 161.572   1
  -3   5   1 846.177 213.192   1
  -3  -5   0 499.996 124.542   1
   3   5   0 393.217 118.685   1
  -3   5   0 502.237 206.534   1
   3  -5   0-36.7952 147.672   1
   3   5   1 534.555 144.659   1
  -3  -5  -1 565.932 128.757   1
   3  -5   1 191.655 161.275   1
  -3   5  -1 573.655 195.838   1
   3   5   2 1500.04 199.548   1
   3  -5   2 2001.68 330.042   1
  -3   5  -2 1838.29 299.466   1
  -3  -5  -3 4789.13 337.160   1
   3   5   3 3970.72 299.282   1
   3  -5   3 5076.18 506.525   1
  -3   5  -3 4172.40 438.593   1
   3   5   4 596.383 119.460   1
  -3  -5  -4 344.272 84.2082   1
  -3   5  -4 3438.67 411.737   1
   3  -5   4 4076.96 465.688   1
   3   5   5 4755.46 289.988   1
  -3  -5  -5 5128.50 295.802   1
  -3   5  -5 3820.96 433.209   1
   3  -5   5 4153.30 479.401   1
   3   5   6 1873.62 168.472   1
  -3  -5  -6 1515.93 147.089   1
   3  -5   7 3008.69 425.606   1
  -3  -5  -7 2838.36 194.632   1
   3   5   7 3336.22 216.672   1
   3   5   8 571.315 98.1647   1
  -3  -5  -8 671.896 102.357   1
  -3   5  -8 1640.27 323.687   1
   3  -5   8 1655.97 336.195   1
  -3   5  -9 1769.43 347.193   1
   3  -5   9 1955.42 375.118   1
   3  -5  10 1151.92 321.654   1
  -3   5 -10 1551.35 337.371   1
  -3   5 -11 907.614 340.797   1
   3  -5  11 881.184 272.091   1
  -3   5 -12 691.602 304.790   1
   3  -5  12 185.614 193.566   1
  -3   5 -13 1027.13 313.164   1
  -3   5 -14 986.490 360.076   1
   3  -5  15 1248.43 368.075   1
   3   5  15 843.916 556.550   1
  -3   5 -15 751.539 356.254   1
  -3   5 -16 150.868 254.105   1
   3   5  16 66.8544 430.755   1
  -3   5 -17 278.214 269.376   1
  -3  -5 -17 828.329 344.507   1
   3  -5  17 971.212 429.999   1
   3  -5  18 502.360 261.658   1
  -3   5 -18 973.627 406.946   1
   3   5  18 246.135 391.896   1
   3  -5  19 61.7701 156.391   1
  -3  -5 -19 71.1797 301.885   1
  -3   5 -20 918.192 401.397   1
   3   5  20 635.982 355.740   1
   3  -5  20 1310.89 375.183   1
  -3  -5 -20 368.357 291.357   1
   3  -5  21 1424.53 393.190   1
  -3   5 -21 148.177 225.605   1
   3   5  22 196.015 374.515   1
   3  -5  22 91.3858 170.893   1
  -3   5 -22 139.070 307.184   1
   3   5  23 291.981 296.582   1
  -3   5 -23 265.311 434.880   1
   3   5  24 596.130 317.287   1
   3  -5  24 394.382 215.691   1
  -3   5 -24 533.859 466.487   1
   3  -5  25 1499.13 404.187   1
  -3   5 -25 352.324 403.470   1
   4   0 -41 1088.49 454.706   1
  -4   0  41 393.868 136.249   1
   4   0 -40 1246.16 506.566   1
  -4   0  40 622.634 229.306   1
   4   0 -39 1667.88 459.114   1
  -4   0  39 975.734 318.090   1
   4   0 -38 2466.44 538.235   1
  -4   0  38 2076.31 453.996   1
   4   0 -37 944.755 381.605   1
  -4   0  37 579.036 296.476   1
   4   0 -36 812.739 347.742   1
  -4   0  36 743.890 345.252   1
   4   0 -35 2308.95 491.903   1
  -4   0  35 3563.68 609.790   1
   4   0 -34 5637.52 718.589   1
  -4   0  34 5501.25 763.311   1
  -4   0  33 7723.36 893.691   1
   4   0 -33 10619.2 1028.35   1
  -4   0  32 20064.0 1295.67   1
   4   0 -32 20100.4 1349.11   1
  -4   0  31 4066.02 672.741   1
   4   0 -31 8814.22 880.893   1
  -4   0  30 3263.28 542.007   1
   4   0 -30 2905.28 514.188   1
  -4   0  29 4156.23 588.383   1
   4   0 -29 2804.63 510.135   1
  -4   0  28 7734.62 774.307   1
   4   0 -28 6523.03 722.227   1
  -4   0  27 2098.16 483.963   1
   4   0 -27 2633.80 513.213   1
  -4   0  26 986.236 357.714   1
   4   0 -26 389.018 281.624   1
  -4   0  25 2572.17 486.120   1
   4   0 -25 2413.02 443.262   1
   4   0 -24 13456.1 936.211   1
  -4   0  24 8385.26 804.816   1
   4   0 -23 2071.57 526.812   1
  -4   0  23 2654.78 524.106   1
   4   0 -22 4110.51 539.646   1
  -4   0  22 2482.79 416.042   1
  -4   0  21 563.838 309.544   1
   4   0 -21 2512.95 446.998   1
  -4   0  20 2308.70 395.375   1
   4   0 -20 1879.79 386.457   1
   4   0 -19 1516.67 444.862   1
  -4   0  19 764.643 416.618   1
  -4   0  18 11265.9 784.276   1
   4   0 -18 13415.9 870.476   1
   4   0 -17 4939.18 625.728   1
  -4   0  17 1796.82 424.238   1
  -4   0  16 17200.1 938.925   1
   4   0 -16 18323.5 935.978   1
   4   0 -15 184.004 270.723   1
  -4   0  15 669.622 318.389   1
   4   0 -14 8773.54 615.868   1
  -4   0  14 11234.0 675.201   1
  -4   0  13-58.8482 243.832   1
   4   0 -13-36.0167 239.486   1
   4   0 -12 48804.1 1352.89   1
  -4   0  12 46311.9 1330.59   1
   4   0 -11 357.796 301.435   1
  -4   0  11 377.896 321.597   1
  -4   0  10 61179.6 1445.73   1
   4   0 -10 78509.4 1541.70   1
   4   0  -9 5974.20 443.474   1
  -4   0   9 3465.75 400.875   1
  -4   0   8 110042. 1654.10   1
   4   0  -8 109806. 1701.08   1
   4   0  -7 785.174 260.411   1
  -4   0   7 880.383 263.211   1
   4   0  -6 106042. 1354.28   1
  -4   0   6 107282. 1407.48   1
   4   0  -5 282.628 224.208   1
  -4   0   5 2108.66 331.456   1
   4   0  -4 39241.9 828.304   1
  -4   0   2 482.612 83.0698   1
  -4   0  -3 22710.0 1902.12   1
  -4   0  -4 64079.0 2307.29   1
   4   0   4 93048.4 2746.76   1
   4   0   5 572.454 748.434   1
  -4   0  -5 686.228 703.667   1
   4   0   6 40048.6 1641.97   1
  -4   0  -6 35157.9 1569.42   1
  -4   0  -7 1439.29 655.448   1
   4   0   7 887.168 601.547   1
   4   0   8 224282. 3839.12   1
  -4   0  -8 233579. 3821.04   1
   4   0   9 9028.38 934.340   1
  -4   0  -9 18573.0 1145.01   1
   4   0  10 70576.1 2055.21   1
  -4   0 -10 70295.8 2117.70   1
  -4   0 -11 474.835 563.577   1
   4   0  11 196.525 541.028   1
  -4   0 -12 24772.0 1376.97   1
   4   0  12 25976.8 1353.37   1
  -4   0 -13 312.134 435.485   1
   4   0  13 524.422 444.167   1
   4   0  14 2358.22 626.674   1
  -4   0 -14 2082.09 556.639   1
   4   0  15 20198.2 1211.52   1
  -4   0 -15 5051.97 687.113   1
   4   0  16 3079.31 803.274   1
  -4   0 -16 1679.48 509.487   1
   4   0  17 2705.12 616.789   1
  -4   0 -17 3208.30 630.324   1
   4   0  18 6315.04 766.767   1
  -4   0 -18 4686.34 681.648   1
   4   0  19 2347.14 544.126   1
  -4   0 -19 603.595 365.383   1
   4   0  20 729.726 346.857   1
  -4   0 -20 275.126 216.363   1
  -4   0 -21 5549.03 791.164   1
   4   0  21 2821.55 614.196   1
  -4   0 -22 22369.1 1390.19   1
   4   0  22 18692.5 1339.64   1
  -4   0 -23 8091.34 944.344   1
   4   0  23 9709.79 962.693   1
  -4   0 -24 8074.16 874.610   1
   4   0  24 10686.1 979.633   1
   4   0  25 5381.71 701.809   1
  -4   0 -25 2118.86 530.667   1
  -4   0 -26 4591.39 700.924   1
   4   0  26 5068.81 746.587   1
  -4   0 -27 4333.06 768.548   1
   4   0  27 4792.72 810.490   1
   4   0  28 10527.1 1115.14   1
  -4   0 -28 13853.7 1189.86   1
  -4   0 -29 3555.28 697.538   1
   4   0  29 4216.21 748.671   1
  -4   0 -30 732.081 295.587   1
   4   0  30 812.942 353.129   1
   4   0  31 3080.69 580.192   1
  -4   0 -31-196.763 211.470   1
  -4   0 -32 1430.18 450.343   1
   4   0  32 3356.68 631.391   1
  -4   0 -33 1515.45 494.067   1
   4   0  33 2725.72 546.242   1
   4   0  34 1586.87 423.213   1
  -4   0 -34 449.364 375.683   1
   4   0  35 829.375 310.032   1
  -4   0 -35 405.610 335.958   1
   4   0  36 858.118 330.935   1
  -4   0 -36 863.997 424.915   1
  -4   0 -37 574.505 411.610   1
   4   0  37 618.030 321.083   1
  -4   0 -38 752.091 493.346   1
   4   0  38 63.5620 212.019   1
  -4   0 -39 1047.77 592.951   1
   4   0  39 166.910 227.769   1
  -4   0 -40 1197.43 543.821   1
   4   0  40 174.307 156.666   1
   4  -2 -39 396.772 440.843   1
   4  -2 -38 212.932 356.253   1
  -4   2  38 383.257 207.599   1
   4  -2 -37 190.933 331.970   1
  -4   2  37 622.141 237.867   1
   4  -2 -36 260.385 282.644   1
   4   2 -36 76.8039 294.317   1
  -4   2  36 389.397 181.063   1
  -4  -2  36 406.864 266.889   1
   4   2 -35 607.099 330.999   1
   4  -2 -35 375.244 243.657   1
  -4   2  35 1527.45 337.237   1
  -4  -2  35 799.564 380.442   1
   4   2 -34 1750.24 470.094   1
   4  -2 -34 1088.35 357.846   1
  -4   2  34 1987.18 380.799   1
  -4  -2  34 1352.51 399.049   1
  -4  -2  33 1916.15 485.352   1
   4   2 -33 3493.03 606.124   1
   4  -2 -33 2900.59 494.387   1
  -4   2  33 1600.34 333.428   1
  -4   2  32 4152.78 520.377   1
  -4  -2  32 5033.53 726.276   1
   4   2 -32 6095.05 773.039   1
   4  -2 -32 5674.16 650.121   1
  -4   2  31 6073.23 662.327   1
  -4  -2  31 6513.94 870.980   1
   4   2 -31 7182.88 821.457   1
   4  -2 -31 8448.87 786.686   1
  -4   2  30 3894.42 497.713   1
   4   2 -30 3286.53 588.615   1
   4  -2 -30 4350.29 585.409   1
  -4   2  29 1890.59 353.423   1
  -4  -2  29 2164.97 487.782   1
   4   2 -29 1384.95 340.182   1
   4  -2 -29 1898.78 372.843   1
  -4  -2  28 2282.18 497.923   1
  -4   2  28 1024.01 307.570   1
   4   2 -28 1264.14 345.303   1
   4  -2 -28 1907.13 350.955   1
  -4  -2  27 2583.75 530.883   1
  -4   2  27 1793.72 363.802   1
   4   2 -27 3048.41 517.177   1
   4  -2 -27 1170.83 271.621   1
  -4  -2  26 1728.40 443.283   1
  -4   2  26 2956.72 462.980   1
   4   2 -26 2769.79 493.047   1
   4  -2 -26 2683.51 414.868   1
   4  -2 -25 1814.29 372.347   1
  -4  -2  25 1929.63 463.662   1
  -4   2  25 3145.38 442.959   1
   4   2 -25 1982.83 458.211   1
  -4  -2  24 2632.02 519.820   1
  -4   2  24 2833.58 406.068   1
   4   2 -24 2286.90 466.871   1
  -4  -2  23 2518.71 518.310   1
  -4   2  23 1830.50 349.015   1
   4   2 -23 2444.51 491.006   1
  -4   2  22 609.025 208.127   1
   4   2 -22 1083.68 360.714   1
  -4  -2  22 661.179 354.862   1
   4  -2 -22 1477.48 312.650   1
   4   2 -21 536.924 257.869   1
   4  -2 -21 837.740 256.551   1
  -4  -2  21 279.323 254.252   1
  -4   2  21 300.182 163.709   1
   4  -2 -20 667.176 228.058   1
   4   2 -20 1304.06 391.120   1
  -4   2  20 631.744 299.722   1
  -4  -2  19 7635.70 732.248   1
  -4   2  19 6736.90 548.884   1
   4  -2 -19 8489.83 598.290   1
   4   2 -19 7705.73 704.566   1
  -4  -2  18 3202.82 531.757   1
  -4   2  18 3734.41 409.098   1
   4   2 -18 4971.28 592.325   1
   4  -2 -18 4112.88 431.190   1
   4   2 -17 6290.27 654.732   1
  -4  -2  17 5811.05 618.985   1
   4  -2 -17 5258.30 473.935   1
   4   2 -16 4294.28 592.172   1
  -4  -2  16 3991.05 542.452   1
   4  -2 -16 2830.49 340.128   1
  -4   2  16 2572.40 318.899   1
  -4  -2  15 8475.82 718.364   1
   4   2 -15 8445.22 723.357   1
  -4   2  15 5865.94 444.231   1
   4  -2 -15 5948.80 447.373   1
  -4   2  14 538.528 199.131   1
   4  -2 -14 707.242 233.156   1
   4  -2 -13 2332.34 286.736   1
  -4  -2  13 3131.77 489.298   1
  -4   2  13 3722.95 344.740   1
   4   2 -13 2960.81 483.410   1
   4   2 -12 1625.55 455.972   1
  -4  -2  12 1917.13 568.195   1
  -4   2  12 2554.67 284.553   1
   4  -2 -12 911.776 211.165   1
   4  -2 -11 52314.5 983.343   1
  -4   2  11 51888.3 1004.37   1
  -4  -2  10 6217.95 574.633   1
   4  -2 -10 6222.66 331.658   1
  -4   2  10 6186.17 303.480   1
   4   2  -9 3235.12 463.519   1
  -4  -2   9 3835.37 498.106   1
  -4   2   9 4573.61 281.493   1
   4  -2  -8 2755.92 204.154   1
  -4  -2   8 2083.19 372.029   1
   4   2  -8 1546.57 330.562   1
  -4  -2   7 3658.57 423.531   1
   4   2  -7 4709.54 465.533   1
   4   2  -6 6628.14 509.592   1
  -4  -2   6 6912.71 513.335   1
  -4  -2   5 13884.7 668.960   1
   4   2  -5 18177.9 729.110   1
  -4  -2   4 292.495 185.050   1
   4   2  -4 691.350 182.569   1
  -4  -2   3 1425.10 228.916   1
   4   2  -3 1727.70 221.888   1
   4  -2  -2 8555.21 844.676   1
  -4   2   2 9000.03 974.328   1
   4   2  -2 11768.9 465.777   1
  -4  -2   2 11842.5 472.009   1
  -4   2   1 3216.64 729.868   1
   4  -2  -1 1905.86 635.147   1
  -4  -2   1 2949.18 247.533   1
  -4   2   0 41665.6 1495.51   1
   4  -2   0 41679.6 1409.89   1
   4   2   0 40038.5 857.887   1
  -4   2  -1 2001.18 534.554   1
   4   2   1 1730.18 202.267   1
  -4   2  -2 14653.5 926.969   1
   4  -2   2 15476.2 919.171   1
   4   2   2 6523.68 345.981   1
  -4  -2  -2 7894.34 416.120   1
  -4   2  -3 16466.4 993.560   1
   4  -2   3 15867.9 1011.09   1
  -4   2  -4 7299.94 701.254   1
   4  -2   4 10785.6 820.485   1
  -4   2  -5 4312.11 633.762   1
   4  -2   5 4432.18 634.910   1
   4  -2   6 15968.2 1062.73   1
  -4   2  -6 16172.3 1109.62   1
   4  -2   7 56037.9 1889.94   1
  -4   2  -7 56805.7 1838.18   1
   4  -2   8 2209.35 714.719   1
  -4   2  -8 2100.29 621.936   1
   4   2   8 1433.72 755.528   1
  -4  -2  -8 1392.88 672.900   1
   4  -2   9 2189.75 672.377   1
   4   2   9 3344.74 755.637   1
  -4  -2  -9 3498.48 732.998   1
   4  -2  10 23449.1 1238.80   1
  -4   2 -10 21997.2 1222.31   1
  -4  -2 -10 20096.4 1165.92   1
   4   2  10 21891.8 1308.75   1
   4   2  11 11600.6 975.238   1
  -4  -2 -11 9745.76 893.968   1
   4  -2  11 13206.3 1033.95   1
   4   2  12 931.263 480.250   1
  -4  -2 -12 1569.31 576.352   1
   4  -2  12 3893.10 682.695   1
  -4   2 -12 4939.07 687.239   1
  -4  -2 -13 8278.75 827.664   1
  -4   2 -13 10339.7 915.201   1
   4  -2  13 10511.9 927.847   1
   4   2  14 7618.04 764.321   1
  -4  -2 -14 6218.50 676.832   1
   4  -2  14 8559.72 869.672   1
  -4   2 -14 6510.36 787.843   1
  -4  -2 -15 7549.32 756.918   1
   4  -2  15 10239.1 930.498   1
  -4   2 -15 8155.09 848.910   1
   4   2  16 18470.6 1131.35   1
   4  -2  16 18523.9 1205.30   1
  -4   2 -16 18023.1 1217.62   1
  -4  -2 -16 19030.6 1163.51   1
   4   2  17 811.904 411.815   1
  -4  -2 -17 882.138 368.641   1
  -4   2 -17 5782.00 751.478   1
   4  -2  17 6544.68 791.358   1
   4   2  18 4333.93 571.707   1
  -4   2 -18 5811.15 755.789   1
  -4  -2 -18 5051.13 617.699   1
   4   2  19 7651.81 772.423   1
  -4  -2 -19 7288.49 739.404   1
   4  -2  19 10449.4 979.126   1
  -4   2 -19 10011.9 923.095   1
  -4   2 -20 3326.30 533.419   1
   4   2  20 3972.89 602.075   1
  -4  -2 -20 3128.68 490.556   1
   4   2  21 1578.92 379.485   1
  -4  -2 -21 2607.84 439.906   1
  -4   2 -21 2231.19 464.754   1
   4  -2  21 2204.20 562.816   1
  -4   2 -22 7775.17 872.308   1
  -4  -2 -22 6818.49 743.653   1
   4  -2  22 7722.20 945.946   1
   4   2  22 5065.65 635.462   1
   4   2  23 11670.5 965.857   1
  -4   2 -23 10651.3 969.048   1
  -4  -2 -23 11346.3 967.174   1
   4  -2  23 11140.8 1114.75   1
  -4   2 -24 5166.28 679.567   1
  -4  -2 -24 3877.13 604.430   1
   4  -2  25 3300.32 636.790   1
  -4   2 -25 3767.43 595.161   1
  -4  -2 -25 2328.25 462.118   1
  -4  -2 -26 2846.25 502.424   1
  -4   2 -26 2989.78 541.436   1
   4   2  26 3659.34 572.190   1
   4  -2  26 2518.07 597.087   1
   4  -2  27 2146.98 528.616   1
   4   2  27 3313.35 540.813   1
  -4  -2 -27 2145.91 445.098   1
  -4   2 -27 3337.37 592.853   1
   4   2  28 2430.20 470.704   1
  -4  -2 -28 2201.01 460.922   1
  -4   2 -28 3385.65 605.932   1
   4  -2  28 2683.07 622.010   1
  -4   2 -29 4255.24 679.477   1
   4  -2  29 3705.28 665.717   1
  -4  -2 -29 5169.70 713.944   1
   4   2  29 3973.22 639.501   1
   4   2  30 2099.38 506.578   1
   4  -2  30 1292.66 376.438   1
  -4  -2 -30 1767.58 467.811   1
  -4   2 -30 2499.13 558.569   1
   4  -2  31 625.809 220.989   1
  -4  -2 -31-37.8859 281.042   1
   4   2  31-181.539 254.732   1
  -4   2 -32 298.358 358.278   1
  -4  -2 -32 374.881 348.798   1
   4   2  33 33.5425 256.261   1
  -4  -2 -33 567.651 376.820   1
  -4   2 -34 1935.78 549.737   1
   4   2  34 748.607 374.052   1
   4  -2  34 2326.88 500.975   1
  -4   2 -35 724.005 403.824   1
   4  -2  35 668.582 301.991   1
   4   2  35 821.691 366.727   1
  -4  -2 -36-20.3002 357.994   1
   4   2  36 139.198 262.151   1
  -4  -2 -37-171.974 425.315   1
   4   2  37 482.523 370.063   1
  -4  -2 -38 394.327 410.283   1
   4   2  38 354.734 270.122   1
   4  -4 -32 277.812 185.814   1
  -4   4  32 285.829 218.982   1
   4  -4 -31 653.008 248.572   1
  -4   4  31 476.064 258.542   1
  -4   4  30 199.832 193.288   1
  -4  -4  30-54.0213 106.019   1
  -4   4  29 305.288 186.965   1
  -4  -4  29-16.2983 49.8889   1
   4   4 -29-6.99355 314.956   1
   4  -4 -29 387.201 229.294   1
   4  -4 -28 62.0678 160.178   1
   4   4 -28 260.557 245.683   1
   4  -4 -27 435.137 191.516   1
  -4   4  27 931.030 247.076   1
   4   4 -27 1134.30 362.879   1
  -4  -4  26 1131.89 327.626   1
  -4   4  26 894.453 223.896   1
   4  -4 -26 605.078 197.629   1
   4   4 -26 1483.29 398.586   1
   4  -4 -25 379.574 170.492   1
  -4  -4  25 2465.83 472.334   1
  -4   4  25 422.313 174.441   1
   4   4 -25 1749.03 433.634   1
   4  -4 -24 337.734 165.018   1
  -4  -4  24 1231.68 323.068   1
  -4   4  24 450.995 167.019   1
   4   4 -24 1311.67 384.206   1
  -4  -4  23 732.409 276.366   1
   4  -4 -23 261.468 179.888   1
  -4   4  23 477.760 176.463   1
  -4  -4  22 1231.54 317.952   1
  -4   4  22 728.516 180.211   1
   4   4 -22 478.785 212.400   1
   4  -4 -22 1032.98 219.437   1
   4  -4 -21 1027.57 202.799   1
  -4  -4  21 239.208 167.908   1
   4   4 -21 1166.50 298.715   1
  -4   4  21 558.663 149.425   1
   4   4 -20 2444.87 419.961   1
  -4  -4  20 1833.38 389.242   1
  -4   4  20 1698.48 223.076   1
   4  -4 -19 3416.32 308.750   1
   4   4 -19 3750.71 506.128   1
  -4  -4  19 3954.41 549.731   1
  -4   4  19 4020.67 335.763   1
   4  -4 -18 384.070 101.744   1
  -4   4  18 642.730 126.426   1
   4  -4 -17 4091.00 313.444   1
  -4   4  17 3731.60 307.336   1
   4   4 -17 4053.69 538.972   1
  -4  -4  17 3800.67 527.131   1
   4  -4 -16 3558.09 264.484   1
  -4   4  16 1928.68 209.233   1
  -4  -4  16 2136.64 410.980   1
   4   4 -16 3506.36 507.927   1
  -4  -4  15 484.269 190.462   1
  -4   4  15 640.908 111.090   1
  -4   4  14 422.323 95.2389   1
  -4  -4  14 686.731 293.800   1
   4   4 -13 725.180 211.971   1
  -4  -4  13 1531.48 351.745   1
  -4   4  13 1162.81 126.407   1
  -4  -4  12 1758.45 428.911   1
   4   4 -12 1346.91 321.782   1
  -4   4  12 1170.84 108.783   1
  -4  -4  11 6174.45 570.406   1
   4   4 -11 7055.60 621.224   1
   4   4 -10 3588.81 459.885   1
  -4  -4  10 2501.86 390.331   1
  -4  -4   9 417.824 156.017   1
   4   4  -9 1171.06 268.078   1
  -4  -4   8 1775.18 277.560   1
   4   4  -8 668.081 182.498   1
   4   4  -7 463.249 158.016   1
  -4  -4   7 1255.85 234.835   1
   4  -4  -7 709.665 297.008   1
  -4   4   7 842.197 202.784   1
   4   4  -6 195.881 110.101   1
  -4  -4   6 490.864 206.386   1
  -4   4   5 687.238 166.722   1
  -4  -4   5 617.937 192.699   1
   4   4  -5 1349.09 238.430   1
   4  -4  -5 1316.72 238.868   1
  -4  -4   4 336.362 206.616   1
   4   4  -4 1172.66 219.585   1
   4  -4  -4 660.988 177.468   1
  -4   4   4 1678.02 247.938   1
  -4  -4   3 1148.29 244.283   1
   4   4  -3 776.004 164.265   1
  -4   4   3 1193.66 222.194   1
  -4   4   2 284.619 113.345   1
   4   4  -2 246.254 86.8672   1
  -4  -4   2 235.073 80.4041   1
  -4  -4   1 312.097 89.7776   1
   4   4  -1 502.644 138.323   1
   4  -4   0 387.344 130.841   1
  -4   4   0 1202.14 233.158   1
  -4  -4   0 834.791 161.366   1
   4   4   0 971.032 201.758   1
   4  -4   1 1432.70 267.187   1
  -4   4  -1 1645.85 286.702   1
  -4  -4  -1 4098.59 314.390   1
   4   4   1 3584.34 304.333   1
   4   4   2 924.839 168.311   1
  -4  -4  -2 1215.79 178.640   1
   4   4   3 401.482 97.6995   1
  -4  -4  -3 280.213 99.7162   1
   4  -4   4 5127.81 540.963   1
  -4   4  -4 4554.91 488.280   1
  -4  -4  -4 7525.32 348.742   1
   4   4   4 8792.96 391.940   1
   4   4   5 970.915 143.096   1
  -4   4  -5 1623.42 295.326   1
   4  -4   5 1319.37 313.097   1
  -4  -4  -6 841.811 133.801   1
  -4   4  -6 1152.95 264.796   1
   4  -4   6 834.430 228.940   1
   4   4   6 1427.63 185.129   1
  -4   4  -7 971.390 235.571   1
   4  -4   7 813.847 224.951   1
  -4   4  -8 1573.78 308.914   1
   4  -4   8 1569.09 326.184   1
   4  -4   9 785.861 230.376   1
  -4   4  -9 2723.78 420.159   1
  -4   4 -10 6367.43 674.641   1
   4  -4  10 3496.24 535.081   1
   4  -4  11 7706.82 758.220   1
  -4   4 -11 9422.19 816.657   1
  -4   4 -12 6131.55 682.480   1
   4  -4  12 7381.72 766.620   1
   4  -4  13 5035.88 637.721   1
  -4   4 -13 4743.84 587.369   1
   4  -4  14 5682.07 686.815   1
   4   4  14 4372.24 608.277   1
   4  -4  15 1619.38 425.281   1
  -4  -4 -15 962.548 291.239   1
   4   4  15 820.328 471.635   1
  -4   4 -16 1422.85 364.064   1
   4  -4  16 333.882 294.619   1
   4   4  16 405.627 250.610   1
  -4  -4 -16 1740.15 361.007   1
   4  -4  17 675.856 278.312   1
   4   4  17 818.124 312.387   1
  -4  -4 -17 695.173 275.690   1
   4  -4  18 965.352 296.459   1
  -4   4 -18 1308.50 442.233   1
   4   4  18 1624.32 372.931   1
  -4  -4 -18 642.389 303.810   1
   4  -4  19 469.351 230.075   1
   4   4  19 1165.15 351.557   1
  -4  -4 -19 744.006 341.443   1
   4  -4  20 34.2202 98.5123   1
  -4  -4 -20 390.082 282.557   1
   4   4  20 278.017 281.105   1
   4  -4  21 472.074 212.070   1
   4   4  21 776.177 377.631   1
  -4  -4 -21 1235.10 403.466   1
   4   4  22 901.657 365.886   1
  -4  -4 -22 1062.33 344.949   1
   4  -4  22 638.250 265.864   1
  -4   4 -22 1029.23 343.858   1
   4   4  23 520.942 336.307   1
   4  -4  23 2394.39 508.296   1
  -4   4 -23 2215.35 489.871   1
  -4  -4 -23-35.3732 314.834   1
  -4  -4 -24 1762.84 483.498   1
  -4   4 -24 4180.84 664.182   1
   4  -4  24 5034.34 740.142   1
   4   4  24 1954.03 480.942   1
  -4   4 -25 3032.91 586.292   1
  -4  -4 -25 1425.78 447.810   1
   4  -4  25 2530.03 538.080   1
   4   4  25 2121.51 506.406   1
   4  -4  26-93.0545 112.844   1
   4   4  26 1382.51 498.490   1
  -4   4 -26 1680.13 466.847   1
  -4  -4 -26 896.900 390.970   1
   4  -4  27-26.6663 83.8489   1
  -4  -4 -27 683.682 369.822   1
   4   4  27 525.697 380.315   1
   4  -4  28 6.56697 63.9018   1
  -4   4 -28 916.053 478.379   1
   4   4  28 202.649 327.175   1
  -4  -4 -28 1110.85 468.242   1
  -4   4 -29 771.511 490.739   1
   4   4  29 90.6208 338.883   1
  -4  -4 -29 865.327 404.835   1
   4   4  30 1082.41 470.432   1
  -4  -4 -30 813.581 469.931   1
  -4  -4 -31 26.3213 367.566   1
   4   4  31 1450.80 500.284   1
   4   6 -15 104.666 154.716   1
  -4  -6  15 552.465 231.286   1
  -4  -6  14 228.031 248.572   1
  -4  -6  13 206.666 134.288   1
   4   6 -13 7.38509 223.675   1
  -4   6  12 49.5179 159.672   1
  -4  -6  12 797.625 255.627   1
   4   6 -12 580.514 289.575   1
  -4  -6  11 642.622 213.919   1
  -4   6  11 99.0167 163.050   1
  -4  -6  10 828.195 224.178   1
  -4   6  10 170.590 181.392   1
  -4  -6   9 1551.33 295.224   1
   4   6  -9 1434.27 332.555   1
   4  -6  -8 786.401 232.480   1
  -4   6   8 530.285 213.211   1
  -4  -6   8 1895.70 327.882   1
   4   6  -8 2522.96 395.290   1
   4  -6  -7 757.555 293.147   1
  -4   6   7 150.993 192.197   1
   4   6  -7 673.038 227.822   1
  -4  -6   7 939.608 236.656   1
  -4   6   6 593.355 251.500   1
   4  -6  -6 499.752 243.367   1
  -4  -6   6 941.682 237.820   1
  -4   6   5 259.334 167.836   1
  -4  -6   5 14.9626 140.121   1
   4  -6  -4 202.650 260.507   1
   4   6  -4 370.690 165.210   1
   4  -6  -3 539.658 284.201   1
  -4   6   3 364.164 193.421   1
   4   6  -3 207.502 158.050   1
   4  -6  -2 904.616 268.521   1
  -4   6   2 1351.42 296.408   1
   4   6  -2 669.261 188.557   1
  -4  -6   2 650.419 192.535   1
   4  -6  -1 1245.42 329.098   1
  -4   6   1 815.824 263.327   1
   4   6  -1 2237.79 305.546   1
  -4  -6   1 1694.34 279.286   1
   4  -6   0 755.675 233.941   1
   4   6   0 421.755 182.712   1
   4  -6   1 367.152 216.575   1
  -4   6  -1 699.137 256.178   1
   4   6   1 251.656 185.884   1
  -4  -6  -1 146.731 164.785   1
  -4   6  -2 1155.94 307.569   1
  -4  -6  -2 2059.67 273.262   1
   4   6   2 1530.67 227.885   1
   4  -6   3-72.6234 261.524   1
  -4   6  -3 443.103 279.207   1
  -4  -6  -3 206.728 158.492   1
   4  -6   4-109.905 257.545   1
  -4  -6  -4-26.9677 113.156   1
   4  -6   5 298.499 288.838   1
  -4   6  -5 444.119 303.521   1
   4   6   5 222.177 108.178   1
  -4  -6  -5 184.862 77.4664   1
  -4   6  -6 235.155 236.845   1
   4  -6   6 559.125 364.850   1
  -4  -6  -6 223.721 88.2534   1
   4   6   6 492.908 130.493   1
  -4  -6  -7 123.008 95.3787   1
  -4   6  -7 198.266 237.179   1
   4   6   7 95.7204 62.8693   1
  -4   6  -8 455.920 290.196   1
   4   6   8 373.770 81.7458   1
   4  -6   8 524.435 271.263   1
   4   6   9 286.978 70.2426   1
   4  -6   9 696.071 304.811   1
  -4   6  -9 517.675 319.905   1
  -4   6 -10 596.208 338.778   1
   4  -6  10 514.864 256.989   1
   4  -6  11 450.643 283.615   1
  -4   6 -11 320.763 254.711   1
   4  -6  12 915.990 315.914   1
  -4   6 -12 241.047 293.600   1
  -4   6 -13 201.252 279.593   1
   4  -6  13 394.659 259.767   1
  -4   6 -14 68.5059 258.361   1
   4  -6  14-167.770 239.772   1
   5  -1 -41 14.3969 287.876   1
  -5   1  41 1945.61 437.185   1
  -5   1  40 2599.50 491.488   1
   5  -1 -40 696.195 293.147   1
  -5  -1  39 670.247 290.022   1
   5   1 -39 439.219 358.917   1
   5  -1 -39 510.445 301.233   1
  -5   1  38 548.840 249.339   1
  -5  -1  38 807.552 293.575   1
   5  -1 -38 706.332 292.644   1
  -5  -1  37 959.784 304.470   1
   5   1 -37 208.492 259.755   1
  -5   1  37 486.257 237.330   1
  -5   1  36 1709.53 396.725   1
  -5  -1  36 1508.33 393.250   1
   5   1 -36 1762.53 457.363   1
   5  -1 -36 2859.98 547.939   1
  -5  -1  35 2191.80 457.720   1
  -5   1  35 2403.23 454.599   1
   5   1 -35 2397.53 507.386   1
   5  -1 -35 2972.60 539.198   1
  -5  -1  34 1119.87 340.407   1
  -5   1  34 1129.96 343.823   1
   5   1 -34 925.970 317.972   1
   5  -1 -34 1798.33 424.694   1
  -5  -1  33 629.626 249.401   1
  -5   1  33 1025.16 317.314   1
   5   1 -33 1224.13 342.593   1
  -5  -1  32 649.676 353.843   1
  -5   1  32 1305.19 352.780   1
   5   1 -32 1843.51 408.994   1
   5  -1 -32 1728.48 408.832   1
   5  -1 -31 1130.84 323.340   1
  -5  -1  31 1362.54 424.557   1
  -5   1  31 2369.52 414.149   1
   5   1 -31 2309.97 468.903   1
   5  -1 -30 1784.95 367.355   1
  -5  -1  30 1035.31 447.711   1
   5   1 -30 2028.70 425.399   1
   5   1 -29 4590.47 642.837   1
   5  -1 -29 5470.36 663.761   1
  -5  -1  29 5342.93 696.616   1
   5   1 -28 7063.89 758.999   1
  -5   1  28 7412.06 736.886   1
  -5  -1  28 6618.17 751.781   1
  -5   1  27 1250.38 388.634   1
   5   1 -27 1783.96 466.692   1
  -5  -1  27 780.502 411.804   1
  -5  -1  26 1254.73 430.020   1
  -5   1  26 741.693 304.794   1
   5   1 -26 1949.44 412.136   1
   5  -1 -26 1181.48 369.997   1
  -5  -1  25 1117.40 403.939   1
   5  -1 -25 1555.14 379.337   1
  -5   1  25 710.724 249.758   1
   5   1 -25 1394.56 346.487   1
  -5  -1  24 606.278 281.113   1
   5  -1 -24 745.029 281.565   1
  -5   1  24 895.218 284.716   1
   5   1 -24 664.125 279.757   1
  -5   1  23 915.019 302.924   1
   5   1 -23 1308.34 362.727   1
  -5  -1  23 298.450 236.357   1
   5  -1 -23 356.843 183.944   1
   5  -1 -22 1724.53 378.662   1
   5   1 -22 1415.48 418.808   1
  -5   1  22 1197.52 323.508   1
  -5  -1  22 1384.11 359.772   1
  -5  -1  21 6800.95 700.279   1
   5   1 -21 6192.43 673.789   1
  -5   1  21 6282.88 622.978   1
   5  -1 -21 5750.76 605.289   1
  -5  -1  20 6529.03 698.796   1
   5   1 -20 6506.49 683.177   1
  -5   1  20 5677.06 567.307   1
   5  -1 -20 5363.12 572.606   1
  -5  -1  19 3440.91 516.646   1
  -5   1  19 3947.35 454.893   1
   5  -1 -19 5140.50 524.623   1
   5   1 -19 3771.29 550.607   1
  -5  -1  18 61.1084 227.596   1
   5  -1 -18 396.736 249.823   1
  -5   1  18 539.302 258.095   1
   5   1 -18 607.509 311.429   1
   5   1 -17 392.391 302.415   1
  -5  -1  17 397.247 279.512   1
  -5   1  17 869.240 286.469   1
  -5   1  16 3796.25 459.500   1
  -5  -1  16 3436.99 469.360   1
   5   1 -16 3576.72 483.895   1
   5  -1 -16 2901.53 394.348   1
   5   1 -15 1153.17 370.133   1
  -5  -1  15 1568.12 420.847   1
   5  -1 -15 1680.16 351.406   1
  -5   1  15 2382.98 372.115   1
  -5  -1  14 19371.0 1001.09   1
   5  -1 -14 17689.0 845.326   1
   5   1 -14 19592.3 1024.04   1
   5   1 -13 3105.26 486.603   1
  -5  -1  13 3202.46 482.420   1
   5  -1 -13 1924.41 318.601   1
  -5   1  13 3111.82 376.834   1
  -5   1  12 5134.52 432.783   1
   5   1 -12 5085.41 531.380   1
  -5  -1  12 5094.45 533.644   1
   5  -1 -12 4746.39 389.442   1
  -5   1  11 58932.8 1232.64   1
  -5  -1  11 58290.1 1604.81   1
   5  -1 -11 60453.4 1241.32   1
   5  -1 -10 33454.3 847.757   1
  -5   1  10 34974.1 839.786   1
  -5  -1  10 35239.2 1188.26   1
  -5   1   9 30079.3 776.093   1
  -5  -1   9 31985.1 1042.06   1
   5   1  -9 33550.2 1052.06   1
  -5   1   8 23389.4 659.507   1
   5  -1  -8 19281.6 600.011   1
   5   1  -8 30025.7 981.029   1
  -5  -1   8 29889.5 973.236   1
   5  -1  -7 42794.2 932.041   1
  -5   1   7 26753.0 754.539   1
   5   1  -7 65623.8 1316.86   1
  -5  -1   7 68093.2 1356.10   1
   5  -1  -6 39914.9 798.373   1
   5   1  -6 40134.2 949.661   1
   5  -1  -5 72085.0 1177.80   1
  -5   1   5 74519.8 1154.70   1
  -5  -1   5 83430.0 1332.13   1
   5   1  -5 80417.1 1302.01   1
   5   1  -4 60629.7 1113.58   1
  -5  -1   4 56139.4 1068.05   1
  -5  -1   3 23624.9 745.926   1
   5   1  -3 35894.4 890.430   1
   5   1  -2 9384.73 419.246   1
  -5  -1   2 8196.92 412.753   1
   5   1  -1 51657.8 924.894   1
  -5  -1   1 50223.6 928.233   1
  -5   1  -1 2648.06 1156.12   1
   5  -1   1 5229.11 1181.68   1
   5  -1   2 232636. 4189.35   1
  -5   1  -2 237177. 4325.11   1
  -5   1  -3 341902. 5316.41   1
   5  -1   3 349790. 5264.03   1
  -5   1  -4 109615. 2861.40   1
   5  -1   4 109831. 2821.93   1
  -5   1  -5 214413. 3689.26   1
   5  -1   5 214443. 3883.09   1
  -5   1  -6 133601. 2958.11   1
   5  -1   6 131220. 2980.82   1
  -5  -1  -6 194420. 3851.94   1
   5   1   6 191546. 3974.17   1
   5  -1   7 5896.21 1046.83   1
   5   1   7 3863.07 1072.67   1
  -5  -1  -7 3474.42 1052.70   1
   5  -1   8 37225.7 1832.98   1
  -5   1  -8 32869.3 1653.84   1
   5   1   8 32247.2 1873.51   1
  -5  -1  -8 34327.7 1903.87   1
   5  -1   9 121379. 3095.88   1
  -5   1  -9 130612. 3067.29   1
   5   1  10 86949.0 2674.03   1
   5  -1  10 85251.8 2685.95   1
  -5   1 -10 92451.7 2735.15   1
  -5  -1 -11 100697. 2777.13   1
   5   1  11 99180.9 2723.00   1
   5  -1  11 107521. 2843.21   1
  -5   1 -11 101116. 2775.39   1
  -5  -1 -12 1134.92 547.353   1
   5   1  12 1068.56 569.271   1
  -5   1 -12 4016.63 817.160   1
   5  -1  12 3627.93 838.071   1
  -5  -1 -13 3263.48 724.309   1
   5   1  13 3978.01 774.353   1
   5  -1  13 2672.91 712.116   1
  -5   1 -13 3536.02 757.330   1
  -5  -1 -14 5884.87 901.768   1
   5   1  14 5282.26 847.398   1
   5  -1  14 6410.79 903.129   1
  -5   1 -14 6776.20 905.544   1
  -5  -1 -15 24671.1 1479.53   1
   5   1  15 25037.1 1428.98   1
  -5   1 -15 25449.4 1441.17   1
   5  -1  15 23671.6 1476.44   1
  -5  -1 -16 3802.15 669.302   1
   5  -1  16 4800.33 773.648   1
  -5   1 -16 3307.50 709.053   1
   5   1  16 4284.22 721.967   1
  -5  -1 -17 1062.12 564.020   1
   5   1  17 1093.19 473.795   1
  -5  -1 -18 11085.2 1021.66   1
   5   1  18 8820.76 916.647   1
   5  -1  18 10783.6 1022.91   1
  -5   1 -18 11057.7 1001.25   1
   5   1  19 2442.68 576.090   1
  -5  -1 -19 2614.00 561.665   1
  -5  -1 -20 9605.04 951.578   1
  -5   1 -20 9502.28 976.179   1
   5   1  20 9534.73 930.515   1
   5  -1  20 9543.86 979.770   1
   5   1  21 3219.23 548.907   1
  -5  -1 -21 3458.74 541.961   1
   5  -1  21 4224.52 705.779   1
  -5   1 -21 2627.48 579.883   1
   5   1  22 3491.39 557.759   1
  -5  -1 -22 2841.60 494.317   1
  -5   1 -22 1850.89 446.081   1
   5  -1  22 1105.93 358.711   1
  -5   1 -23 1637.94 411.250   1
   5   1  23 2043.45 419.101   1
  -5  -1 -23 2435.27 459.647   1
   5  -1  24 2939.82 682.011   1
  -5   1 -24 3230.28 607.884   1
   5   1  24 2627.18 612.748   1
  -5  -1 -24 4009.63 672.442   1
   5  -1  25 8743.40 1058.92   1
   5   1  25 6870.03 877.318   1
  -5  -1 -25 9502.91 1035.16   1
   5  -1  26 19682.4 1475.74   1
  -5   1 -26 19360.0 1441.95   1
   5   1  26 16663.3 1282.69   1
  -5  -1 -26 20242.3 1474.23   1
   5  -1  27 7971.63 1004.53   1
  -5   1 -27 5144.34 874.935   1
  -5  -1 -27 3237.43 760.678   1
   5   1  27 9087.17 964.692   1
  -5  -1 -28 3460.49 591.371   1
  -5   1 -28 3423.77 655.057   1
   5   1  28 3088.59 667.069   1
   5  -1  28 3571.26 749.888   1
   5   1  29 6129.69 835.564   1
  -5  -1 -29 4798.45 719.059   1
   5  -1  29 5696.82 882.454   1
  -5   1 -29 4827.03 796.180   1
  -5  -1 -30 2605.43 571.441   1
   5  -1  30 2019.31 515.809   1
   5   1  30 3024.90 567.376   1
  -5   1 -30 4204.19 691.581   1
   5   1  31 3833.73 655.754   1
  -5   1 -31 4838.17 758.220   1
   5  -1  31 2532.82 638.643   1
  -5  -1 -31 3175.23 639.534   1
   5   1  32 5859.60 828.301   1
  -5  -1 -32 4060.90 723.372   1
   5  -1  32 4601.26 762.891   1
  -5   1 -32 4245.97 722.481   1
   5   1  33 5085.03 782.558   1
  -5   1 -33 2432.13 596.666   1
  -5  -1 -33 3383.10 695.529   1
   5  -1  33 4100.16 732.777   1
   5   1  34 1836.56 499.696   1
  -5  -1 -34 2512.88 625.174   1
   5  -1  34 1316.34 387.008   1
  -5   1 -34 445.423 329.608   1
  -5   1 -35-67.2349 333.739   1
   5  -1  35-268.241 340.191   1
   5   1  36 193.971 231.350   1
   5  -1  36-168.106 332.628   1
   5  -1  37 11.2019 286.349   1
  -5  -1 -37 384.636 388.960   1
   5   1  38 119.900 335.632   1
  -5   1 -38 376.119 415.563   1
   5  -1  38 215.828 189.823   1
   5   1  39 1265.72 431.136   1
  -5  -1 -39-212.744 382.213   1
  -5   3  36 134.276 215.942   1
   5  -3 -36 1941.95 444.378   1
   5  -3 -35 221.651 225.104   1
  -5   3  35 335.797 214.929   1
  -5   3  34 608.338 232.494   1
  -5   3  33 1545.60 334.142   1
   5   3 -33 1083.02 390.321   1
  -5  -3  33 488.684 236.252   1
   5  -3 -33 55.3806 163.379   1
   5   3 -32 386.706 279.248   1
   5  -3 -32 467.713 256.096   1
  -5  -3  32 1772.39 425.407   1
  -5   3  32 1894.41 367.500   1
   5   3 -31 128.577 259.938   1
   5  -3 -31 1134.01 309.968   1
  -5  -3  31 1213.89 372.531   1
   5  -3 -30 1594.75 342.185   1
  -5  -3  30 667.501 264.466   1
   5   3 -30 1042.74 350.972   1
   5  -3 -29 1795.37 345.912   1
  -5   3  29 1126.37 278.442   1
   5   3 -29 1171.32 352.799   1
   5   3 -28 746.627 270.494   1
  -5   3  28 441.873 163.357   1
  -5  -3  28 128.283 237.686   1
   5  -3 -28 928.861 247.357   1
  -5   3  27 867.571 216.199   1
   5   3 -27 1015.57 320.970   1
   5  -3 -27 1300.04 277.542   1
  -5  -3  27 683.915 293.111   1
  -5  -3  26 610.592 292.875   1
   5  -3 -26 1173.31 266.771   1
   5   3 -26 1234.27 340.776   1
  -5   3  26 439.058 155.107   1
  -5  -3  25 404.226 272.140   1
  -5   3  25 359.163 153.356   1
   5  -3 -25 90.2391 73.0227   1
   5  -3 -24 219.452 115.673   1
  -5   3  24 316.861 136.524   1
  -5   3  23 965.157 252.367   1
   5  -3 -23 659.597 191.099   1
  -5  -3  23 680.681 271.243   1
  -5  -3  22 1619.27 427.639   1
  -5   3  22 1227.32 279.570   1
   5   3 -22 1988.53 436.408   1
   5  -3 -22 526.690 219.913   1
   5   3 -21 8561.85 835.170   1
  -5  -3  21 8675.76 834.817   1
   5  -3 -21 2646.90 374.730   1
  -5   3  21 3110.41 399.734   1
   5   3 -20 12017.6 949.632   1
  -5  -3  20 13681.2 988.472   1
   5  -3 -20 13533.3 751.589   1
  -5   3  20 15651.5 768.948   1
   5  -3 -19 543.048 272.905   1
  -5   3  19 1260.22 271.183   1
  -5  -3  18 2520.99 487.445   1
  -5   3  18 1616.16 249.181   1
   5  -3 -18 1987.02 254.273   1
   5  -3 -17 1118.00 204.785   1
  -5   3  17 1169.78 228.090   1
   5   3 -17 1578.80 412.299   1
  -5  -3  16 6439.98 673.287   1
   5   3 -16 6646.16 662.899   1
  -5   3  16 6256.24 429.090   1
   5  -3 -16 6710.64 440.358   1
  -5   3  15 1688.86 251.520   1
   5  -3 -15 1964.36 241.539   1
  -5  -3  15 4021.92 557.139   1
   5   3 -15 3599.40 519.078   1
   5  -3 -14 4235.69 292.086   1
  -5  -3  14 4076.44 527.150   1
   5   3 -14 4099.37 504.378   1
  -5   3  14 5166.12 332.472   1
   5  -3 -13 1552.88 160.993   1
  -5  -3  13 2108.44 375.363   1
   5   3 -13 1889.09 365.717   1
   5   3 -12 2648.72 420.841   1
  -5  -3  12 3352.47 455.555   1
  -5   3  11 2675.92 201.096   1
   5   3 -11 1830.05 345.165   1
  -5  -3  11 2198.07 355.990   1
  -5   3  10 5114.03 272.924   1
   5   3 -10 4455.42 469.409   1
  -5  -3   9 8469.50 641.146   1
  -5   3   9 9432.21 375.841   1
   5   3  -8 15870.3 838.247   1
  -5  -3   8 20859.0 971.152   1
  -5  -3   7 2052.92 351.983   1
   5   3  -7 3088.32 401.653   1
   5   3  -6 906.322 251.495   1
  -5  -3   6 3475.50 398.940   1
  -5  -3   5 4767.03 415.702   1
   5   3  -5 2971.06 359.951   1
   5   3  -4 1230.10 208.397   1
  -5  -3   4 546.680 194.858   1
   5  -3  -4 310.824 408.759   1
   5   3  -3 5057.78 377.827   1
  -5  -3   3 4779.50 385.678   1
   5  -3  -3 4236.29 520.367   1
  -5   3   3 5376.26 639.667   1
  -5   3   2 988.108 388.400   1
   5  -3  -2 571.154 375.517   1
   5   3  -2 61.9334 114.091   1
  -5  -3   2 994.058 181.425   1
   5  -3  -1 4682.38 600.514   1
  -5   3   1 4371.23 591.543   1
  -5  -3   1 6014.76 388.576   1
  -5   3   0 966.717 373.042   1
   5   3   0 808.209 155.521   1
   5  -3   1 3413.36 533.768   1
  -5   3  -1 3040.91 526.129   1
   5   3   1 3394.40 308.765   1
  -5  -3  -1 2102.96 243.322   1
  -5   3  -2 3313.89 561.453   1
   5   3   2 3217.60 259.896   1
   5   3   3 9623.65 405.263   1
  -5  -3  -3 10042.1 404.309   1
   5  -3   4 3904.40 551.409   1
  -5   3  -4 4492.56 597.695   1
  -5  -3  -4 4147.25 304.368   1
  -5   3  -5 5858.89 645.074   1
   5  -3   5 5918.99 671.342   1
  -5   3  -6 4824.56 644.786   1
   5  -3   6 4279.61 607.596   1
   5  -3   7 469.525 379.569   1
  -5   3  -7 1211.51 350.100   1
   5  -3   8 2527.56 467.083   1
  -5   3  -8 2169.91 399.867   1
   5  -3   9 1129.21 343.615   1
  -5   3  -9 598.466 231.428   1
   5  -3  10 4547.39 604.107   1
  -5  -3 -10 5564.32 901.563   1
   5  -3  11 2767.51 545.370   1
  -5   3 -11 2136.14 458.595   1
   5  -3  12 3034.05 510.896   1
  -5   3 -12 3695.23 574.638   1
  -5  -3 -12 1506.62 472.739   1
   5   3  12 817.077 348.223   1
   5  -3  13 2329.37 451.575   1
  -5   3 -13 2421.67 454.615   1
  -5  -3 -13 2379.49 431.435   1
   5  -3  14 682.969 217.642   1
  -5   3 -14 599.811 357.573   1
   5   3  14 836.629 387.089   1
   5   3  15 1365.12 426.339   1
  -5  -3 -15 717.560 253.257   1
   5  -3  15 688.579 266.524   1
  -5   3 -15 435.350 198.908   1
   5   3  16 935.143 309.349   1
   5  -3  16 854.105 352.999   1
   5   3  17 296.251 288.658   1
   5  -3  17 596.301 321.023   1
  -5   3 -17 779.096 254.162   1
  -5  -3 -18 1341.84 352.517   1
   5  -3  18 389.761 343.395   1
  -5   3 -18 963.796 304.451   1
   5   3  19 1136.72 341.482   1
  -5  -3 -19 572.611 257.237   1
   5  -3  19 796.168 284.851   1
  -5   3 -19 1271.16 345.550   1
   5   3  20 1453.25 369.922   1
  -5  -3 -20 1619.44 397.401   1
   5  -3  20 1135.27 369.318   1
  -5   3 -20 1565.12 401.653   1
   5   3  21 2629.23 462.640   1
   5  -3  21 1385.86 401.169   1
  -5  -3 -21 959.555 293.876   1
  -5   3 -21 2355.88 472.055   1
   5   3  22 1221.01 365.724   1
  -5  -3 -22 280.758 209.802   1
   5  -3  22 778.932 313.760   1
  -5   3 -22 1124.14 394.791   1
   5  -3  23 930.524 443.639   1
  -5   3 -23 2274.34 495.177   1
   5   3  24 1247.33 397.321   1
  -5  -3 -24 1486.48 451.586   1
   5  -3  24 2190.60 531.831   1
  -5  -3 -25 692.119 412.633   1
  -5   3 -25 1786.69 477.006   1
   5  -3  25 2588.30 523.259   1
   5   3  25 400.491 293.989   1
  -5  -3 -26 670.687 412.964   1
   5   3  26 1455.07 442.234   1
  -5   3 -26 435.378 301.576   1
   5   3  27 565.739 424.234   1
  -5  -3 -27 567.725 383.342   1
  -5   3 -27 87.5998 378.827   1
   5  -3  27 50.2227 106.277   1
   5   3  28 873.649 484.083   1
  -5  -3 -28 145.153 314.321   1
  -5   3 -28-164.504 281.810   1
   5   3  29 487.999 423.324   1
  -5   3 -29 613.523 445.405   1
  -5  -3 -29 891.952 429.375   1
   5  -3  29-105.902 156.221   1
   5   3  30 3065.95 626.085   1
   5  -3  30 3503.28 654.164   1
  -5   3 -30 2138.96 577.497   1
  -5  -3 -30 3341.42 623.751   1
   5   3  31 1367.33 460.880   1
  -5  -3 -31 799.273 430.223   1
  -5   3 -31 1413.97 579.044   1
   5  -3  31 1658.82 457.183   1
  -5  -3 -32 31.5792 325.977   1
   5  -3  32 549.198 268.685   1
  -5  -3 -33 92.9273 420.855   1
   5   3  33 551.187 379.833   1
   5   3  34 900.513 425.606   1
  -5  -3 -34 564.021 477.487   1
  -5  -3 -35 31.4887 430.750   1
   5   3  35-103.977 283.439   1
  -5  -5  26 696.766 285.129   1
   5   5 -26 3.65418 305.891   1
  -5  -5  25 426.312 242.861   1
  -5   5  25 158.892 123.938   1
   5   5 -25 307.478 272.366   1
  -5   5  24 136.579 155.935   1
   5   5 -24 1068.79 384.162   1
   5   5 -23 1734.36 436.398   1
   5   5 -22 412.051 325.431   1
   5   5 -21 385.902 238.514   1
  -5   5  21 766.572 174.922   1
  -5  -5  21 342.140 203.261   1
   5   5 -20 1844.87 390.572   1
  -5  -5  20 1488.02 345.888   1
  -5   5  20 584.277 157.449   1
   5  -5 -20 674.442 159.726   1
  -5  -5  19 1460.37 334.012   1
  -5   5  19 1420.42 194.493   1
   5  -5 -19 2005.39 213.192   1
  -5  -5  18 1744.62 362.096   1
   5   5 -18 1261.42 352.618   1
  -5   5  18 445.220 113.608   1
   5  -5 -18 415.307 109.979   1
   5   5 -17 230.181 260.942   1
  -5   5  17 196.647 75.0072   1
   5   5 -16 1076.15 337.354   1
  -5   5  16 911.414 115.252   1
   5   5 -15 1335.73 350.313   1
  -5  -5  15 970.000 272.676   1
  -5   5  15 770.644 91.4292   1
   5   5 -14 1857.00 378.360   1
  -5  -5  14 1760.95 349.824   1
  -5   5  14 1471.89 132.878   1
  -5  -5  13 1231.11 277.593   1
   5   5 -13 1480.55 329.095   1
   5   5 -12 1663.50 341.303   1
  -5  -5  12 1017.91 263.770   1
   5   5 -11 2054.69 366.253   1
  -5  -5  11 1122.99 251.567   1
  -5  -5  10 1792.21 308.184   1
   5   5 -10 935.789 252.138   1
  -5  -5   9 952.187 238.171   1
   5   5  -9 36.5409 44.9905   1
  -5  -5   8 490.988 192.545   1
   5   5  -8 456.480 161.638   1
   5  -5  -8 454.611 316.103   1
  -5  -5   7 2006.64 341.338   1
   5   5  -7 1758.55 297.851   1
  -5   5   7 1724.81 358.650   1
  -5   5   6 378.418 193.533   1
   5   5  -6 604.568 165.490   1
  -5  -5   6 173.225 118.614   1
   5  -5  -6 409.714 270.144   1
  -5   5   5 2274.08 365.381   1
   5  -5  -5 2636.54 406.592   1
   5   5  -5 3380.91 385.671   1
   5  -5  -4 820.524 230.750   1
  -5   5   4 580.017 283.188   1
  -5  -5   4 1865.86 272.873   1
   5   5  -4 1994.41 288.105   1
  -5   5   3 2093.12 358.353   1
   5  -5  -3 2083.62 376.186   1
  -5   5   2 2517.51 399.340   1
   5  -5  -2 2530.99 426.036   1
   5   5  -2 3764.15 367.946   1
  -5   5   1 1144.36 301.128   1
   5  -5  -1 1050.68 341.653   1
   5   5  -1 891.050 164.877   1
  -5  -5   1 731.485 164.079   1
   5   5   0 244.718 89.1889   1
  -5  -5   0 393.333 119.068   1
  -5   5   0 320.875 266.449   1
  -5  -5  -1 216.931 85.5683   1
   5   5   1 341.643 117.094   1
   5  -5   1 296.246 188.065   1
   5   5   2 4348.91 328.465   1
  -5  -5  -2 4442.53 325.713   1
   5  -5   2 4135.10 548.350   1
  -5  -5  -3 805.220 135.168   1
   5   5   3 1018.51 150.617   1
  -5   5  -3 2179.51 388.873   1
   5  -5   3 2308.09 435.916   1
  -5  -5  -4 1489.99 172.354   1
   5   5   4 1156.35 155.669   1
   5  -5   4 1422.51 331.075   1
  -5   5  -4 1684.16 357.299   1
  -5  -5  -5 718.579 105.628   1
   5  -5   5 1099.91 314.391   1
  -5   5  -6 1999.14 387.690   1
   5  -5   6 3045.65 469.796   1
  -5  -5  -6 3149.95 248.680   1
   5   5   6 2384.40 225.058   1
  -5   5  -7 1178.40 326.325   1
   5   5   7 1013.13 168.866   1
  -5  -5  -7 1193.32 167.993   1
  -5  -5  -8 1423.57 179.648   1
  -5   5  -8 777.084 263.391   1
   5  -5   8 518.359 256.316   1
   5  -5   9 258.454 277.172   1
  -5   5  -9 814.704 340.813   1
  -5   5 -10 1685.61 398.524   1
   5  -5  10 694.240 310.074   1
  -5   5 -11 1635.34 398.546   1
   5  -5  11 437.448 238.371   1
   5  -5  12 951.981 332.621   1
  -5   5 -12 1211.50 359.591   1
   5  -5  13 869.361 322.816   1
  -5   5 -13 1394.20 398.536   1
   5  -5  14 2.00845 223.390   1
  -5   5 -14 745.421 346.894   1
   5  -5  15 588.690 334.933   1
  -5   5 -15 129.617 348.133   1
   5  -5  16 2222.09 497.640   1
  -5  -5 -16 2018.61 667.109   1
  -5   5 -17 1170.42 421.026   1
   5  -5  17 2632.52 538.432   1
   5   5  17 702.082 695.337   1
  -5   5 -18 2321.18 537.737   1
   5  -5  18 1849.14 461.166   1
  -5  -5 -19 42.3368 398.079   1
   5   5  19 785.358 687.643   1
   5  -5  19-103.724 198.647   1
  -5   5 -19 913.589 484.612   1
  -5   5 -20 357.123 346.716   1
   5   5  20 125.196 473.716   1
  -5   5 -21 364.924 430.750   1
   5  -5  21 142.816 185.260   1
   5   5  21-281.696 419.428   1
   5  -5  22 185.258 173.017   1
  -5   5 -22 810.502 476.860   1
   5   5  23 333.035 385.494   1
  -5   5 -23 992.489 485.556   1
   5  -5  23 403.268 308.671   1
  -5   5 -24 193.378 411.229   1
   5   5  24 341.923 316.745   1
   5  -5  24 1321.39 399.708   1
   5  -5  25 2517.66 541.343   1
  -5   5 -25 55.0933 361.864   1
  -6   0  41 876.472 312.549   1
   6   0 -41 1746.70 529.070   1
  -6   0  40 1857.77 443.135   1
   6   0 -40 2196.69 564.079   1
  -6   0  39 1282.05 409.949   1
   6   0 -39 1899.67 494.406   1
  -6   0  38 1679.12 488.476   1
   6   0 -38 1110.42 390.903   1
  -6   0  37 841.266 333.028   1
   6   0 -37 123.224 228.537   1
   6   0 -36 741.419 314.132   1
  -6   0  36 1927.47 441.263   1
   6   0 -35 3361.41 577.455   1
  -6   0  35 3556.86 580.923   1
   6   0 -34 6835.31 773.902   1
  -6   0  34 7329.33 828.313   1
   6   0 -33 6881.17 855.118   1
  -6   0  33 6921.73 829.456   1
   6   0 -32 18609.6 1264.92   1
  -6   0  32 17367.9 1230.99   1
  -6   0  31 1275.93 536.551   1
   6   0 -31 7477.83 811.777   1
   6   0 -30 854.156 356.302   1
  -6   0  30 330.374 269.750   1
   6   0 -29 2539.63 492.474   1
  -6   0  29 2057.46 438.607   1
   6   0 -28 4218.24 620.867   1
  -6   0  28 3575.90 579.396   1
   6   0 -27 1094.46 397.098   1
  -6   0  27 497.270 292.779   1
   6   0 -26 1997.42 435.703   1
  -6   0  26 744.954 266.544   1
  -6   0  25 4025.45 686.638   1
   6   0 -25 7269.62 949.230   1
  -6   0  24 33212.4 1506.28   1
   6   0 -24 34844.6 1548.29   1
  -6   0  23 698.404 622.078   1
   6   0 -23 1227.43 537.652   1
  -6   0  22 595.423 238.149   1
   6   0 -22 899.754 296.432   1
  -6   0  21 410.167 387.276   1
   6   0 -21 450.947 295.854   1
  -6   0  20 11649.0 829.201   1
   6   0 -20 12344.3 880.673   1
   6   0 -19 2566.53 531.123   1
  -6   0  19 2121.48 586.462   1
  -6   0  18 66846.0 1939.86   1
   6   0 -18 62832.0 1872.93   1
   6   0 -17 168.547 377.962   1
  -6   0  17 337.456 315.964   1
   6   0 -16 31789.6 1244.84   1
  -6   0  16 26472.9 1143.80   1
   6   0 -15 653.780 315.037   1
  -6   0  15 1848.60 429.483   1
   6   0 -14 4951.46 525.110   1
  -6   0  14 7969.11 633.096   1
  -6   0  13 1098.91 307.570   1
   6   0 -13 6072.95 508.334   1
   6   0 -12 45067.3 1304.14   1
  -6   0  12 50256.7 1340.72   1
  -6   0  11 1494.55 302.407   1
   6   0 -11 923.289 259.584   1
   6   0 -10 8920.08 539.229   1
  -6   0  10 11910.1 594.369   1
  -6   0   9 136.228 259.309   1
   6   0  -9 431.869 266.862   1
   6   0  -8 24901.7 798.829   1
  -6   0   8 26319.7 826.564   1
  -6   0   7 1241.10 262.797   1
   6   0  -7 448.091 217.536   1
   6   0  -6 51082.4 1119.71   1
  -6   0   6 43605.6 1075.84   1
  -6   0   5 1683.81 366.002   1
   6   0  -5 494.566 247.295   1
  -6   0   4 6435.23 478.003   1
   6   0  -4 784.043 251.352   1
   6   0  -3 1927.06 459.861   1
   6   0   4 227231. 4749.67   1
  -6   0  -4 242004. 4889.12   1
   6   0   5 794.669 1198.98   1
  -6   0  -5 588.694 1083.06   1
   6   0   6 78233.8 2961.97   1
  -6   0  -6 77120.5 3118.00   1
  -6   0  -7 3348.24 1083.05   1
   6   0   7 3592.49 1079.24   1
   6   0   8 124604. 3319.17   1
  -6   0  -8 131095. 3426.30   1
  -6   0  -9 5676.55 964.781   1
   6   0   9 4266.70 915.291   1
   6   0  10 9572.75 1047.19   1
  -6   0 -10 10919.3 1131.96   1
  -6   0 -11 618.326 566.656   1
   6   0  11 213.003 574.782   1
   6   0  12 84655.2 2810.94   1
  -6   0 -12 82433.5 2787.72   1
  -6   0 -13 851.171 660.229   1
   6   0  13 1124.18 762.968   1
  -6   0 -14 4806.43 787.071   1
   6   0  14 4882.25 878.629   1
   6   0  15 654.364 705.320   1
  -6   0 -15 2080.73 877.873   1
   6   0  16 33703.4 1853.61   1
  -6   0 -16 34141.0 1903.78   1
   6   0  17 3959.38 879.138   1
  -6   0 -17 2515.81 780.853   1
   6   0  18 18969.5 1401.30   1
  -6   0 -18 18703.0 1355.47   1
   6   0  19 4924.20 803.471   1
  -6   0 -19 1772.37 587.685   1
   6   0  20 3218.04 628.864   1
  -6   0 -20 3022.72 592.493   1
   6   0  21 1028.14 509.242   1
  -6   0 -21 2555.64 572.895   1
   6   0  22 6933.38 864.054   1
  -6   0 -22 4880.30 721.076   1
   6   0  23 5105.83 740.623   1
  -6   0 -23 3472.07 671.723   1
   6   0  24 6960.89 846.023   1
  -6   0 -24 6785.73 831.974   1
   6   0  25 5001.29 815.707   1
  -6   0 -25 2831.84 628.553   1
   6   0  26 7808.69 1019.54   1
  -6   0 -26 6874.98 939.961   1
  -6   0 -27 2687.82 673.376   1
   6   0  27 5025.43 842.185   1
  -6   0 -28 2925.89 631.016   1
   6   0  28 2433.02 524.793   1
  -6   0 -29 2647.57 550.836   1
   6   0  29 1442.65 341.717   1
   6   0  30 7399.13 956.908   1
  -6   0 -30 7105.58 962.932   1
  -6   0 -31 3422.22 679.080   1
   6   0  31 3708.57 681.790   1
   6   0  32 3190.45 631.761   1
  -6   0 -32 525.186 281.381   1
   6   0  33 2795.46 598.140   1
  -6   0 -33 3794.68 752.836   1
   6   0  34 5330.56 826.636   1
  -6   0 -34 6765.35 966.023   1
   6   0  35 2103.18 528.274   1
  -6   0 -35 1918.10 593.926   1
   6   0  36-105.111 160.332   1
  -6   0 -36-174.688 475.275   1
   6   0  37 111.345 246.112   1
  -6   0 -37 183.763 403.024   1
   6   0  38 1938.64 533.622   1
  -6   0 -38 2526.46 683.327   1
   6   0  39 1114.92 392.417   1
  -6   0 -39 1634.44 557.450   1
  -6   2  39 54.3572 133.697   1
   6  -2 -39 359.062 381.128   1
  -6   2  38 551.707 250.057   1
   6  -2 -38 488.752 348.288   1
   6  -2 -37 398.333 379.140   1
  -6  -2  36-123.725 286.781   1
  -6   2  36 773.291 281.075   1
   6   2 -36 372.156 245.226   1
  -6  -2  35-78.2078 270.607   1
   6  -2 -35-162.813 277.190   1
   6   2 -34 1487.84 394.840   1
  -6   2  34 1551.20 370.668   1
  -6  -2  34 558.161 287.262   1
   6  -2 -34 450.524 258.244   1
  -6  -2  33 943.208 382.721   1
   6  -2 -33 742.697 272.943   1
  -6   2  33 167.027 135.171   1
   6   2 -32 1122.46 316.823   1
  -6  -2  32 576.593 333.388   1
   6  -2 -32 316.090 162.438   1
  -6   2  31 1361.72 306.963   1
   6  -2 -31 2125.26 410.096   1
   6   2 -31 2002.04 421.336   1
  -6  -2  31 1153.66 380.627   1
  -6  -2  30 2957.58 560.268   1
  -6   2  30 3342.32 455.563   1
   6   2 -30 3213.92 517.866   1
   6  -2 -30 4741.60 611.849   1
  -6  -2  29 1160.86 453.347   1
  -6   2  29 1616.97 317.288   1
   6   2 -29 2245.42 427.480   1
  -6   2  28 1283.73 375.631   1
  -6  -2  28 2650.12 543.216   1
   6  -2 -28 1843.64 416.297   1
   6   2 -28 2230.30 422.283   1
   6   2 -27 4945.01 638.428   1
  -6  -2  27 4951.94 669.642   1
  -6   2  27 6023.25 608.429   1
   6  -2 -27 5660.98 611.301   1
  -6   2  26 3666.60 517.106   1
   6   2 -26 2915.61 517.618   1
  -6  -2  26 2216.87 515.533   1
   6  -2 -26 3145.34 483.521   1
  -6   2  25 3371.74 503.885   1
  -6  -2  25 2937.17 539.271   1
   6  -2 -25 2588.96 452.224   1
  -6  -2  24 9652.75 910.972   1
   6   2 -24 9309.54 883.115   1
  -6   2  24 6454.65 579.632   1
   6  -2 -24 5938.64 628.425   1
   6   2 -23 10039.5 907.857   1
  -6  -2  23 10314.8 927.198   1
   6  -2 -23 11019.7 795.192   1
  -6   2  23 8452.09 667.864   1
  -6  -2  22 1376.35 405.079   1
  -6   2  22 698.234 255.492   1
   6  -2 -22 1475.69 361.277   1
   6   2 -22 1192.44 416.393   1
  -6  -2  21 1278.91 380.494   1
  -6   2  21 2627.86 385.699   1
   6  -2 -21 2136.86 344.846   1
   6   2 -21 957.240 282.141   1
  -6   2  20 569.173 226.116   1
   6  -2 -20 318.155 178.663   1
   6   2 -20 451.692 248.146   1
  -6   2  19 6823.21 547.986   1
   6  -2 -19 5852.94 519.930   1
   6   2 -19 5816.35 642.874   1
   6   2 -18 420.685 328.688   1
   6  -2 -18 1307.15 279.357   1
  -6  -2  18 1042.76 373.911   1
  -6  -2  17 1644.24 413.242   1
   6  -2 -17 518.938 149.562   1
  -6   2  17 1412.70 251.202   1
   6   2 -17 1474.96 405.335   1
   6  -2 -16 1442.19 259.656   1
   6   2 -16 2238.29 438.845   1
  -6   2  16 2151.47 303.800   1
  -6  -2  16 2143.38 478.977   1
  -6  -2  15 20911.8 1106.11   1
   6   2 -15 21842.7 1138.97   1
  -6   2  15 18421.2 791.713   1
   6  -2 -14 4886.21 397.530   1
   6   2 -14 4771.31 605.221   1
  -6  -2  14 5259.72 617.659   1
  -6   2  14 5115.60 397.312   1
   6  -2 -13 9572.76 502.712   1
  -6   2  13 8817.36 452.120   1
   6   2 -13 13187.9 844.744   1
  -6  -2  13 12024.2 815.177   1
   6  -2 -12 1333.50 214.861   1
  -6   2  12 511.446 160.347   1
  -6  -2  12 1443.37 363.361   1
  -6   2  11 13743.0 530.379   1
  -6  -2  11 12041.1 795.193   1
   6   2 -11 13140.9 828.477   1
   6   2 -10 22998.3 1027.32   1
  -6   2  10 23503.4 674.885   1
   6   2  -9 14501.7 777.008   1
  -6  -2   9 12729.7 756.743   1
  -6   2   9 15129.4 505.151   1
   6  -2  -9 13182.9 508.557   1
  -6  -2   8 2619.71 413.125   1
   6   2  -8 2477.28 347.182   1
   6   2  -7 40109.6 1139.00   1
  -6  -2   7 40271.5 1177.18   1
  -6  -2   6 11594.3 605.932   1
   6   2  -6 13047.6 606.243   1
  -6  -2   5 7450.22 458.388   1
   6   2  -5 7655.92 476.666   1
  -6  -2   4 4842.88 408.547   1
   6   2  -4 4761.53 381.670   1
  -6  -2   3 23419.3 712.442   1
   6   2  -3 23206.1 724.203   1
   6   2  -2 10109.9 553.687   1
  -6  -2   2 4836.14 377.050   1
   6   2  -1 3616.23 299.290   1
  -6  -2   1 4603.70 345.898   1
   6  -2  -1 9818.58 1142.46   1
  -6   2   1 8415.04 1194.22   1
  -6  -2   0 4088.29 324.127   1
  -6   2   0 13152.1 1201.52   1
   6  -2   0 12185.2 1070.36   1
   6   2   0 2330.23 255.112   1
   6  -2   1 8210.25 1027.33   1
  -6   2  -1 8278.86 1107.44   1
  -6  -2  -1 4640.87 401.409   1
   6   2   1 5557.89 394.163   1
   6  -2   2 2475.32 799.520   1
  -6   2  -2 2378.78 812.943   1
  -6   2  -3 52878.4 2135.17   1
   6  -2   3 42980.1 1896.49   1
  -6   2  -4 20156.9 1306.25   1
   6  -2   4 16229.6 1257.44   1
  -6   2  -5 5883.62 828.618   1
   6  -2   5 8925.02 929.752   1
   6  -2   6 17257.1 1249.20   1
  -6   2  -6 16496.5 1267.40   1
  -6   2  -7 10163.1 1096.27   1
   6  -2   7 9497.75 1136.91   1
  -6  -2  -8 40646.1 3058.17   1
   6  -2   8 35546.1 1725.89   1
  -6  -2  -9 3882.84 890.998   1
   6   2   9 4386.71 1073.36   1
  -6   2  -9 7731.19 967.113   1
   6  -2   9 6581.74 906.128   1
  -6  -2 -10 11678.5 1168.73   1
   6   2  10 10536.9 1175.02   1
  -6   2 -10 9868.46 1077.15   1
   6  -2  10 9946.27 1014.78   1
  -6  -2 -11 7763.54 1302.90   1
  -6   2 -11 5607.05 1122.15   1
   6  -2  11 6803.27 1164.63   1
   6   2  12 83195.5 3053.46   1
  -6  -2 -12 75017.9 2693.55   1
   6  -2  12 81452.4 2667.50   1
  -6   2 -12 80014.9 2669.88   1
  -6  -2 -13 5547.37 897.891   1
   6   2  13 7025.32 990.323   1
   6   2  14 2820.59 693.820   1
   6  -2  14 3281.47 700.906   1
  -6   2 -14 4074.59 721.784   1
  -6  -2 -15 1653.60 475.800   1
   6   2  15 2558.43 593.648   1
   6  -2  15 3567.43 764.815   1
  -6   2 -15 3487.25 688.701   1
  -6  -2 -16 6279.68 812.723   1
   6   2  16 7642.28 896.485   1
   6  -2  16 5889.27 904.113   1
  -6   2 -16 5416.86 799.000   1
  -6  -2 -17 1390.79 429.500   1
   6   2  17 560.834 368.322   1
  -6   2 -17 1984.64 581.390   1
   6   2  18 3163.02 624.374   1
  -6  -2 -18 3920.42 659.194   1
   6  -2  18 5474.71 821.640   1
  -6   2 -18 6571.49 810.320   1
   6   2  19 3835.17 686.727   1
  -6  -2 -19 3074.81 536.158   1
   6  -2  19 4643.17 767.741   1
  -6  -2 -20 7647.86 884.635   1
   6   2  20 8129.53 896.752   1
   6  -2  20 9076.60 990.067   1
  -6   2 -20 9865.64 995.738   1
   6   2  21 6073.72 729.049   1
  -6   2 -21 5172.00 757.232   1
  -6  -2 -21 5312.91 796.056   1
  -6  -2 -22 2307.88 555.134   1
  -6   2 -22 2535.42 588.746   1
   6  -2  22 3122.10 709.566   1
   6   2  22 1112.95 380.496   1
  -6  -2 -23 3499.35 593.600   1
  -6   2 -23 4700.39 703.560   1
   6  -2  23 3614.28 733.284   1
   6   2  23 2126.83 609.869   1
   6   2  24 7686.33 916.095   1
  -6  -2 -24 7574.65 888.775   1
  -6   2 -24 5568.54 756.253   1
   6  -2  24 4758.70 801.267   1
   6  -2  25 2536.68 643.131   1
  -6   2 -25 3713.65 620.697   1
  -6  -2 -25 2511.96 539.634   1
   6  -2  26 3997.81 779.496   1
   6   2  26 6782.20 844.563   1
  -6  -2 -26 5228.62 754.484   1
  -6   2 -26 5353.88 760.425   1
   6  -2  27 2952.81 647.623   1
   6   2  27 4027.52 703.467   1
  -6  -2 -27 3632.91 638.653   1
  -6   2 -27 2856.70 584.602   1
   6   2  28 3199.60 591.659   1
   6  -2  28 1665.37 512.753   1
  -6  -2 -28 1934.88 483.071   1
  -6   2 -28 1682.91 466.906   1
   6  -2  29 825.533 346.959   1
   6   2  29 1425.34 440.562   1
  -6  -2 -29 466.513 383.703   1
  -6   2 -29 1189.13 416.156   1
   6  -2  30 443.751 245.470   1
   6   2  30 293.246 327.331   1
  -6  -2 -30 782.977 401.985   1
   6  -2  31 1979.68 500.100   1
   6   2  31 842.713 362.390   1
  -6  -2 -31 1556.63 504.498   1
  -6  -2 -32 923.610 397.054   1
   6  -2  32 1973.55 503.879   1
   6   2  32 364.078 319.552   1
  -6   2 -32 2015.50 536.672   1
  -6  -2 -33 309.386 376.341   1
   6  -2  33 745.522 336.948   1
   6   2  33 199.225 304.283   1
  -6   2 -34 973.612 534.223   1
  -6  -2 -34 134.664 391.060   1
   6  -2  34 249.745 285.132   1
   6   2  34 330.812 418.259   1
  -6  -2 -35 748.030 526.469   1
   6   2  35 667.420 472.776   1
   6   2  36 917.468 534.659   1
  -6  -2 -36 175.982 476.887   1
   6   2  37 203.791 392.608   1
   6  -4 -32-74.9634 237.751   1
  -6   4  32 101.759 204.761   1
  -6   4  31 120.312 165.248   1
   6  -4 -31 319.592 229.858   1
  -6  -4  30-218.544 286.579   1
  -6   4  30 61.9852 171.338   1
   6  -4 -30 297.611 203.729   1
   6   4 -30-38.6631 311.432   1
  -6  -4  29 131.145 205.694   1
   6   4 -29 774.791 290.585   1
   6  -4 -29 256.573 190.303   1
  -6   4  29 259.887 182.238   1
  -6   4  28 673.064 237.429   1
   6  -4 -28 393.027 194.418   1
  -6   4  27 704.477 214.369   1
   6  -4 -27 215.422 168.770   1
  -6   4  26 64.5947 119.305   1
   6   4 -26 330.961 188.895   1
   6  -4 -26 41.7705 133.173   1
   6   4 -25 2229.14 452.155   1
  -6  -4  25 2503.33 457.030   1
   6  -4 -25 1395.32 282.601   1
  -6  -4  24 2838.54 476.929   1
   6   4 -24 2912.39 520.248   1
   6  -4 -24 701.675 199.764   1
  -6   4  24 334.719 154.639   1
   6   4 -23 389.888 251.339   1
  -6  -4  23 431.219 222.256   1
  -6   4  23 111.571 115.025   1
   6  -4 -23 6.38126 140.901   1
   6   4 -22 1100.57 340.486   1
  -6  -4  22 703.608 268.929   1
  -6   4  22 987.221 197.789   1
   6  -4 -22 733.721 193.631   1
   6  -4 -21 78.1241 110.373   1
  -6   4  21 78.2988 95.1911   1
  -6  -4  21 232.548 235.978   1
  -6  -4  20 3467.37 556.767   1
  -6   4  20 2284.04 274.556   1
   6   4 -20 2952.92 470.849   1
   6  -4 -19 6778.63 429.856   1
  -6   4  19 6333.79 424.286   1
   6  -4 -18 1458.05 183.085   1
  -6   4  18 1257.19 209.107   1
  -6  -4  17 5330.71 639.145   1
  -6   4  17 5322.46 342.222   1
   6   4 -17 6203.09 654.734   1
   6  -4 -17 4148.42 311.406   1
  -6  -4  16 2334.22 472.547   1
   6  -4 -16 1743.21 198.503   1
   6   4 -15 4273.30 514.739   1
  -6  -4  15 2769.76 433.718   1
  -6   4  15 2060.73 199.802   1
   6  -4 -15 4396.73 286.246   1
   6  -4 -14 953.996 127.555   1
   6   4 -14 780.206 247.492   1
  -6   4  14 1190.43 151.127   1
  -6  -4  13 2648.62 420.825   1
  -6   4  13 3003.61 223.700   1
   6   4 -12 490.266 190.393   1
  -6   4  12 538.922 122.209   1
  -6  -4  11 365.682 226.552   1
   6   4 -11 1247.45 324.561   1
   6   4 -10 1002.50 300.494   1
  -6  -4  10 54.6465 156.112   1
  -6  -4   9 722.906 235.411   1
   6   4  -9 1704.24 324.342   1
   6   4  -8 1482.35 279.336   1
  -6  -4   8 750.633 215.917   1
   6   4  -7 1613.54 266.829   1
  -6  -4   7 2230.65 331.141   1
  -6  -4   6 1845.88 290.623   1
   6   4  -6 521.612 204.943   1
  -6   4   5 1739.39 367.146   1
   6   4  -5 1269.66 237.031   1
  -6  -4   5 1478.32 271.340   1
   6  -4  -4 3792.28 527.487   1
   6   4  -4 5194.32 428.167   1
  -6  -4   4 4334.45 418.287   1
   6   4  -3 458.840 142.550   1
  -6   4   3 853.813 231.790   1
  -6  -4   3 936.257 221.781   1
  -6  -4   2 706.405 170.811   1
   6   4  -2 685.605 165.907   1
  -6   4   2 440.175 177.356   1
   6  -4  -2 553.525 188.249   1
  -6  -4   1 2009.64 238.293   1
   6   4  -1 1121.88 197.689   1
  -6   4   1 1136.60 334.476   1
   6  -4  -1 1005.35 275.236   1
  -6  -4   0 1082.89 193.734   1
   6   4   0 1182.74 200.730   1
  -6   4   0 1623.16 372.260   1
   6   4   1 377.078 150.067   1
  -6  -4  -1 685.593 154.972   1
  -6  -4  -2 2770.95 259.444   1
   6  -4   2 2266.37 407.092   1
   6  -4   3 2677.58 435.958   1
  -6  -4  -3 3043.74 278.475   1
   6   4   3 2428.57 239.063   1
  -6   4  -4 800.022 236.351   1
   6   4   4 536.566 148.049   1
  -6  -4  -4 446.776 141.802   1
  -6   4  -5 3573.81 502.445   1
   6  -4   5 4031.05 585.150   1
   6   4   5 6204.65 388.003   1
  -6  -4  -5 5366.29 356.086   1
   6  -4   6 1929.84 427.887   1
  -6   4  -6 1772.25 429.583   1
   6  -4   7 6565.20 698.998   1
  -6   4  -7 5092.84 634.933   1
   6  -4   8 8037.24 836.706   1
  -6   4  -8 5842.19 708.162   1
   6  -4   9 8091.58 837.336   1
  -6   4  -9 7962.02 797.342   1
   6  -4  10 6925.76 787.935   1
  -6   4 -10 8135.64 820.206   1
   6  -4  11 13141.8 1050.39   1
  -6   4 -11 12580.7 1016.82   1
   6  -4  12 6129.03 749.277   1
  -6   4 -12 5916.87 709.869   1
  -6   4 -13 5755.92 729.803   1
   6  -4  13 6238.62 735.669   1
   6  -4  14 3998.18 605.658   1
  -6   4 -14 4809.88 646.627   1
   6  -4  15 530.807 256.414   1
  -6  -4 -15 106.663 228.134   1
  -6   4 -16 601.987 312.700   1
   6  -4  16 458.530 304.744   1
  -6  -4 -16-203.245 382.977   1
  -6   4 -17 1366.34 419.505   1
   6  -4  17 2431.20 513.686   1
   6   4  17 950.584 467.790   1
  -6  -4 -17 2668.08 556.830   1
  -6   4 -18 1115.39 393.734   1
  -6  -4 -18 234.796 386.330   1
   6   4  18 161.085 487.370   1
  -6   4 -19 2331.70 529.976   1
   6  -4  19 2003.65 469.523   1
   6   4  19 93.6966 309.547   1
  -6  -4 -19 213.019 328.380   1
   6  -4  20 2599.16 530.153   1
  -6   4 -20 2514.46 545.523   1
   6   4  20 352.292 426.086   1
  -6  -4 -20 1010.95 459.168   1
   6  -4  21 998.934 324.056   1
  -6   4 -21 472.263 295.850   1
   6   4  21-232.558 321.875   1
  -6  -4 -21-90.5402 401.115   1
  -6   4 -22-109.994 287.855   1
  -6  -4 -22 1.14658 360.538   1
   6   4  22 511.410 391.757   1
  -6  -4 -23 386.494 418.121   1
   6   4  23-158.715 385.589   1
  -6  -4 -24 1051.36 476.793   1
   6   4  24 390.509 368.933   1
  -6   4 -24 1707.03 506.771   1
  -6  -4 -25 24.5531 380.753   1
  -6   4 -25 1106.76 531.252   1
   6  -4  25 1383.56 424.011   1
   6   4  25 1437.86 596.897   1
  -6   4 -26 250.214 324.552   1
   6   4  26 1237.25 610.029   1
  -6   4 -27 48.8430 395.144   1
   6   4  27 894.938 515.902   1
  -6  -4 -27 362.798 394.820   1
   6   4  28-54.1649 432.034   1
  -6  -4 -28 895.539 472.437   1
  -6  -4 -29 2660.43 672.404   1
   6   4  29 1170.60 517.193   1
  -6  -4 -30 1627.01 637.569   1
   6   4  30 384.583 492.953   1
  -6  -4 -31-166.170 449.766   1
   6   4  31 306.722 443.261   1
   6   6 -14-115.851 240.079   1
  -6  -6  14 469.450 197.753   1
   6   6 -13 18.0471 249.874   1
  -6  -6  13 1117.06 290.444   1
   6   6 -12 1363.73 371.706   1
  -6  -6  12 1430.52 314.338   1
  -6  -6  11 221.220 120.136   1
   6   6 -11 1302.25 347.691   1
  -6  -6  10 674.062 204.185   1
   6   6 -10 193.483 261.886   1
  -6   6  10-102.562 427.742   1
  -6   6   9 124.535 353.907   1
   6   6  -9 156.622 202.734   1
  -6  -6   9 351.094 171.140   1
  -6   6   8 255.876 325.031   1
   6  -6  -8 195.515 416.126   1
   6   6  -8 200.049 193.475   1
  -6   6   7 162.446 287.667   1
   6  -6  -7 398.115 363.604   1
  -6  -6   7 213.696 132.378   1
   6   6  -7 288.743 159.355   1
   6  -6  -6 179.226 350.677   1
  -6   6   6 749.008 383.665   1
  -6  -6   6 485.715 174.751   1
  -6   6   5 166.092 273.392   1
   6  -6  -5 163.033 243.859   1
  -6   6   4-11.2788 255.729   1
   6   6  -4 298.909 220.090   1
  -6  -6   4 277.269 150.689   1
   6   6  -3 274.968 172.855   1
  -6  -6   3 160.978 170.561   1
  -6   6   3 299.963 324.852   1
   6   6  -2 954.795 226.000   1
  -6  -6   2 1186.36 256.364   1
   6  -6  -2 216.388 298.399   1
  -6   6   2 1293.09 414.680   1
  -6  -6   1-25.1037 150.829   1
   6  -6  -1 503.163 336.264   1
  -6   6   1 165.179 253.460   1
   6   6   0 1937.59 259.175   1
  -6  -6   0 1951.53 287.695   1
  -6  -6  -1 632.321 164.653   1
  -6   6  -1 601.660 306.247   1
   6  -6   1 310.807 275.124   1
  -6   6  -2 381.770 278.394   1
   6  -6   2-34.5883 272.420   1
   6   6   2 173.562 150.180   1
  -6  -6  -2 131.829 93.2107   1
  -6   6  -3 332.266 312.446   1
  -6  -6  -3 576.731 142.726   1
  -6   6  -4 745.243 366.606   1
   6   6   4 5.93066 114.355   1
  -6  -6  -4 546.586 137.352   1
  -6   6  -5 477.437 349.293   1
  -6  -6  -5 238.345 85.9176   1
   6   6   5 681.541 136.551   1
   6  -6   6-20.5293 270.941   1
  -6  -6  -6-65.2577 89.6630   1
   6   6   6 57.6557 46.5552   1
   6  -6   7 85.8325 207.524   1
  -6   6  -7 251.580 276.417   1
   6   6   7 267.070 83.6056   1
  -6  -6  -7 647.656 123.623   1
   6   6   8 124.218 65.9138   1
   6  -6   8 301.416 275.307   1
  -6   6  -8 25.1791 252.016   1
   6   6   9 70.7682 89.9782   1
  -6   6  -9 299.032 378.270   1
   6  -6   9 642.711 372.701   1
  -6   6 -10 657.466 395.469   1
   6  -6  10 653.682 365.049   1
   6  -6  11 10.5791 321.164   1
  -6   6 -11 364.507 365.950   1
  -6   6 -12 317.116 375.848   1
  -6   6 -13-175.392 367.210   1
  -7   1  41 1437.67 378.887   1
   7  -1 -41 476.085 324.138   1
  -7   1  40 1913.13 453.463   1
   7  -1 -40 329.152 343.542   1
  -7  -1  39 2175.05 449.198   1
  -7   1  39 2304.20 485.374   1
   7  -1 -39 379.649 287.877   1
   7   1 -39 525.060 299.343   1
   7   1 -38 815.462 378.789   1
  -7   1  38 1331.94 349.411   1
   7  -1 -38 546.885 293.685   1
  -7   1  37 1848.60 404.988   1
   7  -1 -37 2034.50 464.115   1
  -7  -1  37 1733.29 464.195   1
   7  -1 -36 3599.29 584.661   1
  -7  -1  36 2478.43 532.544   1
  -7   1  36 1492.80 371.481   1
   7   1 -36 4112.57 635.669   1
   7  -1 -35 1441.02 400.266   1
   7   1 -35 1066.00 345.727   1
  -7   1  35 262.422 159.466   1
  -7  -1  35 149.597 309.800   1
  -7   1  34 948.613 284.797   1
   7  -1 -34 594.467 279.732   1
  -7  -1  34 535.466 312.460   1
   7   1 -33 1138.82 350.474   1
   7  -1 -33 1505.67 385.792   1
  -7  -1  33 1073.41 347.325   1
  -7   1  33 1448.61 329.756   1
   7   1 -32 1671.37 384.998   1
  -7  -1  32 639.475 314.851   1
   7  -1 -32 1308.52 372.919   1
  -7   1  32 84.0406 158.816   1
  -7   1  31 1015.82 322.132   1
   7  -1 -31 1452.10 368.544   1
  -7  -1  31 354.996 312.868   1
  -7  -1  30 693.150 357.027   1
   7   1 -30 1536.49 363.654   1
  -7   1  30 1282.04 359.714   1
   7  -1 -30 1871.31 385.472   1
   7   1 -29 4027.80 665.522   1
  -7  -1  29 4163.49 697.201   1
  -7   1  29 4735.76 669.519   1
   7  -1 -29 2629.52 510.242   1
  -7  -1  28 14448.2 1122.08   1
  -7   1  28 14209.5 990.483   1
   7  -1 -28 14601.1 1041.32   1
   7   1 -28 14253.6 1109.38   1
  -7  -1  27 4124.33 712.364   1
   7  -1 -27 3783.21 652.823   1
   7   1 -27 5267.70 686.100   1
  -7  -1  26 502.952 351.182   1
  -7   1  26 975.604 315.869   1
   7  -1 -26 774.259 337.255   1
   7   1 -26 1348.42 391.877   1
  -7  -1  25 868.872 348.232   1
  -7   1  25 1076.12 269.691   1
  -7   1  24 1008.48 251.379   1
   7  -1 -24 458.829 297.572   1
   7   1 -24 1385.16 357.185   1
  -7  -1  24 1067.08 311.429   1
  -7   1  23 998.644 321.169   1
   7  -1 -23 1320.70 314.807   1
  -7  -1  23 2469.69 495.942   1
   7   1 -23 3211.51 514.769   1
  -7  -1  22 6362.65 672.193   1
  -7   1  22 6348.81 626.751   1
   7   1 -22 7367.98 738.974   1
   7  -1 -22 5447.94 572.699   1
  -7  -1  21 1296.13 445.725   1
   7   1 -21 1291.49 448.031   1
  -7   1  21 457.233 217.400   1
   7  -1 -21 876.626 309.125   1
  -7   1  20 916.475 315.078   1
  -7  -1  20 1751.56 475.071   1
   7   1 -20 1175.10 397.172   1
   7   1 -19 890.265 337.082   1
  -7  -1  19 1007.10 346.448   1
   7  -1 -19 1119.45 321.056   1
   7   1 -18 379.371 311.462   1
   7  -1 -18 387.736 215.331   1
  -7  -1  18 160.610 305.636   1
  -7   1  18 544.686 256.487   1
   7  -1 -17 14598.5 825.704   1
  -7   1  17 15684.5 836.907   1
  -7  -1  17 19781.3 1074.22   1
   7   1 -17 20403.8 1100.64   1
   7  -1 -16 5563.32 555.027   1
  -7   1  16 5064.15 500.496   1
  -7  -1  16 9074.55 757.235   1
   7   1 -16 9683.09 774.326   1
  -7  -1  15 3156.22 525.709   1
  -7   1  15 4240.65 452.949   1
  -7  -1  14 6530.48 633.251   1
  -7   1  14 6000.37 485.027   1
  -7   1  13 4899.97 408.321   1
  -7  -1  13 5031.72 543.281   1
   7   1 -13 4218.71 523.449   1
   7  -1 -12 2506.02 289.506   1
  -7   1  12 2489.43 324.602   1
  -7  -1  12 10887.5 756.317   1
   7   1 -12 11472.0 742.875   1
   7  -1 -11 22396.7 827.720   1
  -7   1  11 27843.5 909.406   1
   7   1 -11 26530.0 1000.06   1
  -7  -1  11 20764.4 888.455   1
   7  -1 -10 532.540 186.770   1
  -7   1  10 372.606 188.140   1
  -7  -1  10 182.551 227.213   1
   7   1 -10 147.620 226.958   1
  -7  -1   9 10466.8 592.983   1
   7   1  -9 11446.2 619.841   1
  -7  -1   8 99613.7 1715.57   1
   7   1  -8 96093.1 1717.09   1
   7  -1  -7 41468.6 934.881   1
  -7  -1   7 44240.0 1157.64   1
  -7   1   6 5424.59 431.601   1
   7  -1  -6 6500.15 434.272   1
   7   1  -6 8028.74 475.068   1
  -7  -1   6 8657.05 466.068   1
   7   1  -5 20579.4 786.847   1
  -7  -1   5 16557.2 746.249   1
  -7  -1   4 36989.5 964.516   1
   7   1  -4 30535.8 867.225   1
  -7  -1   3 100592. 1484.96   1
   7   1  -3 95477.8 1423.75   1
   7   1  -2 29344.5 895.127   1
  -7  -1   2 31676.4 913.446   1
   7  -1   2 2191.34 1506.43   1
  -7   1  -2 3885.94 1610.13   1
  -7   1  -3 49094.3 2826.17   1
   7  -1   3 51518.7 2684.84   1
   7  -1   4 569717. 7778.05   1
  -7   1  -4 563676. 8268.96   1
   7  -1   5 367548. 6391.32   1
  -7   1  -5 358233. 6435.28   1
   7  -1   6 408120. 6334.77   1
  -7   1  -6 409550. 6397.40   1
  -7   1  -7 306112. 5609.20   1
   7  -1   7 289514. 5327.87   1
  -7  -1  -7 288968. 5762.82   1
   7  -1   8 18931.1 1735.62   1
  -7   1  -8 15901.9 1426.38   1
  -7  -1  -8 13587.1 1550.29   1
   7   1   8 13519.0 1526.53   1
  -7   1  -9 30923.5 1845.33   1
   7  -1   9 30008.6 1769.02   1
   7   1   9 31805.7 2083.37   1
  -7  -1  -9 37244.8 2254.95   1
  -7   1 -10 20881.9 1565.30   1
   7  -1  10 19242.6 1519.59   1
   7   1  10 22616.0 1958.03   1
  -7  -1 -10 21230.4 1870.74   1
   7  -1  11 77570.3 2794.72   1
  -7   1 -11 84851.0 2949.95   1
  -7  -1 -11 82522.6 3000.63   1
   7   1  11 87597.6 3134.97   1
  -7  -1 -12 7913.78 1134.08   1
  -7   1 -12 11442.4 1360.11   1
   7  -1  12 11846.6 1387.15   1
   7   1  12 9745.65 1277.24   1
   7  -1  13 48973.9 2302.84   1
   7   1  13 42100.7 2233.21   1
  -7   1 -13 42399.5 2237.56   1
  -7  -1 -13 43263.7 2263.51   1
   7  -1  14 3347.22 869.068   1
  -7   1 -14 2761.96 818.189   1
   7   1  14 3052.74 824.977   1
  -7  -1 -14 3361.78 829.294   1
   7  -1  15 2411.19 782.223   1
  -7  -1 -15 2365.92 697.829   1
   7   1  15 2007.59 762.733   1
  -7   1 -15 4105.06 828.497   1
   7   1  16 831.092 525.691   1
  -7  -1 -16 1066.03 477.854   1
  -7   1 -16 1455.03 656.727   1
   7  -1  16 1375.45 605.211   1
   7   1  17 6772.07 945.562   1
  -7  -1 -17 4459.19 798.208   1
   7  -1  17 4063.06 792.292   1
  -7   1 -17 4803.07 877.890   1
   7   1  18 9669.00 1082.84   1
  -7  -1 -18 11057.5 1154.96   1
   7  -1  18 13918.4 1258.23   1
  -7   1 -18 13846.8 1252.10   1
  -7  -1 -19 2061.86 488.736   1
   7   1  19 1400.10 522.447   1
   7  -1  19 2554.60 659.081   1
  -7   1 -19 738.735 587.190   1
   7   1  20 2292.07 607.824   1
   7  -1  20 1876.03 616.335   1
  -7   1 -20 1789.21 509.352   1
   7   1  21 4763.37 746.956   1
  -7  -1 -21 3770.11 664.546   1
   7  -1  21 2890.84 648.188   1
  -7   1 -21 4156.35 669.064   1
   7  -1  22 2758.87 577.729   1
  -7   1 -22 3077.24 569.160   1
   7   1  22 2079.11 524.046   1
   7   1  23 3110.42 651.020   1
  -7  -1 -23 4711.94 804.567   1
   7  -1  23 3126.48 695.557   1
  -7   1 -23 2588.79 574.203   1
   7   1  24 2737.78 671.408   1
   7  -1  24 1304.95 506.260   1
  -7  -1 -24 1894.15 571.769   1
  -7   1 -24 538.975 301.257   1
   7   1  25 985.189 358.748   1
  -7  -1 -25 2578.46 677.761   1
   7  -1  25 1674.21 600.870   1
  -7   1 -25 2839.16 607.580   1
   7   1  26 5739.61 919.005   1
  -7  -1 -26 6705.86 880.090   1
   7  -1  26 5515.96 917.239   1
  -7   1 -26 5234.03 830.356   1
   7   1  27 6315.07 934.522   1
  -7  -1 -27 5746.08 817.366   1
   7  -1  27 6968.34 1004.40   1
  -7   1 -27 6399.68 924.618   1
  -7   1 -28 10560.6 1189.18   1
   7   1  28 10670.5 1153.35   1
  -7  -1 -28 8086.20 957.619   1
   7  -1  28 12676.5 1291.73   1
  -7   1 -29 5217.01 803.984   1
   7   1  29 6610.67 889.127   1
   7  -1  29 5268.35 841.377   1
   7   1  30 1203.95 445.091   1
  -7  -1 -30 241.263 330.333   1
   7  -1  30 1558.37 459.806   1
  -7   1 -31 1981.54 576.870   1
   7   1  31 2791.21 625.106   1
  -7  -1 -31 1102.26 542.305   1
   7  -1  31 2483.24 564.200   1
   7  -1  32 2870.21 618.152   1
   7   1  32 2627.39 629.434   1
  -7   1 -32 600.361 425.190   1
  -7  -1 -32 444.693 346.831   1
  -7  -1 -33 1066.54 375.828   1
  -7   1 -33 83.5144 402.539   1
   7  -1  33 1450.11 458.231   1
   7   1  33 683.299 398.958   1
  -7   1 -34 9.27072 370.274   1
   7  -1  34 14.4219 55.6799   1
   7   1  34-149.070 352.121   1
  -7   1 -35-158.790 439.895   1
   7   1  35 308.022 400.802   1
  -7  -1 -35 864.671 563.828   1
  -7  -1 -36-176.032 435.803   1
   7   1  36 261.930 294.142   1
  -7   1 -36 148.915 394.182   1
   7   1  37 619.419 458.538   1
   7  -1  37 290.623 230.704   1
   7   1  38 1462.53 507.638   1
   7   1  39 2477.39 617.072   1
   7  -3 -37 1571.94 413.117   1
  -7   3  37 384.017 190.669   1
   7  -3 -36 1168.81 364.534   1
  -7   3  36 558.137 239.272   1
  -7   3  35 929.625 286.709   1
   7  -3 -35 629.204 299.585   1
   7  -3 -34 514.624 256.526   1
  -7   3  34 170.568 124.100   1
  -7   3  33 757.118 223.296   1
  -7  -3  33 396.272 248.518   1
   7   3 -33 794.062 390.753   1
   7  -3 -33 925.957 298.386   1
   7   3 -32 975.466 369.088   1
  -7  -3  32 1746.90 441.501   1
  -7   3  32 1441.47 324.901   1
   7  -3 -32 1423.03 353.964   1
  -7   3  31 1694.42 344.150   1
   7   3 -31 988.010 372.117   1
  -7  -3  31 973.131 366.219   1
  -7  -3  30 1145.98 347.531   1
   7   3 -30 1899.64 446.949   1
  -7   3  30 2448.85 400.958   1
   7  -3 -30 1990.17 378.772   1
   7   3 -29 4795.61 672.925   1
   7  -3 -29 3575.53 474.160   1
  -7   3  29 3251.47 445.107   1
   7   3 -28 5052.82 674.982   1
  -7  -3  28 5055.69 695.781   1
   7  -3 -28 5774.44 616.547   1
  -7   3  28 5109.83 531.650   1
  -7  -3  27 5409.01 716.422   1
   7   3 -27 6819.05 775.299   1
   7  -3 -27 6217.43 651.372   1
  -7   3  27 6011.58 558.547   1
  -7  -3  26 2517.95 543.629   1
  -7   3  26 2020.06 323.039   1
   7   3 -26 4355.70 631.527   1
   7  -3 -26 4992.20 528.419   1
  -7  -3  25 1071.85 423.025   1
   7  -3 -25 347.764 155.848   1
   7   3 -25 1107.21 377.894   1
  -7   3  25 22.1120 95.8956   1
   7  -3 -24 2227.74 349.615   1
  -7   3  24 1681.89 311.611   1
   7   3 -24 2479.40 535.774   1
  -7   3  23 1964.73 327.772   1
   7   3 -23 3781.18 604.854   1
  -7  -3  23 3938.40 652.656   1
   7  -3 -23 1765.48 322.152   1
   7  -3 -22 3478.34 420.212   1
  -7   3  22 4039.45 468.981   1
   7  -3 -21 6782.31 536.150   1
  -7  -3  21 6703.85 780.974   1
   7   3 -21 8297.46 815.821   1
  -7   3  21 5900.06 526.493   1
  -7  -3  20 6590.26 752.562   1
  -7   3  20 5348.44 459.111   1
   7  -3 -20 4978.21 458.399   1
   7   3 -20 6417.29 700.193   1
   7   3 -19 4902.32 671.034   1
  -7   3  19 2288.40 310.156   1
   7  -3 -19 2037.07 289.074   1
  -7  -3  19 4939.17 702.878   1
  -7  -3  18 5823.55 683.375   1
   7  -3 -18 4394.21 395.321   1
  -7   3  18 5966.34 448.370   1
   7   3 -18 6241.03 683.429   1
  -7  -3  17 603.627 323.876   1
   7   3 -17 706.072 300.356   1
  -7   3  17 359.499 178.455   1
  -7   3  16 561.691 129.643   1
   7  -3 -16 518.578 166.599   1
   7   3 -16 702.060 292.430   1
  -7   3  15 1341.88 191.970   1
   7  -3 -15 1719.29 213.812   1
  -7  -3  15 1864.72 369.066   1
   7   3 -15 2115.37 378.116   1
   7  -3 -14 492.011 155.704   1
  -7  -3  14 691.782 280.001   1
   7  -3 -13 3324.12 304.240   1
  -7   3  13 1224.78 176.767   1
  -7  -3  13 947.355 344.484   1
   7   3 -13 2532.63 450.449   1
   7   3 -12 7005.39 662.219   1
  -7  -3  12 6248.52 599.307   1
  -7   3  12 10990.9 474.006   1
   7  -3 -12 11954.7 523.960   1
  -7  -3  11 2127.17 394.399   1
   7   3 -11 1482.60 318.522   1
   7  -3 -11 2087.61 252.714   1
  -7   3  11 2177.37 228.563   1
   7  -3 -10 10955.8 511.045   1
  -7   3  10 10381.4 474.784   1
  -7  -3  10 5965.26 556.482   1
   7   3 -10 5928.47 543.906   1
   7   3  -9 1760.17 292.870   1
  -7  -3   9 1381.63 285.105   1
   7   3  -8 2995.81 368.713   1
  -7  -3   8 3084.78 404.507   1
  -7  -3   7 1401.87 291.422   1
   7   3  -7 808.985 266.564   1
   7   3  -6 21771.7 809.555   1
  -7  -3   6 22859.3 912.978   1
  -7  -3   5 4685.05 405.756   1
   7   3  -5 4205.85 402.758   1
   7   3  -4 242.185 157.428   1
  -7  -3   4 838.735 196.537   1
  -7  -3   3 1971.52 273.901   1
   7   3  -3 1092.52 196.188   1
  -7   3   3 1202.47 639.206   1
   7  -3  -3 491.542 748.600   1
   7   3  -2 19655.4 700.843   1
  -7  -3   2 17908.2 691.898   1
  -7   3   2 17757.6 1392.99   1
  -7  -3   1 1699.89 280.733   1
   7   3  -1 1627.56 284.364   1
   7  -3  -1 3221.07 726.786   1
  -7   3   1 3056.00 770.954   1
  -7  -3   0 402.682 203.206   1
   7   3   0 1371.09 223.036   1
  -7   3   0 1710.12 551.196   1
   7  -3   0 661.931 514.486   1
  -7   3  -1 1745.39 514.712   1
   7  -3   1 2277.83 656.448   1
   7   3   1 5286.98 374.783   1
  -7  -3  -1 5132.96 377.002   1
   7  -3   2 995.129 473.113   1
  -7   3  -2 1474.65 480.261   1
   7   3   2 1207.90 221.061   1
  -7  -3  -2 2116.74 261.095   1
   7  -3   3 5976.89 845.596   1
  -7  -3  -3 7914.29 472.550   1
  -7   3  -4 31105.4 1658.50   1
   7  -3   4 26952.7 1541.27   1
  -7   3  -5 16826.9 1309.57   1
   7  -3   5 13093.4 1124.63   1
  -7   3  -6 21953.4 1482.77   1
   7  -3   6 21050.4 1413.04   1
  -7   3  -7 3315.86 655.767   1
   7  -3   7 3663.03 724.979   1
  -7   3  -8 5116.58 692.149   1
   7  -3   8 7816.92 893.299   1
  -7   3  -9 2551.07 566.628   1
   7  -3   9 3778.93 643.149   1
  -7   3 -10 3095.55 581.754   1
   7  -3  10 3704.19 584.561   1
  -7   3 -11 2805.22 589.298   1
   7  -3  11 3507.86 653.704   1
   7  -3  12 8248.47 939.953   1
  -7   3 -12 8486.91 973.238   1
   7   3  12 6955.58 1166.68   1
   7  -3  13 3659.88 708.518   1
  -7  -3 -13 2672.68 674.484   1
   7  -3  14 9021.08 988.002   1
  -7   3 -14 11397.6 1054.24   1
  -7  -3 -14 10696.3 1158.25   1
   7   3  14 9265.30 1148.68   1
   7  -3  15 8208.81 958.203   1
  -7   3 -15 6811.34 815.850   1
   7   3  15 5026.36 891.262   1
   7  -3  16 3159.45 601.428   1
  -7   3 -16 3329.32 566.935   1
  -7  -3 -16 1187.80 363.228   1
   7   3  16 1129.67 394.818   1
   7   3  17-172.138 135.953   1
  -7  -3 -17 967.936 353.865   1
   7  -3  17 795.549 380.631   1
   7   3  18 2050.38 477.273   1
  -7  -3 -18 2745.04 536.229   1
   7  -3  18 2976.53 690.070   1
  -7   3 -18 3507.13 573.355   1
   7   3  19 1360.97 391.616   1
  -7  -3 -19 2352.30 478.826   1
   7  -3  19 3003.86 670.324   1
  -7   3 -19 3077.06 563.848   1
  -7  -3 -20 1052.32 370.225   1
   7   3  20 1498.96 421.773   1
   7  -3  20 1681.58 468.395   1
  -7   3 -20 2454.49 520.310   1
   7   3  21 1539.79 398.995   1
  -7  -3 -21 650.769 349.877   1
   7  -3  21 1782.25 448.462   1
  -7   3 -21 1419.81 396.979   1
  -7  -3 -22 1271.00 471.755   1
  -7   3 -22 2487.96 534.548   1
   7  -3  22 1938.55 512.515   1
  -7   3 -23 1198.40 386.858   1
  -7  -3 -23-187.280 349.769   1
   7  -3  23 1342.18 463.330   1
   7   3  23 91.3599 204.736   1
   7   3  24 1230.36 409.628   1
  -7   3 -24 2466.46 567.920   1
  -7  -3 -24 1315.54 445.027   1
   7  -3  24 1338.98 404.255   1
   7   3  25 1018.83 548.816   1
  -7  -3 -25 743.899 556.567   1
  -7   3 -25 264.962 249.611   1
   7  -3  25 1072.76 386.068   1
   7   3  26 2284.91 610.054   1
  -7  -3 -26 1449.55 505.569   1
   7  -3  26 519.053 325.516   1
  -7   3 -27 184.578 316.277   1
   7   3  27 367.517 434.812   1
  -7  -3 -27 245.949 457.903   1
   7   3  28 551.298 445.392   1
  -7  -3 -28 438.949 385.055   1
  -7   3 -28 586.364 469.275   1
   7  -3  29 1375.88 436.029   1
  -7  -3 -29 1117.35 649.422   1
  -7   3 -29 139.868 317.969   1
   7   3  29 1611.86 571.710   1
   7   3  30 1303.82 666.791   1
   7  -3  30 1945.98 516.469   1
  -7  -3 -30 865.769 626.909   1
  -7  -3 -31-240.379 450.750   1
   7   3  31-68.7266 371.843   1
  -7   3 -31-134.705 383.397   1
   7   3  33 956.078 471.262   1
  -7  -3 -33 312.252 442.901   1
  -7  -3 -34 506.141 460.089   1
   7   3  34 806.015 339.191   1
   7   3  35 677.113 544.524   1
  -7  -5  26 1657.65 387.342   1
   7   5 -26 185.723 351.300   1
  -7   5  25 33.7466 126.145   1
   7   5 -25 308.124 315.323   1
  -7  -5  24 840.540 322.535   1
  -7   5  24 302.179 95.3447   1
  -7  -5  23 1954.98 456.010   1
   7   5 -23 2755.84 527.062   1
  -7  -5  22 785.616 366.870   1
  -7   5  22 668.919 167.970   1
   7   5 -22 1371.49 378.299   1
  -7  -5  21 758.659 258.835   1
   7  -5 -21 368.622 113.627   1
  -7   5  21 279.918 120.797   1
   7   5 -21 811.726 320.982   1
   7  -5 -20 3.51081 91.5534   1
  -7   5  20 129.426 94.0818   1
  -7   5  19 315.169 108.215   1
   7   5 -19 465.052 280.575   1
  -7   5  18 170.410 91.8442   1
   7   5 -18 377.724 282.717   1
  -7  -5  18 334.426 157.876   1
  -7   5  17-17.2697 64.8894   1
   7  -5 -17 19.5843 75.2457   1
   7   5 -17 295.742 279.951   1
  -7   5  16 646.980 103.668   1
   7   5 -16 677.165 279.118   1
   7   5 -15 680.012 254.409   1
  -7  -5  15 323.326 157.392   1
   7  -5 -15-76.0588 81.9567   1
  -7  -5  14 509.071 162.783   1
   7   5 -14 376.878 166.328   1
  -7  -5  13 2423.77 400.195   1
   7   5 -13 1735.74 347.092   1
  -7  -5  12 1381.93 291.182   1
   7   5 -12 1325.62 302.697   1
   7   5 -11 1310.80 290.929   1
  -7  -5  11 1348.34 276.656   1
  -7  -5  10 467.253 164.167   1
   7   5 -10 511.563 177.585   1
   7   5  -9 1392.69 291.190   1
  -7  -5   9 1087.82 238.700   1
   7   5  -8 571.806 199.747   1
  -7  -5   8 792.019 208.857   1
   7   5  -7 385.606 208.459   1
  -7   5   7 432.747 429.024   1
   7  -5  -7 226.115 316.256   1
  -7  -5   6 4090.26 430.944   1
   7   5  -6 4145.66 440.796   1
  -7   5   6 1796.78 592.756   1
   7  -5  -6 566.567 333.959   1
  -7  -5   5 1494.27 257.242   1
   7   5  -5 2227.45 296.689   1
  -7   5   5 1638.30 470.769   1
   7  -5  -5 1690.87 550.818   1
  -7   5   4-0.10139 331.159   1
   7  -5  -4 767.599 431.900   1
  -7  -5   4 1739.13 275.001   1
   7   5  -4 968.126 209.057   1
   7   5  -3 2474.76 288.626   1
  -7  -5   3 2827.96 315.209   1
   7  -5  -3 2423.69 477.618   1
  -7   5   2 1152.02 319.897   1
  -7  -5   2 1124.78 194.150   1
   7   5  -2 735.278 155.669   1
   7  -5  -1 90.4203 176.077   1
  -7   5   1 611.669 403.710   1
   7   5  -1 929.932 169.845   1
   7   5   0 688.486 160.770   1
  -7  -5   0 223.261 91.1733   1
  -7   5   0 427.893 300.537   1
   7   5   1 934.281 176.665   1
  -7  -5  -1 1321.57 209.694   1
   7  -5   1 826.986 337.549   1
  -7   5  -2 975.640 359.229   1
   7  -5   2 805.351 357.618   1
  -7  -5  -2 723.630 161.464   1
   7   5   2 311.812 93.4436   1
   7  -5   3 594.817 331.876   1
  -7   5  -3 476.529 360.660   1
  -7  -5  -3 365.468 118.239   1
   7   5   3 1103.67 171.894   1
   7   5   4 1012.20 177.206   1
  -7   5  -4 872.033 388.262   1
   7  -5   4 429.373 254.692   1
  -7  -5  -5 1356.29 209.189   1
   7   5   5 1195.64 175.442   1
  -7   5  -5 1479.93 410.840   1
   7  -5   5 1785.02 430.162   1
  -7  -5  -6 433.292 120.393   1
  -7   5  -6 228.090 303.561   1
   7   5   6 701.803 165.916   1
   7  -5   7 2557.27 516.334   1
  -7  -5  -7 2889.62 307.249   1
   7  -5   8 482.577 332.489   1
   7  -5   9 644.622 418.505   1
  -7   5  -9 266.433 311.946   1
   7  -5  10 2258.86 533.914   1
  -7   5 -10 2003.42 471.110   1
   7  -5  11 2963.90 598.753   1
  -7   5 -11 2512.86 531.482   1
   7  -5  12 2568.26 560.686   1
  -7   5 -12 1325.95 421.551   1
   7  -5  13 1188.02 425.194   1
  -7   5 -13 1329.12 423.318   1
   7  -5  14 592.455 346.900   1
  -7   5 -14 596.190 483.814   1
  -7   5 -15-141.230 373.475   1
   7  -5  15 193.254 284.167   1
  -7   5 -16 320.053 373.278   1
  -7  -5 -16-238.518 551.380   1
   7  -5  17 1416.03 440.590   1
  -7   5 -17 451.588 413.071   1
   7   5  17 438.165 1232.85   1
  -7   5 -18 770.707 518.019   1
   7   5  18 455.793 787.158   1
  -7  -5 -18 343.083 521.135   1
  -7   5 -19 295.796 390.190   1
  -7  -5 -19 154.648 583.265   1
   7  -5  20 439.975 368.006   1
  -7   5 -20-76.1352 345.597   1
   7   5  20 156.078 657.589   1
   7  -5  21-198.565 261.308   1
  -7   5 -21-139.285 334.162   1
  -7   5 -22 410.684 425.028   1
   7   5  22 1350.63 771.700   1
   7   5  23-19.3071 492.148   1
   7  -5  23 319.722 247.983   1
   7   5  24-0.16655 380.729   1
  -7   5 -24 144.062 420.429   1
   7  -5  24 1262.82 437.885   1
  -8   0  41 359.131 310.518   1
   8   0 -41 1177.64 461.313   1
   8   0 -40 2495.79 549.971   1
  -8   0  40 983.230 355.510   1
   8   0 -39 2378.43 539.111   1
  -8   0  39 327.255 179.725   1
  -8   0  38 775.442 271.877   1
   8   0 -38 2269.94 509.374   1
   8   0 -37 833.344 334.232   1
  -8   0  37 277.517 181.599   1
  -8   0  36 832.140 326.017   1
   8   0 -36 180.781 253.446   1
  -8   0  35 965.523 370.804   1
   8   0 -35 368.588 234.138   1
  -8   0  34 1974.30 531.812   1
   8   0 -34 2768.92 521.433   1
  -8   0  33 5172.94 751.432   1
   8   0 -33 4093.14 603.666   1
  -8   0  32 11961.6 1003.39   1
   8   0 -32 14331.7 1138.45   1
  -8   0  31 988.867 508.314   1
   8   0 -31 5175.23 691.068   1
   8   0 -30 1338.42 346.377   1
  -8   0  30 1104.57 414.460   1
   8   0 -29 419.801 259.009   1
  -8   0  29 799.750 363.509   1
   8   0 -28 2510.75 466.214   1
  -8   0  28 1682.18 419.951   1
   8   0 -27 681.789 266.098   1
  -8   0  27 27.8341 206.788   1
  -8   0  26 1.19300 166.971   1
   8   0 -26-49.1715 127.899   1
  -8   0  25 738.234 360.352   1
   8   0 -25 876.835 343.488   1
   8   0 -24 2418.62 486.631   1
  -8   0  24 3042.16 539.927   1
   8   0 -23 287.551 232.606   1
  -8   0  23 547.779 361.137   1
  -8   0  22 726.384 320.129   1
   8   0 -22 373.960 324.729   1
  -8   0  21 429.387 338.540   1
   8   0 -21 86.5869 242.103   1
  -8   0  20 40336.0 1568.11   1
   8   0 -20 46826.5 1669.41   1
   8   0 -19 584.786 407.583   1
  -8   0  19 1155.72 429.966   1
  -8   0  18 11534.7 850.067   1
   8   0 -18 11232.2 795.875   1
  -8   0  17 883.811 297.046   1
   8   0 -17 2702.70 456.587   1
   8   0 -16 20374.7 1044.54   1
  -8   0  16 17688.7 967.891   1
   8   0 -15 503.759 261.001   1
  -8   0  15 420.087 325.903   1
  -8   0  14 30003.2 1089.44   1
   8   0 -14 29262.9 1081.49   1
  -8   0  13 579.143 231.892   1
   8   0 -13 959.484 264.133   1
   8   0 -12 18797.7 842.629   1
  -8   0  12 21688.9 850.578   1
   8   0 -11 140.196 230.202   1
  -8   0  11 414.827 239.873   1
  -8   0  10 6175.84 474.665   1
   8   0 -10 6224.61 492.606   1
   8   0  -9 210.857 228.323   1
  -8   0   9 265.111 226.306   1
  -8   0   8 28859.9 1005.54   1
   8   0  -8 30809.4 1045.89   1
  -8   0   7 729.660 305.206   1
   8   0  -7 1289.55 339.091   1
  -8   0   6 82473.3 1479.46   1
   8   0  -6 82608.6 1461.14   1
   8   0  -5 7574.05 497.783   1
  -8   0   5 4862.84 427.049   1
   8   0  -4 69113.4 1408.17   1
  -8   0   4 63669.4 1327.41   1
  -8   0  -5 5355.67 1929.84   1
   8   0   5 4771.50 2005.61   1
  -8   0  -6 2014.47 1416.94   1
   8   0   6 3162.07 1518.49   1
   8   0   7 1727.27 1195.04   1
  -8   0  -7 3157.79 1325.85   1
   8   0   8 39248.1 2472.12   1
  -8   0  -8 41739.1 2699.70   1
   8   0   9 2335.83 1064.13   1
  -8   0  -9 1178.36 923.668   1
   8   0  10 2914.34 896.210   1
  -8   0 -10 2922.42 893.463   1
  -8   0 -11 2978.34 1083.70   1
   8   0  11 4310.07 1174.70   1
  -8   0 -12 66544.4 2963.55   1
   8   0  12 71445.3 2983.94   1
   8   0  13 1420.00 847.594   1
  -8   0 -13 379.952 621.247   1
  -8   0 -14 38055.4 2101.22   1
   8   0  14 46777.2 2284.38   1
   8   0  15 109.728 589.779   1
  -8   0 -15-305.509 611.125   1
   8   0  16 7740.47 1120.73   1
  -8   0 -16 8788.09 1143.47   1
  -8   0 -17 1342.28 677.375   1
   8   0  17 1263.67 688.747   1
  -8   0 -18 17807.0 1470.23   1
   8   0  18 18036.2 1545.20   1
   8   0  19 4447.10 819.769   1
  -8   0 -19 5008.84 869.299   1
   8   0  20 5515.33 851.450   1
  -8   0 -20 5755.93 943.347   1
   8   0  21 911.732 541.411   1
  -8   0 -21 1053.10 454.587   1
  -8   0 -22 1335.21 491.439   1
   8   0  22 928.006 474.484   1
  -8   0 -23 901.022 434.179   1
   8   0  23 406.787 292.752   1
   8   0  24 1068.90 345.400   1
  -8   0 -24 414.143 209.066   1
   8   0  25 1636.65 661.700   1
  -8   0 -25 2436.21 725.043   1
   8   0  26 14023.4 1460.27   1
  -8   0 -26 13788.5 1397.67   1
   8   0  27 7732.06 1126.72   1
  -8   0 -27 4998.61 793.262   1
   8   0  28 2891.39 701.194   1
  -8   0 -28 3857.14 721.355   1
   8   0  29 590.681 290.948   1
  -8   0 -29 2649.02 606.226   1
   8   0  30 3958.64 745.929   1
  -8   0 -30 4176.83 776.930   1
   8   0  31 2815.62 648.428   1
  -8   0 -31 1042.75 511.220   1
   8   0  32 1650.46 488.581   1
  -8   0 -32 262.384 369.392   1
   8   0  33 58.0737 126.712   1
  -8   0 -33 1480.69 563.335   1
   8   0  34-98.0184 143.354   1
  -8   0 -34 1691.25 570.279   1
  -8   0 -35 960.917 481.431   1
   8   0  35-222.771 191.902   1
  -8   0 -36 1401.46 560.766   1
   8   0  36 319.923 286.128   1
  -8   0 -37 1585.15 688.451   1
  -8   0 -38 2829.44 779.796   1
   8   0  38 1263.28 445.318   1
  -8   0 -39 1642.38 754.123   1
   8   0  39 969.103 399.133   1
  -8   2  39 5.99248 183.815   1
  -8   2  38 317.987 227.036   1
   8  -2 -38 129.337 291.318   1
  -8   2  37 170.522 127.852   1
   8  -2 -37 616.557 319.076   1
  -8   2  36 607.770 248.850   1
   8   2 -36 572.263 295.084   1
   8  -2 -36 80.2629 217.288   1
   8   2 -35 1484.28 441.930   1
  -8   2  35 1306.35 338.764   1
  -8  -2  35 90.7717 108.930   1
   8  -2 -35 47.3188 172.013   1
   8   2 -34 1164.12 378.936   1
  -8  -2  34 1296.98 362.185   1
   8  -2 -34 775.076 308.199   1
   8  -2 -33 914.632 311.810   1
  -8  -2  33 531.552 265.500   1
   8   2 -33 580.112 329.751   1
  -8  -2  32 1301.12 353.338   1
   8   2 -32 1334.73 383.703   1
   8  -2 -32 1443.79 346.754   1
  -8   2  32 482.010 221.603   1
  -8  -2  31 2969.78 564.031   1
   8  -2 -31 3237.45 486.156   1
  -8   2  31 3197.28 473.942   1
   8   2 -31 3835.86 600.545   1
  -8  -2  30 1660.04 455.447   1
  -8   2  30 2122.29 396.999   1
   8  -2 -30 1618.20 321.778   1
   8   2 -30 2913.34 515.829   1
  -8  -2  29 424.916 385.571   1
   8   2 -29 1116.89 319.560   1
  -8   2  29 515.718 201.651   1
   8  -2 -29 323.379 167.208   1
   8   2 -28 3608.55 604.534   1
  -8   2  28 585.042 226.194   1
   8  -2 -28 994.939 360.658   1
  -8  -2  28 3069.82 614.974   1
  -8   2  27 8796.32 762.536   1
   8  -2 -27 8302.12 723.128   1
  -8  -2  27 8522.31 876.893   1
   8   2 -27 9107.07 863.252   1
   8   2 -26 1924.50 440.818   1
  -8   2  26 1175.78 346.262   1
   8  -2 -26 1185.12 339.327   1
  -8   2  25 1095.48 318.405   1
  -8  -2  25 2313.82 477.626   1
   8   2 -25 2647.06 482.562   1
   8  -2 -25 1169.82 298.825   1
  -8  -2  24 2337.33 540.560   1
   8   2 -24 2723.53 508.582   1
  -8   2  24 2694.37 406.796   1
   8  -2 -24 2317.45 380.652   1
   8  -2 -23 3812.00 478.000   1
  -8  -2  23 4116.05 635.012   1
  -8   2  23 3116.51 433.201   1
   8   2 -23 4941.77 665.165   1
  -8  -2  22 2734.07 582.212   1
   8  -2 -22 2412.87 385.640   1
   8   2 -22 3030.82 550.687   1
  -8   2  22 1567.00 355.484   1
  -8  -2  21 3755.98 633.055   1
   8   2 -21 3754.46 584.080   1
   8  -2 -21 4004.25 484.431   1
   8  -2 -20 1187.46 273.433   1
  -8  -2  20 578.387 407.211   1
   8   2 -20 899.235 420.172   1
  -8   2  20 559.104 258.004   1
  -8   2  19 17651.9 883.379   1
  -8  -2  19 17206.4 1154.98   1
   8   2 -19 16992.5 1103.37   1
   8  -2 -19 18234.4 892.673   1
  -8   2  18 19760.5 868.376   1
   8  -2 -18 19299.6 877.041   1
  -8  -2  18 22767.6 1248.60   1
   8   2 -18 21416.4 1184.56   1
   8  -2 -17 15064.4 733.236   1
  -8   2  17 15004.5 745.145   1
  -8  -2  17 15067.8 995.799   1
  -8   2  16 4022.02 370.824   1
   8   2 -16 3010.64 503.831   1
  -8   2  15 5900.65 429.175   1
  -8  -2  15 4925.16 577.176   1
   8   2 -15 5635.19 608.596   1
   8  -2 -14 8003.04 512.513   1
  -8   2  14 7598.25 489.334   1
  -8  -2  14 11173.9 805.363   1
   8   2 -14 11622.3 821.346   1
  -8   2  13 1308.94 210.762   1
   8  -2 -13 807.443 223.837   1
   8   2 -13 1527.54 368.332   1
  -8  -2  13 684.275 301.218   1
   8  -2 -12 3342.93 384.954   1
  -8  -2  12 3363.60 453.204   1
   8  -2 -11 1866.19 277.828   1
  -8   2  11 1494.02 251.915   1
   8   2 -11 619.481 266.162   1
  -8  -2  11 765.535 291.017   1
   8  -2 -10 954.872 225.970   1
  -8   2  10 950.773 228.922   1
   8   2 -10 285.485 282.399   1
  -8  -2  10 408.550 253.025   1
  -8   2   9 7903.72 443.208   1
   8  -2  -9 9326.79 528.633   1
   8   2  -9 11455.4 649.834   1
  -8  -2   9 11648.9 665.705   1
  -8   2   8 861.075 305.514   1
  -8  -2   8 1185.77 288.516   1
   8   2  -8 1045.41 297.599   1
  -8  -2   7 15422.3 733.440   1
   8   2  -7 16265.3 760.772   1
   8   2  -6 7202.19 495.912   1
  -8  -2   6 6836.43 495.571   1
  -8  -2   5 294.521 197.039   1
   8   2  -5 2718.45 315.372   1
  -8  -2   4 13521.2 710.761   1
   8   2  -4 9923.08 591.845   1
  -8  -2   3 2787.51 322.078   1
   8   2  -3 2068.15 300.038   1
   8   2  -2 2836.05 327.612   1
  -8  -2   2 4661.09 365.438   1
   8   2  -1 9359.02 489.493   1
  -8  -2   1 5987.06 416.294   1
   8  -2   0 5209.54 1377.03   1
  -8   2   0 5345.83 1608.94   1
   8   2   0 14054.8 636.362   1
  -8  -2   0 16863.0 745.210   1
  -8   2  -1 25794.6 2072.93   1
   8  -2   1 30427.7 1921.15   1
  -8   2  -2 7195.95 1279.06   1
   8  -2   2 6010.11 1110.77   1
  -8   2  -3 7054.56 1331.00   1
   8  -2   3 7761.34 1269.16   1
   8  -2   4 23642.0 1831.52   1
  -8   2  -4 29321.7 1988.46   1
   8  -2   5 9331.01 1229.94   1
  -8   2  -5 8380.26 1137.41   1
  -8   2  -6 32023.6 1991.70   1
   8  -2   6 37558.5 2058.96   1
  -8   2  -7 65387.5 2621.09   1
   8  -2   7 26988.8 1822.40   1
   8  -2   8 8824.90 1142.05   1
  -8   2  -8 9603.05 1177.15   1
   8  -2   9 11353.7 1225.77   1
  -8   2  -9 12125.4 1296.84   1
   8  -2  10 38148.6 2140.00   1
  -8   2 -10 38441.7 2245.84   1
  -8  -2 -11 54703.7 2881.67   1
   8   2  11 60308.1 3107.62   1
  -8   2 -11 61801.7 2693.59   1
   8  -2  11 63676.2 2708.83   1
   8   2  12 4767.20 1482.69   1
  -8  -2 -12 7872.95 1584.80   1
  -8   2 -12 9341.04 1692.39   1
   8   2  13 137072. 4579.44   1
  -8  -2 -13 129121. 4290.94   1
   8  -2  13 139429. 3939.27   1
  -8   2 -13 135269. 3816.39   1
   8   2  14 7216.35 1333.02   1
  -8  -2 -14 7146.00 1241.67   1
   8  -2  14 20667.8 1683.62   1
  -8   2 -14 16783.2 1644.48   1
   8   2  15 14458.5 1429.74   1
   8  -2  15 18850.7 1535.56   1
  -8   2 -15 21418.8 1605.06   1
  -8  -2 -15 16561.9 1409.79   1
  -8   2 -16 1654.73 585.763   1
  -8  -2 -16 1006.01 414.267   1
   8   2  16 416.528 447.903   1
   8  -2  17 1683.12 617.877   1
  -8   2 -17 1628.65 578.361   1
   8   2  17 652.726 355.542   1
  -8  -2 -17 1588.81 463.717   1
  -8   2 -18 4421.77 665.827   1
  -8  -2 -18 5402.95 772.205   1
   8   2  18 3958.88 714.134   1
   8  -2  19 4382.47 775.276   1
  -8   2 -19 3195.31 619.940   1
  -8  -2 -19 3732.50 624.699   1
   8  -2  20 6466.88 1114.58   1
  -8   2 -20 6279.45 946.023   1
  -8  -2 -20 2867.79 788.582   1
   8   2  20 1494.90 567.145   1
   8  -2  21 26052.1 1856.76   1
  -8   2 -21 23657.9 1736.71   1
   8   2  21 21283.6 1594.06   1
  -8  -2 -21 21718.1 1683.47   1
   8  -2  22 5760.59 1012.03   1
  -8   2 -22 4216.32 857.443   1
   8   2  22 7320.90 1000.94   1
  -8  -2 -22 4462.13 738.053   1
   8  -2  23 2252.43 570.600   1
  -8   2 -23 4030.95 687.668   1
  -8  -2 -23 1819.03 512.771   1
   8   2  23 4217.64 722.263   1
   8  -2  24 529.215 315.977   1
  -8   2 -24 2759.36 572.886   1
   8   2  24 2796.38 578.877   1
  -8  -2 -24 1216.51 442.456   1
   8  -2  25 1725.53 517.367   1
  -8   2 -25 1682.99 473.261   1
   8  -2  26 1264.71 474.815   1
  -8   2 -26 608.518 356.280   1
  -8  -2 -26 1662.51 470.213   1
  -8  -2 -27 991.465 365.516   1
   8   2  27 176.099 190.818   1
   8  -2  27 1088.74 480.088   1
  -8   2 -27 41.5626 237.676   1
  -8  -2 -28 1275.45 457.626   1
   8  -2  28 911.369 439.011   1
  -8   2 -28 836.336 368.788   1
   8   2  28 2123.37 569.039   1
   8   2  29 84.4047 327.854   1
   8  -2  29 1180.09 408.552   1
  -8  -2 -29 691.186 445.562   1
   8  -2  30 481.725 260.383   1
  -8  -2 -30 451.068 520.072   1
  -8   2 -31 997.281 548.040   1
  -8  -2 -31 398.172 533.121   1
   8  -2  31 680.826 331.016   1
   8  -2  32 7.63496 257.936   1
  -8   2 -32 970.111 559.607   1
  -8  -2 -32 239.801 479.265   1
  -8  -2 -33 152.487 472.352   1
  -8   2 -33 294.843 458.666   1
   8   2  33 636.094 451.102   1
   8   2  34 695.877 469.397   1
   8  -2  34-174.937 167.520   1
  -8   2 -34 46.7502 446.755   1
  -8  -2 -34 458.249 483.716   1
   8   2  35 224.123 427.708   1
  -8  -2 -35 658.150 517.136   1
  -8  -2 -36-129.779 531.932   1
   8   2  37-258.969 356.829   1
   8  -4 -32 334.143 283.401   1
  -8   4  32 840.142 263.524   1
   8  -4 -31 661.134 258.065   1
  -8   4  31 2.53801 118.541   1
  -8  -4  30 168.902 180.752   1
   8   4 -30 27.8193 267.781   1
   8  -4 -30 394.703 271.287   1
  -8  -4  29 156.529 161.161   1
   8   4 -29-55.6847 306.656   1
   8  -4 -29 247.730 251.615   1
  -8   4  29 100.302 150.860   1
  -8   4  28 1153.15 273.209   1
   8  -4 -28 421.452 179.093   1
   8   4 -28 1407.34 413.497   1
  -8   4  27 953.344 255.505   1
   8  -4 -27 637.862 256.390   1
   8   4 -27 1297.97 373.621   1
   8  -4 -26 1126.97 274.631   1
  -8  -4  26 675.682 237.063   1
  -8   4  26 367.928 149.062   1
   8   4 -26 1082.32 359.997   1
   8   4 -25 1061.29 359.123   1
   8  -4 -25 144.303 183.289   1
  -8   4  25 679.426 194.214   1
   8   4 -24 1107.24 348.096   1
  -8   4  24 331.479 207.189   1
   8  -4 -24 303.785 189.717   1
  -8  -4  24 716.638 353.196   1
   8   4 -23 1229.85 340.047   1
   8  -4 -23 818.379 191.479   1
  -8   4  22 206.647 124.971   1
   8   4 -22 534.805 244.871   1
  -8  -4  22-67.5051 286.346   1
   8  -4 -22 741.121 179.374   1
  -8   4  21 106.263 82.3178   1
   8  -4 -21 305.408 136.661   1
  -8  -4  21 257.575 149.079   1
  -8   4  20 22.0343 46.5857   1
   8  -4 -20 262.905 88.1740   1
  -8  -4  20 521.766 312.510   1
   8   4 -20 647.584 257.909   1
  -8   4  19 1187.83 175.926   1
   8  -4 -19 1887.95 240.817   1
  -8  -4  19 1356.75 372.488   1
   8   4 -19 1539.32 356.310   1
  -8   4  18 944.803 152.736   1
   8  -4 -18 1301.32 195.044   1
  -8  -4  18 1189.84 338.942   1
   8   4 -18 1034.27 267.127   1
  -8   4  17 2219.79 232.762   1
   8  -4 -17 2633.93 267.965   1
  -8  -4  17 2114.98 451.940   1
   8   4 -17 2529.72 409.930   1
  -8   4  16 3374.88 271.594   1
  -8  -4  16 3426.87 520.358   1
   8   4 -16 3982.48 547.330   1
  -8  -4  15 4867.20 595.083   1
   8   4 -15 6028.06 644.341   1
  -8   4  15 4341.13 322.849   1
   8  -4 -15 3113.17 317.176   1
  -8  -4  14 3443.26 538.235   1
   8   4 -14 5916.22 633.225   1
   8  -4 -14 5073.35 353.334   1
  -8   4  14 3198.90 269.691   1
  -8   4  13 732.656 177.671   1
   8   4 -13 1250.58 310.865   1
  -8  -4  13 746.755 338.426   1
   8   4 -12 1000.98 242.680   1
  -8  -4  12 776.013 281.459   1
   8   4 -11 2634.84 394.902   1
  -8  -4  11 1020.31 298.215   1
  -8  -4  10 2144.85 360.757   1
   8   4 -10 1265.55 311.873   1
   8   4  -9 560.817 212.244   1
  -8  -4   8 1533.45 270.763   1
   8   4  -8 2398.07 334.709   1
  -8  -4   7 453.709 161.238   1
   8   4  -7 560.048 172.639   1
   8   4  -6 740.468 248.314   1
  -8  -4   6 349.379 170.600   1
   8   4  -5 1616.39 240.481   1
  -8  -4   5 1797.12 278.525   1
   8  -4  -4 427.059 200.855   1
   8   4  -4 1054.20 229.226   1
  -8   4   3 1535.42 482.989   1
   8  -4  -3 1684.49 530.665   1
   8   4  -3 770.976 191.266   1
  -8  -4   3 2079.16 281.047   1
   8   4  -2 1941.19 264.861   1
  -8  -4   2 2405.75 280.329   1
  -8  -4   1 496.000 145.300   1
   8   4  -1 95.2838 104.023   1
   8  -4  -1 1735.07 424.673   1
  -8   4   1 2077.02 466.510   1
  -8  -4   0 9548.78 529.684   1
   8   4   0 9140.49 548.843   1
  -8   4   0 5491.11 756.759   1
   8  -4   0 4471.30 662.827   1
   8  -4   1 1280.21 338.746   1
  -8   4  -1 323.597 229.154   1
   8   4   1 1043.10 239.208   1
  -8  -4  -1 615.989 182.201   1
  -8   4  -2 655.819 339.855   1
   8  -4   2 2028.56 458.807   1
   8   4   2 1993.60 267.038   1
  -8  -4  -2 937.363 231.371   1
   8   4   3 5436.35 389.842   1
  -8   4  -3 3835.17 638.636   1
   8  -4   3 3485.06 623.777   1
  -8  -4  -3 6419.34 438.387   1
   8   4   4 7382.87 494.048   1
  -8  -4  -4 7056.79 508.317   1
   8  -4   4 5180.83 710.141   1
  -8   4  -4 5074.60 707.803   1
  -8  -4  -5 3499.25 403.210   1
  -8   4  -5 3350.81 626.634   1
   8  -4   6 4534.64 683.308   1
  -8   4  -6 3205.01 583.512   1
   8  -4   7 2769.95 504.774   1
  -8   4  -7 3695.85 628.419   1
  -8   4  -8 3515.96 625.629   1
   8  -4   8 4591.49 701.771   1
   8  -4   9 1146.36 410.235   1
  -8   4  -9 5251.19 766.243   1
  -8   4 -10 8407.75 903.873   1
   8  -4  10 4684.78 761.994   1
  -8   4 -11 3933.40 631.368   1
   8  -4  11 5788.21 856.853   1
   8  -4  12 9046.12 1020.84   1
  -8   4 -12 9577.61 1026.37   1
   8  -4  13 6002.81 872.754   1
  -8   4 -13 5776.26 817.545   1
   8  -4  14 2831.13 582.026   1
  -8   4 -14 4234.04 699.913   1
  -8  -4 -15 1097.49 498.012   1
   8   4  15 1605.50 782.822   1
   8  -4  15 1664.63 451.601   1
  -8   4 -15 2668.54 603.537   1
   8   4  16-11.3855 562.395   1
   8  -4  16 40.3204 105.145   1
  -8   4 -16 348.895 232.521   1
  -8  -4 -17 924.954 449.127   1
   8   4  17 1317.94 795.409   1
   8  -4  17 92.3429 204.903   1
  -8   4 -17 14.6638 275.469   1
   8   4  18 485.445 592.921   1
   8  -4  18-59.5940 206.546   1
  -8   4 -18 917.471 464.139   1
   8   4  19 83.8314 588.720   1
   8  -4  19 758.600 305.559   1
  -8  -4 -20 12.1811 493.864   1
   8  -4  20 448.935 239.334   1
  -8   4 -20 760.851 409.589   1
   8   4  21 1025.33 587.135   1
  -8  -4 -21 1543.10 630.151   1
  -8   4 -21 679.132 370.212   1
   8  -4  21 1005.10 410.887   1
  -8  -4 -22 204.672 443.891   1
   8  -4  22 1759.89 461.864   1
  -8   4 -22 1526.78 499.197   1
  -8   4 -23 2066.50 611.476   1
   8  -4  23 3737.66 698.046   1
   8   4  24 517.131 531.011   1
  -8  -4 -24 427.799 450.419   1
  -8   4 -24 415.548 384.597   1
   8  -4  24 1209.10 416.063   1
  -8  -4 -25-129.480 513.591   1
   8   4  25 99.9103 357.633   1
  -8   4 -25 798.007 469.082   1
   8   4  26 1525.10 676.402   1
  -8   4 -26 978.707 465.312   1
  -8  -4 -26 271.944 486.638   1
   8   4  27 683.817 623.459   1
  -8  -4 -27 1013.61 573.537   1
  -8   4 -27 942.097 504.766   1
  -8  -4 -28 1956.55 767.264   1
  -8   4 -28 483.634 489.412   1
   8   4  28 1093.48 590.150   1
   8  -4  28 1249.93 424.344   1
  -8  -4 -29 709.536 576.092   1
   8   6 -15-34.1841 187.827   1
   8   6 -13 104.613 199.565   1
  -8  -6  13 52.9169 168.478   1
  -8  -6  12 883.447 209.665   1
   8   6 -12 521.911 269.931   1
  -8  -6  11 511.908 193.542   1
   8   6 -11 843.655 285.651   1
   8   6 -10 131.661 253.351   1
  -8  -6  10 781.257 225.062   1
  -8  -6   9 1002.14 267.070   1
   8   6  -9 175.602 218.554   1
  -8   6   8-274.026 567.178   1
   8  -6  -8 349.985 485.349   1
  -8  -6   8 10.8741 160.172   1
   8   6  -8 232.768 218.879   1
  -8  -6   7-11.1239 172.853   1
  -8   6   7 319.761 508.680   1
   8   6  -7 236.921 210.896   1
  -8  -6   6 122.999 183.442   1
  -8   6   6 201.177 415.236   1
   8  -6  -6-52.5958 508.824   1
   8   6  -6 146.312 186.201   1
  -8   6   5-9.84908 397.906   1
   8  -6  -5 1060.57 558.675   1
   8   6  -5 441.562 190.147   1
  -8  -6   5 289.333 235.437   1
   8   6  -4-32.0851 55.1485   1
  -8  -6   4 324.809 156.487   1
   8  -6  -4 85.0066 426.297   1
  -8  -6   3 142.736 127.057   1
   8  -6  -3 640.635 386.178   1
  -8   6   3 532.186 397.602   1
   8   6  -2-37.2963 114.027   1
  -8  -6   2 222.511 134.860   1
   8  -6  -2 284.951 357.878   1
  -8   6   1 59.6652 419.228   1
   8   6  -1 298.474 108.280   1
  -8  -6   1 502.253 185.055   1
   8  -6  -1 382.714 401.534   1
  -8  -6   0 192.773 144.195   1
   8   6   0 276.659 145.875   1
   8  -6   0 339.838 403.959   1
  -8   6  -1 241.645 349.706   1
  -8  -6  -1 64.1689 94.2039   1
   8   6   1 598.582 160.099   1
   8   6   2 447.810 133.839   1
  -8  -6  -2 223.543 121.411   1
   8  -6   2 693.772 504.276   1
   8  -6   3 79.6052 321.142   1
  -8   6  -3 409.054 392.051   1
   8   6   3 525.460 131.199   1
  -8  -6  -3 266.024 137.828   1
   8  -6   4-179.197 383.147   1
  -8   6  -4 175.743 398.762   1
   8   6   4 307.019 99.0845   1
  -8  -6  -4 599.093 137.553   1
   8  -6   5 128.381 311.624   1
  -8   6  -5 438.716 396.101   1
  -8  -6  -5 830.541 166.353   1
   8   6   5 19.9311 65.5820   1
   8   6   6 177.830 79.4847   1
  -8   6  -6 662.750 469.382   1
   8  -6   6 757.705 386.260   1
   8   6   7 436.957 103.422   1
  -8   6  -7 900.748 496.944   1
   8  -6   7 343.187 312.984   1
   8  -6   8 2514.69 590.318   1
   8  -6   9 988.942 496.363   1
  -8   6  -9-10.2996 321.258   1
  -8   6 -10-76.3198 326.642   1
   8  -6  10 436.896 416.311   1
   8  -6  11 998.254 519.248   1
  -8   6 -11 200.200 401.950   1
   8  -6  12 1128.97 482.258   1
  -8   6 -12 281.365 369.505   1
   8  -6  13 540.251 443.536   1
  -8   6 -13 142.812 328.974   1
   9  -1 -41 911.632 413.576   1
  -9   1  41 1836.79 420.180   1
  -9   1  40 3339.10 607.064   1
   9  -1 -40 1895.94 521.817   1
  -9   1  39 1182.42 429.457   1
   9   1 -39 1188.19 486.482   1
  -9  -1  39 1511.24 418.767   1
   9  -1 -39 1086.03 395.690   1
  -9  -1  38 1671.08 493.182   1
   9   1 -38 1516.29 465.300   1
  -9   1  38 1043.03 324.079   1
   9  -1 -38 2114.25 494.009   1
  -9   1  37 2561.01 483.502   1
  -9  -1  37 2317.07 573.962   1
   9   1 -37 3105.83 615.605   1
   9  -1 -37 3256.69 578.203   1
  -9   1  36 3667.53 573.291   1
  -9  -1  36 4801.93 750.029   1
   9  -1 -36 5696.87 734.506   1
   9   1 -36 4544.43 688.093   1
  -9  -1  35 2423.88 539.540   1
   9  -1 -35 3410.35 583.431   1
  -9   1  35 2519.17 507.990   1
   9  -1 -34 920.475 328.546   1
  -9  -1  34 410.087 286.238   1
  -9   1  34 1349.72 383.655   1
   9   1 -34 1620.49 419.190   1
   9   1 -33 1571.33 406.003   1
   9  -1 -33 60.3598 270.866   1
  -9   1  33 997.111 293.725   1
  -9  -1  33 216.900 217.050   1
  -9   1  32 1398.48 397.331   1
   9   1 -32 2030.78 457.269   1
   9  -1 -32 1658.91 406.221   1
  -9  -1  32 940.090 400.158   1
   9  -1 -31 1384.00 369.194   1
   9   1 -31 3692.16 568.970   1
  -9   1  31 3697.90 566.070   1
  -9  -1  31 896.655 407.146   1
   9  -1 -30 3568.80 541.914   1
   9   1 -30 3469.73 563.923   1
  -9   1  30 4092.16 552.054   1
  -9  -1  30 3066.63 525.191   1
  -9  -1  29 1573.34 422.766   1
   9   1 -29 1562.95 372.698   1
  -9   1  29 2056.41 412.304   1
  -9   1  28 1031.61 380.450   1
  -9  -1  28 428.964 295.256   1
   9   1 -28 1203.01 333.976   1
   9   1 -27 1129.58 337.426   1
  -9   1  27 933.522 307.256   1
   9  -1 -27 1352.26 359.276   1
  -9  -1  27 338.961 294.110   1
  -9  -1  26 1608.93 435.743   1
   9   1 -26 1500.14 471.488   1
  -9   1  26 986.250 356.677   1
   9  -1 -26 812.019 348.664   1
  -9  -1  25 1075.40 417.896   1
   9   1 -25 1144.74 390.080   1
  -9   1  25 871.685 320.614   1
   9  -1 -25 1061.63 358.921   1
  -9  -1  24 1075.40 335.288   1
   9   1 -24 816.818 300.310   1
   9  -1 -23 827.097 288.423   1
  -9  -1  23 526.699 271.566   1
  -9   1  23 281.737 204.273   1
   9   1 -23 657.675 349.525   1
  -9   1  22 1755.89 381.776   1
   9  -1 -22 1817.14 345.304   1
  -9  -1  22 504.292 456.888   1
   9   1 -22 768.365 412.725   1
  -9   1  21 19028.0 1016.30   1
   9  -1 -21 15869.5 957.474   1
  -9  -1  21 25250.6 1317.72   1
   9   1 -21 26767.7 1362.79   1
   9   1 -20 3479.12 581.347   1
  -9  -1  20 3449.06 540.219   1
   9  -1 -20 5087.47 563.622   1
  -9   1  20 3993.07 494.363   1
   9  -1 -19 231.927 195.509   1
   9   1 -19 2773.51 443.734   1
  -9   1  19 722.727 292.303   1
  -9  -1  19 2443.33 439.644   1
   9  -1 -18 3539.07 426.664   1
  -9  -1  18 2876.86 431.375   1
   9   1 -18 3280.28 487.313   1
   9  -1 -17 1461.71 303.505   1
  -9   1  17 1754.81 313.066   1
  -9  -1  17 1715.26 381.670   1
   9   1 -17 1466.73 378.242   1
  -9   1  16 37736.5 1171.43   1
   9  -1 -16 38658.4 1244.45   1
  -9  -1  16 24926.5 1204.03   1
   9   1 -16 26969.9 1262.84   1
   9  -1 -15 1991.72 366.473   1
  -9   1  15 1238.17 309.944   1
  -9  -1  15 1363.14 385.326   1
   9   1 -15 1522.17 378.727   1
  -9  -1  14 1567.93 342.883   1
  -9   1  14 1420.37 278.652   1
   9  -1 -14 2510.81 352.175   1
   9   1 -14 1982.65 370.150   1
   9   1 -13 31156.6 1108.24   1
  -9  -1  13 33137.6 1161.06   1
  -9   1  13 30748.8 1009.50   1
   9  -1 -12 305.954 223.053   1
  -9  -1  12 731.213 289.300   1
   9   1 -12 816.363 284.619   1
   9  -1 -11 16150.0 797.859   1
  -9  -1  11 14119.9 738.897   1
  -9   1  10 67585.4 1384.61   1
   9  -1 -10 66479.7 1409.50   1
  -9  -1  10 70731.0 1655.93   1
   9  -1  -9 37534.7 1039.80   1
  -9   1   9 39113.3 1018.98   1
  -9  -1   9 37166.6 1129.26   1
   9  -1  -8 1882.14 292.012   1
  -9   1   8 1415.95 272.248   1
  -9  -1   8 1151.27 269.545   1
   9   1  -8 907.706 263.930   1
   9   1  -7 22330.2 920.142   1
  -9  -1   7 21316.6 921.960   1
   9  -1  -7 8749.07 574.358   1
  -9   1   7 7816.84 566.882   1
  -9  -1   6 6953.14 524.116   1
   9   1  -6 9147.95 563.822   1
   9   1  -5 18213.0 761.533   1
  -9  -1   5 24301.1 898.113   1
  -9  -1   4 138593. 1948.48   1
   9   1  -4 140972. 1976.88   1
   9   1  -3 45106.1 1226.96   1
  -9  -1   3 38225.2 1208.28   1
  -9  -1   2 4335.20 514.265   1
   9  -1   3 5087.30 2165.20   1
  -9   1  -3 15752.0 2614.40   1
   9  -1   4 50192.0 2910.64   1
  -9   1  -4 47774.2 2949.74   1
  -9   1  -5 29602.6 2292.33   1
   9  -1   5 32935.9 2391.82   1
   9  -1   6 42711.2 2743.89   1
  -9   1  -6 42657.7 2793.85   1
  -9   1  -7 7118.20 1593.59   1
   9  -1   7 8984.17 1649.22   1
   9  -1   8 132424. 4137.48   1
  -9  -1  -8 131063. 4771.70   1
  -9   1  -8 125285. 4052.28   1
   9  -1   9 8954.15 1436.44   1
  -9   1  -9 10127.6 1380.83   1
   9   1   9 8525.20 1514.79   1
  -9  -1  -9 8207.06 1632.33   1
   9  -1  10 2592.44 942.596   1
  -9   1 -10 2892.05 1055.99   1
  -9  -1 -10 1716.11 1018.06   1
   9   1  10 1257.69 1063.31   1
  -9   1 -11 7011.16 1168.90   1
  -9  -1 -11 3546.36 1048.39   1
   9   1  11 3840.36 1268.52   1
   9  -1  12 8398.09 1127.61   1
  -9   1 -12 8236.97 1180.78   1
  -9  -1 -12 7568.84 1399.97   1
   9   1  12 9241.59 1516.72   1
  -9   1 -13 10518.2 1320.51   1
   9  -1  13 11929.9 1293.86   1
   9   1  13 11125.4 1557.27   1
  -9  -1 -13 15459.4 1699.98   1
  -9   1 -14 1909.17 702.570   1
   9  -1  14 1742.34 699.607   1
  -9  -1 -14 2865.40 886.880   1
   9   1  14 2628.33 867.632   1
   9  -1  15 5611.89 1085.82   1
   9   1  15 3289.23 988.268   1
  -9  -1 -15 2211.23 770.466   1
  -9   1 -15 5971.52 1140.53   1
   9   1  16 37062.3 2346.87   1
  -9  -1 -16 32904.4 2187.71   1
  -9   1 -16 44241.9 2544.95   1
   9  -1  16 40584.8 2313.10   1
   9   1  17 4193.05 805.481   1
  -9   1 -17 6423.94 1130.97   1
  -9  -1 -17 4846.53 923.286   1
   9  -1  18 10072.2 1222.16   1
   9   1  18 6594.77 995.863   1
  -9   1 -18 9550.72 1149.74   1
  -9  -1 -18 4914.13 877.772   1
   9  -1  19 3984.75 834.417   1
  -9  -1 -19 1534.47 344.139   1
   9   1  19 2019.93 577.013   1
  -9   1 -19 4097.09 853.782   1
   9  -1  20 9124.38 1147.28   1
   9   1  20 7003.12 960.155   1
  -9  -1 -20 7503.39 1040.20   1
  -9   1 -20 9775.64 1201.86   1
   9   1  21 3334.77 687.352   1
  -9  -1 -21 1364.81 488.829   1
  -9   1 -21 2704.74 714.982   1
   9  -1  21 3826.06 834.431   1
  -9  -1 -22 2802.61 618.010   1
   9   1  22 1953.55 516.110   1
   9  -1  22 2841.31 772.462   1
  -9   1 -22 1521.76 529.899   1
   9   1  23 3984.95 891.243   1
  -9  -1 -23 3935.56 782.287   1
   9  -1  23 3676.37 855.317   1
  -9   1 -23 2777.86 666.576   1
  -9  -1 -24 8177.55 1104.87   1
   9   1  24 8416.56 1108.88   1
   9  -1  24 8663.20 1168.48   1
  -9   1 -24 8181.37 1094.41   1
   9   1  25 6096.34 1106.04   1
   9  -1  25 8523.54 1249.17   1
  -9   1 -25 11772.1 1381.38   1
  -9  -1 -25 9510.97 1334.96   1
   9   1  26 25116.9 1885.76   1
   9  -1  26 27641.0 2045.25   1
  -9   1 -26 28465.3 1990.87   1
  -9  -1 -26 30480.0 2102.89   1
   9  -1  27 18071.4 1628.64   1
   9   1  27 15487.5 1506.47   1
   9  -1  28 3044.36 774.778   1
  -9   1 -28 3354.79 719.043   1
   9   1  28 4866.63 849.126   1
   9   1  29 4403.46 834.974   1
  -9  -1 -29 2133.13 621.536   1
   9  -1  29 2115.26 648.789   1
  -9   1 -29 3302.06 703.120   1
   9   1  30 3341.34 710.130   1
  -9  -1 -30 3733.53 828.491   1
   9  -1  30 1261.80 439.769   1
  -9   1 -30 3355.94 726.651   1
   9   1  31 1938.60 640.217   1
  -9   1 -31 994.286 555.298   1
  -9  -1 -31 702.368 535.658   1
  -9  -1 -32-180.784 458.553   1
  -9   1 -32 161.922 414.616   1
   9   1  32 285.204 326.177   1
  -9  -1 -33 652.702 664.176   1
   9  -1  33 562.630 328.474   1
  -9   1 -33 430.411 441.292   1
   9   1  33 71.6467 299.426   1
  -9  -1 -34 931.446 621.286   1
   9  -1  34 1195.87 452.567   1
   9   1  34 560.729 283.538   1
  -9   1 -34 165.147 474.497   1
  -9   1 -35 445.132 455.165   1
   9  -1  35 597.577 303.600   1
   9   1  36-27.0851 337.082   1
  -9   1 -36 248.006 478.027   1
   9   1  37 1923.32 631.975   1
  -9  -1 -37-210.222 544.220   1
   9   1  38 1678.63 604.430   1
  -9   3  37 676.784 233.230   1
   9  -3 -37 973.142 375.124   1
   9  -3 -36 2449.22 497.966   1
  -9   3  36 1205.43 327.853   1
   9  -3 -35 3058.68 534.534   1
  -9   3  35 1696.76 380.858   1
  -9   3  34 628.040 213.132   1
   9  -3 -34 1022.17 319.639   1
  -9   3  33 1338.07 308.807   1
   9  -3 -33 1097.21 309.158   1
   9   3 -33 526.594 392.883   1
  -9  -3  32 1245.85 438.235   1
  -9   3  32 1976.15 386.273   1
   9  -3 -32 1492.12 348.654   1
   9   3 -32 876.554 358.831   1
  -9  -3  31 1094.47 389.908   1
  -9   3  31 1552.71 340.619   1
   9  -3 -31 1175.34 318.126   1
   9   3 -31 797.153 412.484   1
   9   3 -30 2465.85 521.041   1
  -9   3  30 2149.89 381.147   1
   9  -3 -30 1029.76 290.589   1
  -9  -3  30 1340.32 458.063   1
   9   3 -29 2225.99 488.509   1
  -9   3  29 2044.94 349.016   1
   9  -3 -29 1628.14 342.663   1
  -9  -3  29 1792.15 481.120   1
  -9   3  28 957.755 262.763   1
   9   3 -28 572.851 263.483   1
   9  -3 -28 738.867 218.750   1
  -9  -3  28 1273.80 437.692   1
  -9  -3  27 1293.46 428.533   1
   9  -3 -27 897.691 238.634   1
   9   3 -27 822.270 277.505   1
  -9   3  27 373.318 165.686   1
  -9  -3  26 1135.37 368.723   1
   9   3 -26 1447.36 355.410   1
   9  -3 -26 1939.35 339.060   1
  -9   3  26 726.099 200.245   1
  -9   3  25 262.667 161.246   1
  -9  -3  25 1349.21 400.546   1
   9   3 -25 1562.59 453.443   1
   9  -3 -25 53.6529 69.4248   1
  -9  -3  24 7809.26 839.618   1
   9   3 -24 8826.61 908.252   1
  -9   3  24 7737.70 624.367   1
   9  -3 -24 8613.58 679.602   1
   9   3 -23 680.526 357.224   1
   9  -3 -23 309.561 163.938   1
  -9  -3  22 9069.72 907.190   1
   9   3 -22 7213.39 766.924   1
   9  -3 -22 9362.91 642.797   1
   9  -3 -21 1740.89 281.273   1
   9   3 -21 2394.54 485.692   1
  -9   3  21 1490.67 282.821   1
  -9   3  20 858.974 230.809   1
   9  -3 -20 1838.84 269.372   1
   9   3 -20 1321.29 399.190   1
  -9  -3  20 1202.53 438.892   1
  -9   3  19 478.769 170.512   1
   9  -3 -19 925.472 227.821   1
  -9  -3  19 1883.68 504.802   1
   9   3 -19 2127.10 496.755   1
  -9   3  18 8042.73 532.557   1
   9  -3 -18 8293.40 565.242   1
  -9  -3  18 8195.14 808.238   1
   9   3 -18 8314.98 792.825   1
  -9   3  17 3734.18 366.084   1
   9  -3 -17 3841.46 349.618   1
  -9  -3  17 3988.56 600.332   1
   9  -3 -16 8786.02 513.735   1
  -9   3  16 10349.5 525.345   1
  -9  -3  16 9092.70 805.814   1
   9   3 -16 7700.09 750.044   1
  -9  -3  15 8879.92 786.524   1
  -9   3  15 8415.69 496.172   1
   9   3 -14 9335.63 764.885   1
   9  -3 -14 9152.71 502.530   1
   9   3 -13 2096.57 421.016   1
  -9  -3  13 2163.28 417.990   1
  -9   3  13 1115.95 225.710   1
   9  -3 -13 1201.31 197.491   1
   9   3 -12 8846.31 685.087   1
  -9  -3  12 8515.38 697.135   1
   9  -3 -12 10906.9 540.565   1
  -9   3  12 10288.4 496.070   1
   9   3 -11 466.116 200.935   1
  -9  -3  11 789.771 204.479   1
  -9   3  11 1031.42 235.857   1
   9  -3 -11 554.565 227.259   1
   9   3 -10-22.9600 183.117   1
  -9  -3  10 396.594 188.443   1
  -9  -3   9 463.189 218.813   1
   9   3  -9 890.805 179.157   1
   9   3  -8 179.415 155.313   1
  -9  -3   8 277.375 169.183   1
  -9  -3   7 545.531 209.934   1
   9   3  -7 814.574 257.518   1
  -9  -3   6 9194.89 618.617   1
   9   3  -6 9197.39 623.049   1
  -9  -3   5 597.377 207.439   1
   9   3  -5 1449.35 280.184   1
   9   3  -4 6816.43 470.867   1
  -9  -3   4 5719.45 454.331   1
   9   3  -3 7965.30 570.921   1
  -9  -3   3 11040.8 627.356   1
  -9  -3   2 39999.7 1149.30   1
   9   3  -2 34676.5 1023.20   1
  -9   3   2 42604.4 3129.60   1
   9  -3  -2 31263.2 2673.38   1
  -9  -3   1 3797.51 403.070   1
   9  -3  -1 1985.37 675.359   1
  -9   3   1 3336.17 977.633   1
  -9   3   0 2423.34 701.493   1
   9  -3   0 2115.58 697.979   1
   9   3   0 3643.21 339.538   1
  -9   3  -1 438.868 627.789   1
   9  -3   1 154.366 500.427   1
   9   3   1 1112.53 303.165   1
  -9  -3  -1 1020.18 262.734   1
   9  -3   2 21061.1 1639.65   1
  -9   3  -2 19234.9 1588.11   1
  -9  -3  -2 14451.3 727.816   1
   9   3   2 13241.5 671.769   1
   9  -3   3 4097.23 919.107   1
  -9   3  -3 2522.44 776.895   1
   9  -3   4 2450.95 664.773   1
  -9   3  -4 5370.28 911.450   1
  -9   3  -5 2948.13 756.982   1
   9  -3   5 2897.22 690.276   1
   9  -3   6 5875.61 929.439   1
  -9   3  -6 4914.00 835.171   1
   9  -3   7 1784.09 567.744   1
  -9   3  -7 1418.47 466.181   1
   9  -3   8-13.9493 423.285   1
  -9   3  -9 1671.70 682.162   1
   9  -3   9 514.600 308.060   1
   9  -3  10 11029.3 1211.21   1
  -9   3 -10 10599.9 1221.58   1
  -9   3 -11 2889.44 755.350   1
   9  -3  11 4442.45 921.639   1
  -9  -3 -12 8540.38 1488.36   1
  -9   3 -12 9966.31 1165.71   1
   9  -3  12 12057.5 1267.07   1
  -9  -3 -13 777.719 337.689   1
   9   3  13 4122.35 1255.81   1
  -9   3 -13 3109.64 691.335   1
   9  -3  13 771.502 434.111   1
   9   3  14 138.152 382.089   1
  -9  -3 -14-257.085 530.251   1
  -9   3 -14 445.504 440.718   1
   9   3  15 119.108 378.465   1
  -9  -3 -15 1760.13 516.432   1
  -9   3 -15 1601.88 458.555   1
   9  -3  15 913.322 488.596   1
  -9  -3 -16 6313.76 982.973   1
  -9   3 -16 5801.05 849.788   1
   9  -3  16 4796.52 847.770   1
  -9  -3 -17 3197.45 689.292   1
   9  -3  17 3525.46 866.376   1
  -9   3 -17 4149.39 702.269   1
  -9  -3 -18-105.886 132.455   1
   9   3  18 957.875 404.064   1
   9  -3  18 348.469 450.117   1
   9   3  19 1917.41 521.176   1
   9  -3  19 1774.83 555.799   1
  -9   3 -19 1084.74 385.331   1
  -9  -3 -19 2550.29 606.856   1
   9  -3  20 1435.35 577.156   1
  -9   3 -20 1776.99 479.868   1
   9   3  20 3057.49 654.743   1
  -9  -3 -20 1322.18 475.919   1
  -9   3 -21 1095.72 418.295   1
   9  -3  21 728.891 376.286   1
   9   3  21 34.5478 208.692   1
  -9  -3 -21-86.1618 269.739   1
   9  -3  22 808.376 430.751   1
   9   3  22-294.602 380.505   1
  -9  -3 -22 22.0736 243.895   1
   9  -3  23 731.686 320.783   1
  -9  -3 -23 480.383 271.173   1
   9  -3  24 2215.77 554.476   1
  -9   3 -24 2783.28 614.832   1
  -9  -3 -24 3214.06 746.097   1
   9   3  24 2073.85 562.522   1
   9  -3  25 859.655 400.693   1
  -9   3 -25 987.958 408.883   1
  -9  -3 -25 1894.23 581.565   1
   9   3  25 646.174 424.167   1
   9  -3  26 578.269 314.762   1
  -9   3 -26-189.369 438.143   1
   9   3  26-2.17357 449.535   1
  -9  -3 -27 449.065 513.565   1
   9   3  27 901.129 480.128   1
  -9   3 -27-210.503 435.974   1
  -9  -3 -28 846.525 609.054   1
  -9   3 -28-101.227 410.722   1
   9   3  28 840.937 688.266   1
  -9   3 -29-0.76330 481.363   1
   9  -3  29-157.288 178.441   1
   9   3  30 886.831 513.405   1
  -9   3 -30-203.315 438.034   1
  -9  -3 -30 902.711 542.450   1
   9   3  31-313.204 457.051   1
  -9  -3 -31 626.169 540.133   1
   9   3  32-36.3780 437.063   1
  -9  -3 -32 283.900 389.567   1
  -9  -3 -33 922.490 634.387   1
   9   3  33 1390.75 633.888   1
  -9  -3 -34 726.982 625.014   1
   9   3  34 1231.38 681.471   1
  -9  -5  26 745.063 357.305   1
   9   5 -26 123.692 337.867   1
  -9   5  25 154.302 113.665   1
   9   5 -25 725.058 402.430   1
  -9  -5  25 388.194 273.211   1
  -9   5  24 143.558 91.1201   1
   9   5 -24 286.734 363.727   1
  -9  -5  24 37.7905 202.549   1
  -9  -5  23 622.806 265.223   1
   9   5 -23-105.989 287.853   1
  -9   5  22 469.733 135.857   1
  -9  -5  22 491.893 283.360   1
  -9   5  21 177.353 108.040   1
  -9  -5  21-78.0688 90.5065   1
   9  -5 -20 91.5480 80.6206   1
  -9   5  20 167.922 88.9416   1
  -9  -5  20 153.908 121.423   1
   9  -5 -19 509.841 119.306   1
  -9   5  19 556.366 110.369   1
  -9  -5  19 760.011 236.902   1
   9   5 -19 1056.05 392.391   1
   9   5 -18 314.796 295.952   1
  -9  -5  18 425.779 268.957   1
  -9   5  18 340.386 98.0280   1
   9  -5 -18 57.4702 38.5676   1
  -9  -5  17 1168.61 297.554   1
   9   5 -17 420.043 271.670   1
   9  -5 -17 879.889 141.795   1
  -9  -5  16 805.948 273.769   1
   9   5 -16 566.885 250.675   1
  -9   5  16 886.933 118.016   1
  -9   5  15 1255.53 189.351   1
   9   5 -15 1119.32 295.531   1
   9   5 -14 976.540 299.949   1
  -9  -5  14 561.808 202.397   1
   9   5 -13 1432.57 334.357   1
  -9  -5  13 2706.60 412.696   1
  -9  -5  12 1369.05 318.454   1
   9   5 -12 44.6526 232.742   1
   9   5 -11 1348.61 285.223   1
  -9  -5  11 962.811 247.409   1
   9   5 -10 1977.30 353.928   1
  -9  -5  10 1319.84 315.512   1
   9   5  -9 766.166 214.501   1
  -9  -5   9 1514.77 282.539   1
  -9  -5   8 2468.92 382.285   1
   9   5  -8 1798.78 291.475   1
   9   5  -7 1277.30 266.078   1
  -9  -5   7 1858.60 289.189   1
  -9   5   6 537.782 564.931   1
   9  -5  -6 470.791 533.314   1
  -9  -5   6 293.460 124.415   1
   9   5  -6 493.224 212.070   1
   9   5  -5 271.807 108.640   1
  -9  -5   5 68.7546 63.7896   1
  -9  -5   4 709.473 187.883   1
   9   5  -4 798.537 173.711   1
  -9   5   3 1000.12 538.742   1
   9  -5  -3 1991.97 630.848   1
  -9  -5   3 2618.70 334.245   1
   9   5  -3 2242.13 294.412   1
  -9   5   2 581.443 447.630   1
   9  -5  -2 1216.20 529.095   1
  -9  -5   2 447.695 145.152   1
   9   5  -2 490.947 132.958   1
  -9   5   1 2246.34 633.456   1
   9   5  -1 446.221 121.056   1
  -9   5   0-81.3761 310.365   1
   9  -5   0 599.983 406.219   1
   9   5   0 713.500 147.883   1
  -9  -5   0 517.543 121.961   1
  -9  -5  -1 319.908 128.809   1
   9  -5   1 72.0454 371.061   1
   9   5   1 379.260 146.370   1
  -9   5  -2-207.055 326.036   1
   9  -5   2 412.313 376.074   1
  -9  -5  -2 574.335 161.887   1
   9   5   2 1175.60 207.499   1
  -9   5  -3-271.702 377.562   1
   9  -5   3 212.162 352.830   1
   9   5   3 958.907 190.613   1
  -9  -5  -3 1345.35 216.859   1
   9   5   4 1668.86 236.177   1
  -9  -5  -4 1497.98 220.392   1
  -9   5  -5 332.754 374.062   1
  -9  -5  -5 188.862 110.163   1
   9   5   5 328.658 146.860   1
  -9   5  -6-151.863 358.261   1
   9  -5   6 2174.78 556.064   1
  -9  -5  -6 2653.59 326.413   1
   9   5   6 219.862 179.707   1
   9  -5   7 370.728 323.576   1
  -9   5  -7 264.422 356.108   1
   9  -5   8 556.937 311.434   1
  -9   5  -8 1876.26 533.186   1
  -9   5  -9 2548.32 623.521   1
   9  -5   9 392.536 339.000   1
  -9   5 -10 846.998 499.085   1
   9  -5  10 380.360 360.286   1
  -9   5 -11 2376.18 585.632   1
   9  -5  11 106.045 296.279   1
   9  -5  12 69.0616 304.908   1
  -9   5 -12 529.645 359.377   1
  -9   5 -13 470.838 420.049   1
  -9   5 -14 632.262 418.651   1
   9  -5  15 751.469 557.149   1
  -9   5 -15 739.981 465.807   1
   9  -5  16 1116.25 569.005   1
  -9   5 -16 529.707 441.483   1
   9  -5  17 361.669 348.245   1
  -9   5 -17 459.658 456.421   1
  -9  -5 -18 614.903 744.016   1
   9  -5  18 359.339 478.509   1
  -9   5 -18 967.593 553.634   1
  -9  -5 -19 446.070 619.977   1
   9   5  19-234.341 972.617   1
   9  -5  19 491.096 369.212   1
  -9   5 -19 1167.20 569.785   1
   9  -5  20 791.868 380.821   1
  -9   5 -20 3.04095 364.035   1
   9  -5  21-125.871 227.088   1
  -9   5 -21 122.049 351.627   1
   9   5  22 323.918 725.321   1
  -9   5 -22 179.328 425.923   1
  -9   5 -23 755.617 507.652   1
   9  -5  23-226.121 285.020   1
 -10   0  41 176.446 222.458   1
  10   0 -41 2085.96 563.719   1
 -10   0  40 1364.02 378.789   1
  10   0 -40 1988.86 501.577   1
 -10   0  39 1979.08 461.349   1
  10   0 -39 1912.26 508.733   1
  10   0 -38 284.050 311.404   1
 -10   0  38 755.884 417.623   1
 -10   0  37 482.689 251.837   1
  10   0 -37-202.753 228.366   1
 -10   0  36 131.957 291.572   1
  10   0 -36-19.5277 282.299   1
 -10   0  35 705.921 343.758   1
  10   0 -35 319.094 256.548   1
 -10   0  34 2291.45 550.466   1
  10   0 -34 746.408 306.748   1
 -10   0  33 5263.61 746.727   1
  10   0 -33 2534.00 492.352   1
 -10   0  32 8273.75 848.682   1
  10   0 -32 8342.73 889.427   1
  10   0 -31 2277.01 481.078   1
 -10   0  31 446.682 318.219   1
  10   0 -30 805.107 349.460   1
 -10   0  30 490.276 325.993   1
 -10   0  29 1003.04 421.026   1
  10   0 -29 1656.90 444.627   1
 -10   0  28 1059.63 373.047   1
  10   0 -28 1070.81 419.731   1
 -10   0  27 75.7863 200.431   1
  10   0 -27 434.228 265.590   1
 -10   0  26 2664.01 505.981   1
  10   0 -26 3217.00 522.747   1
 -10   0  25 3486.37 530.219   1
  10   0 -25 691.084 288.669   1
  10   0 -24 2452.15 495.073   1
 -10   0  24 3818.08 557.741   1
 -10   0  23 417.464 290.087   1
  10   0 -23 920.063 278.908   1
 -10   0  22 1269.64 356.262   1
  10   0 -22 1054.92 355.427   1
  10   0 -21 312.812 205.179   1
 -10   0  21 231.618 256.400   1
 -10   0  20 16124.1 1026.34   1
  10   0 -20 16989.9 1041.53   1
  10   0 -19 265.147 280.088   1
 -10   0  19 392.272 301.736   1
  10   0 -18 3394.73 459.597   1
 -10   0  18 1461.02 384.307   1
  10   0 -17 130.588 244.910   1
 -10   0  17 154.720 278.672   1
  10   0 -16 4578.48 471.282   1
 -10   0  16 6138.87 531.266   1
  10   0 -15 120.137 231.778   1
 -10   0  15 179.736 241.153   1
 -10   0  14 958.385 311.220   1
  10   0 -14 2009.10 346.737   1
 -10   0  13 8925.84 648.193   1
  10   0 -13 1254.17 345.274   1
 -10   0  12 23702.3 966.966   1
  10   0 -12 28570.0 1044.49   1
  10   0 -11 42.8787 198.493   1
 -10   0  11 380.865 248.472   1
  10   0 -10 28090.6 1089.18   1
 -10   0  10 26450.4 1065.45   1
  10   0  -9 481.804 276.990   1
 -10   0   9 730.065 289.660   1
  10   0  -8 50676.6 1305.92   1
 -10   0   8 58747.5 1353.94   1
 -10   0   7 516.945 295.925   1
  10   0  -7 362.026 309.072   1
 -10   0   6 3509.06 465.830   1
  10   0  -6 3800.53 461.081   1
  10   0  -5 1643.29 569.408   1
 -10   0   5 1659.53 540.558   1
 -10   0  -6 148547. 6033.21   1
  10   0   6 133187. 5960.80   1
  10   0   7-45.4408 1276.70   1
 -10   0  -7 5.85540 1208.22   1
 -10   0  -8 92.0377 1141.65   1
  10   0   8-158.837 1247.81   1
 -10   0  -9 1595.66 1132.16   1
  10   0   9 1669.10 1131.92   1
 -10   0 -10 12390.2 1812.80   1
  10   0  10 13155.1 1898.71   1
 -10   0 -11 6244.32 1532.70   1
  10   0  11 7485.47 1526.43   1
  10   0  12 18175.7 1888.50   1
 -10   0 -12 16538.6 1866.01   1
 -10   0 -13 8959.53 1345.89   1
  10   0  13 3961.43 1091.51   1
 -10   0 -14 2185.83 858.403   1
  10   0  14 3787.92 1075.64   1
  10   0  15 4759.88 1052.00   1
 -10   0 -15 8431.95 1269.53   1
 -10   0 -16 861.302 578.336   1
  10   0  16 1348.38 720.206   1
  10   0  17 1948.01 742.500   1
 -10   0 -17 2721.92 828.315   1
 -10   0 -18 12179.1 1375.14   1
  10   0  18 7783.12 1056.41   1
 -10   0 -19 1631.14 620.286   1
  10   0  19 1342.56 704.681   1
  10   0  20 3249.68 904.738   1
 -10   0 -20 2948.43 822.525   1
 -10   0 -21 1882.68 693.905   1
  10   0  21 2011.24 764.534   1
  10   0  22 318.779 362.386   1
 -10   0 -22 2682.24 667.940   1
  10   0  23-159.715 297.327   1
 -10   0 -23 1048.05 383.188   1
 -10   0 -24 5092.45 843.042   1
  10   0  24 4203.24 801.719   1
 -10   0 -25 3884.45 766.305   1
  10   0  25 2667.28 733.943   1
 -10   0 -26 2874.74 738.964   1
  10   0  26 3231.19 790.939   1
 -10   0 -27 1141.91 495.256   1
  10   0  27 386.337 383.885   1
 -10   0 -28 729.861 341.741   1
 -10   0 -29 585.189 376.804   1
 -10   0 -30 2329.34 669.643   1
  10   0  30-255.492 262.178   1
  10   0  31 3337.25 731.021   1
 -10   0 -31 2277.10 665.603   1
 -10   0 -32 2762.03 743.151   1
  10   0  32 215.872 249.359   1
 -10   0 -33 2681.51 793.904   1
 -10   0 -34 927.161 558.367   1
  10   0  35 856.905 412.259   1
 -10   0 -35 840.897 498.280   1
  10   0  36 1836.25 590.044   1
 -10   0 -36 1828.14 724.299   1
  10   0  37 43.8479 333.917   1
 -10   0 -37 775.712 629.363   1
  10   0  38-134.611 388.054   1
 -10   0 -38 1156.95 729.972   1
  10  -2 -39 743.114 392.780   1
 -10   2  39 51.7677 211.755   1
 -10   2  38 58.2308 220.336   1
  10  -2 -38 271.482 293.788   1
  10  -2 -37 267.843 305.689   1
 -10   2  36 943.838 281.435   1
 -10  -2  36 11.8008 283.097   1
  10   2 -36-4.84567 368.905   1
  10  -2 -36 241.384 256.243   1
  10   2 -35 1786.83 476.759   1
 -10   2  35 1105.12 300.016   1
  10  -2 -35 501.500 274.656   1
 -10  -2  35 1221.14 456.716   1
  10   2 -34 2868.86 561.314   1
 -10   2  34 1089.05 304.163   1
  10  -2 -34 2206.50 447.434   1
 -10  -2  34 2124.75 513.661   1
  10  -2 -33 500.198 229.762   1
 -10  -2  33 397.274 276.764   1
  10  -2 -32 428.248 202.089   1
 -10   2  32-68.7230 87.0212   1
  10   2 -31 2224.69 456.941   1
 -10   2  31 969.549 285.723   1
 -10  -2  31 1898.78 505.741   1
  10  -2 -31 740.796 237.686   1
 -10  -2  30 1192.13 444.399   1
  10   2 -30 1176.83 330.148   1
 -10   2  30 764.697 257.114   1
  10  -2 -30 1581.64 349.901   1
 -10  -2  29 1266.39 470.848   1
  10   2 -29 1427.54 360.234   1
 -10   2  29 1082.52 283.569   1
  10  -2 -29 1738.01 345.793   1
  10  -2 -28 2961.82 446.672   1
 -10  -2  28 2686.86 591.588   1
  10   2 -28 2789.84 522.497   1
 -10   2  28 2351.05 421.446   1
 -10  -2  27 1162.61 475.034   1
  10   2 -27 1086.52 350.623   1
 -10   2  27 610.197 262.171   1
 -10   2  26 1597.49 369.639   1
 -10  -2  26 1643.70 478.405   1
  10   2 -26 1337.63 361.722   1
  10  -2 -26 215.394 136.073   1
 -10  -2  25 601.172 303.933   1
 -10   2  25 1477.28 332.636   1
  10   2 -25 1136.90 368.207   1
  10  -2 -25 725.483 306.533   1
  10  -2 -24 1355.56 358.547   1
 -10  -2  24 767.932 351.707   1
 -10   2  24 1195.32 302.027   1
  10   2 -24 1401.08 351.787   1
 -10  -2  23 521.129 377.473   1
  10   2 -23 871.757 324.180   1
 -10  -2  22 7550.59 831.990   1
 -10   2  22 8927.42 685.011   1
  10  -2 -22 6693.45 613.373   1
  10   2 -22 7894.64 802.812   1
  10  -2 -21 12064.1 772.152   1
  10   2 -21 9683.87 859.358   1
 -10  -2  21 11038.0 930.355   1
 -10   2  20 421.277 203.241   1
  10  -2 -20 138.027 178.167   1
 -10   2  19 330.425 146.146   1
  10   2 -19 567.518 229.124   1
  10  -2 -18 2363.68 320.805   1
 -10   2  18 3469.25 362.087   1
  10   2 -18 2725.07 440.962   1
  10  -2 -17 698.609 180.514   1
 -10   2  17 597.251 198.459   1
 -10  -2  17 1093.04 346.306   1
 -10   2  16 2086.07 298.425   1
 -10  -2  16 1467.20 406.849   1
  10   2 -16 1799.84 345.266   1
 -10   2  15 18952.0 778.361   1
  10  -2 -15 23067.5 872.431   1
  10   2 -15 20454.0 1071.80   1
 -10  -2  15 24303.8 1166.18   1
  10  -2 -14 4006.90 470.307   1
 -10   2  14 5161.26 454.683   1
  10   2 -14 1859.15 390.597   1
 -10  -2  14 617.556 287.289   1
  10  -2 -13 10432.9 630.997   1
 -10   2  13 11675.6 604.329   1
  10   2 -13 10228.4 723.276   1
 -10  -2  13 10021.2 738.941   1
 -10   2  12 1446.52 265.329   1
  10  -2 -12 1518.75 289.190   1
 -10  -2  12 852.174 262.266   1
  10   2 -12 1671.56 341.022   1
 -10   2  11 2929.40 331.657   1
  10  -2 -11 2827.12 328.918   1
  10   2 -11 3610.73 447.898   1
 -10  -2  11 2096.22 352.773   1
 -10   2  10 32904.2 1038.59   1
  10  -2 -10 34250.3 1125.87   1
  10   2 -10 34992.8 1221.16   1
 -10  -2  10 35399.6 1233.81   1
 -10   2   9 691.913 368.432   1
 -10  -2   9 1206.99 346.254   1
  10   2  -8 8523.93 567.644   1
 -10  -2   8 10048.1 638.354   1
 -10  -2   7 4892.46 442.564   1
  10   2  -7 3968.38 413.169   1
 -10  -2   6 8067.53 635.771   1
  10   2  -6 9560.00 668.885   1
  10   2  -5 526.785 264.345   1
 -10  -2   5 811.909 277.461   1
  10   2  -4 44878.5 1274.53   1
 -10  -2   4 53806.1 1331.85   1
 -10  -2   3 13963.5 690.074   1
  10   2  -3 10729.4 610.413   1
  10   2  -2 6138.74 489.276   1
 -10  -2   2 7420.66 522.070   1
  10   2  -1 15359.6 761.986   1
 -10  -2   1 16448.4 808.626   1
  10  -2   1 9221.87 2275.03   1
 -10   2  -1 7157.42 2383.59   1
  10  -2   2 3485.88 1143.51   1
 -10   2  -2 2923.24 1264.86   1
 -10   2  -3 23529.8 2314.48   1
  10  -2   3 20490.7 2045.25   1
 -10   2  -4 17245.8 1912.72   1
  10  -2   4 13628.0 1651.34   1
  10  -2   5 6769.90 1357.55   1
 -10   2  -5 6318.74 1419.15   1
  10  -2   6 12646.7 1697.54   1
 -10   2  -6 19280.8 1989.87   1
  10  -2   7 17313.5 1900.15   1
 -10   2  -7 19193.6 1946.26   1
  10  -2   8 70530.6 3038.51   1
 -10   2  -8 72304.7 3295.68   1
  10  -2   9 44998.7 2550.25   1
 -10   2  -9 43671.5 2566.88   1
  10  -2  10 6575.29 1262.87   1
 -10   2 -10 10211.4 1321.86   1
  10  -2  11 5921.15 1324.95   1
 -10   2 -11 3617.74 1201.32   1
  10   2  12 55952.8 3289.15   1
 -10  -2 -12 50010.6 2928.83   1
 -10   2 -12 50182.9 2752.50   1
  10  -2  12 58663.0 2801.31   1
 -10  -2 -13 3771.77 1097.53   1
  10   2  13 5624.72 1432.53   1
  10  -2  13 7816.34 1253.08   1
 -10   2 -13 4350.02 1093.30   1
  10   2  14 9000.82 1309.21   1
 -10  -2 -14 7411.48 1243.68   1
  10  -2  14 12466.9 1388.36   1
 -10   2 -14 14431.3 1527.16   1
  10   2  15 20544.8 2064.29   1
 -10   2 -15 14627.5 1496.73   1
  10  -2  15 19511.8 1713.03   1
 -10  -2 -16 4225.03 801.351   1
  10   2  16 2771.56 875.261   1
 -10   2 -16 2508.59 828.379   1
  10  -2  16 2297.59 761.873   1
  10   2  17 2698.43 758.173   1
 -10  -2 -17 1891.05 572.596   1
  10  -2  17 3988.12 856.143   1
 -10   2 -17 4354.20 815.311   1
 -10  -2 -18 5383.64 866.588   1
  10   2  18 5978.30 992.176   1
  10  -2  18 5449.62 1054.13   1
 -10   2 -18 6869.74 1025.51   1
 -10   2 -19 10986.0 1297.99   1
  10  -2  19 13150.7 1366.04   1
 -10  -2 -19 12481.4 1345.66   1
  10   2  19 11224.5 1335.99   1
 -10   2 -20 2558.54 808.172   1
  10  -2  20 2711.25 823.865   1
  10   2  20 2674.28 786.027   1
 -10  -2 -20 4468.96 936.784   1
 -10   2 -21 2409.56 586.083   1
  10  -2  21 1638.03 668.042   1
  10   2  21 1211.33 558.810   1
 -10  -2 -21 2439.41 687.136   1
  10  -2  22 1802.90 618.201   1
  10   2  22 811.245 412.439   1
 -10  -2 -22 1633.53 463.911   1
  10  -2  23 1662.94 608.871   1
 -10   2 -23 2647.29 658.892   1
  10   2  23 627.713 473.861   1
  10  -2  24 2096.65 558.900   1
 -10   2 -24 1846.31 509.777   1
  10   2  24 975.233 401.798   1
 -10  -2 -24 697.377 395.794   1
  10  -2  25 1230.01 528.466   1
  10   2  25 2239.51 554.810   1
 -10   2 -26 1865.96 563.534   1
  10  -2  26 1405.42 437.832   1
  10   2  26 2776.19 649.654   1
 -10  -2 -27 676.530 458.038   1
  10  -2  27 226.656 303.489   1
  10   2  27 1148.84 487.112   1
 -10  -2 -28 993.001 497.289   1
  10  -2  28 2158.03 578.397   1
 -10   2 -28 2757.51 730.285   1
  10   2  28 1620.12 600.163   1
  10  -2  29 4194.75 799.979   1
 -10   2 -29 2287.25 663.611   1
 -10  -2 -29 2605.51 715.220   1
  10  -2  30 2437.41 614.208   1
 -10   2 -30 1388.26 590.406   1
 -10  -2 -30 1867.32 627.185   1
  10  -2  31 1998.90 592.858   1
 -10   2 -31 1588.44 621.188   1
 -10  -2 -31 2498.06 717.209   1
 -10  -2 -32 1752.99 627.856   1
  10  -2  32 1464.30 471.896   1
 -10   2 -32 2957.56 763.844   1
  10   2  32 1584.42 635.385   1
 -10  -2 -33 161.769 493.816   1
 -10   2 -33 2170.22 735.771   1
  10   2  33 1729.70 771.212   1
 -10  -2 -34 577.075 581.420   1
  10   2  34 3048.64 818.545   1
  10   2  35 687.498 535.715   1
 -10  -2 -35 383.786 611.456   1
  10   2  36-214.614 428.464   1
 -10  -2 -36 1349.79 790.060   1
  10  -4 -32 216.089 201.210   1
 -10   4  31 92.4722 191.779   1
  10  -4 -31 407.528 267.479   1
  10  -4 -30 531.499 282.243   1
  10   4 -30 380.464 284.921   1
 -10  -4  30 843.607 360.861   1
  10   4 -29 1950.76 500.215   1
 -10  -4  29 1065.33 365.533   1
  10  -4 -29 1590.86 342.514   1
 -10   4  29 857.542 247.642   1
  10  -4 -28 342.716 208.680   1
 -10   4  28 365.959 263.176   1
 -10  -4  28 320.348 242.146   1
  10   4 -27 1229.00 392.437   1
 -10   4  27 1320.02 283.474   1
  10  -4 -27 565.017 201.257   1
  10   4 -26 1096.80 361.055   1
 -10  -4  26 580.192 219.208   1
 -10   4  26 373.819 218.195   1
  10  -4 -26 740.467 221.498   1
  10  -4 -25 687.738 199.481   1
 -10  -4  25 1665.24 383.256   1
  10   4 -25 1201.09 356.475   1
 -10   4  25 969.774 216.308   1
  10  -4 -24 524.759 173.270   1
 -10  -4  24 1227.33 343.490   1
  10   4 -24 1075.57 326.089   1
  10  -4 -23 691.961 173.841   1
 -10   4  23 338.994 145.697   1
 -10  -4  23 548.879 307.609   1
  10  -4 -22 564.204 176.231   1
 -10   4  22 237.904 117.006   1
 -10  -4  22 797.863 269.658   1
  10   4 -22 188.568 166.507   1
 -10   4  21 103.001 77.5411   1
  10  -4 -21 206.111 114.947   1
 -10  -4  21 59.2425 194.977   1
  10  -4 -20 2.74041 81.8243   1
 -10   4  20 1311.06 211.883   1
 -10  -4  20 472.969 289.115   1
  10   4 -20 1843.78 385.833   1
 -10   4  19 687.974 161.194   1
  10  -4 -19 933.193 187.684   1
  10   4 -19 859.570 250.244   1
  10  -4 -18 847.718 173.336   1
 -10   4  18 888.555 165.366   1
  10   4 -18 776.199 250.416   1
 -10  -4  18 628.498 309.888   1
  10   4 -17 401.373 191.436   1
 -10  -4  17 854.833 373.255   1
 -10   4  17 656.808 154.539   1
  10  -4 -17 205.931 130.590   1
 -10  -4  16 875.206 354.552   1
 -10   4  16 346.217 120.958   1
  10   4 -15 1694.74 383.747   1
 -10   4  15 1898.60 257.993   1
  10  -4 -14 6288.49 438.420   1
 -10   4  14 3479.42 371.592   1
 -10  -4  14 5610.05 618.780   1
  10   4 -14 4311.14 519.450   1
  10   4 -13 1129.83 266.709   1
 -10  -4  13 1323.03 320.452   1
 -10  -4  12 2517.93 471.303   1
  10   4 -12 2574.93 385.460   1
 -10  -4  11 310.671 229.944   1
  10   4 -11 769.433 243.751   1
 -10  -4  10 995.095 256.072   1
  10   4 -10 289.411 213.385   1
  10   4  -9 1896.92 286.226   1
 -10  -4   9 1086.30 271.830   1
  10   4  -8 4269.04 457.887   1
 -10  -4   8 4566.88 459.704   1
 -10  -4   7 12356.2 746.707   1
  10   4  -7 14439.2 786.819   1
  10   4  -6 1056.97 240.252   1
 -10  -4   6 1553.95 294.993   1
 -10  -4   5 2603.34 368.933   1
  10   4  -5 2255.92 323.481   1
 -10  -4   4 800.893 237.777   1
  10   4  -4 819.749 190.273   1
 -10  -4   3 476.508 187.953   1
  10   4  -3 158.438 143.410   1
  10  -4  -3 1020.62 370.525   1
 -10   4   3 1132.32 427.089   1
 -10  -4   2 1354.27 279.274   1
  10   4  -2 1087.85 248.759   1
 -10   4   2 1831.76 507.520   1
 -10  -4   1 2852.48 320.285   1
  10   4  -1 3661.82 373.416   1
 -10   4   1 2351.68 602.043   1
 -10  -4   0 3188.94 344.720   1
  10   4   0 2576.33 321.513   1
  10   4   1 704.972 226.290   1
 -10  -4  -1 1458.64 279.274   1
 -10   4  -1 1264.44 438.551   1
  10  -4   1 509.333 296.095   1
 -10   4  -2 1340.31 390.327   1
 -10  -4  -2 1444.33 262.295   1
  10   4   3 3162.30 393.562   1
 -10  -4  -3 2437.11 409.812   1
  10  -4   3 4611.50 735.323   1
 -10   4  -3 5175.36 832.911   1
 -10  -4  -4 1363.51 295.983   1
  10  -4   4 993.630 339.255   1
 -10   4  -4 1358.95 425.963   1
 -10   4  -5 799.692 380.976   1
  10  -4   5 1286.13 401.270   1
 -10   4  -6 1147.57 533.533   1
  10  -4   6 1014.13 419.589   1
 -10   4  -7 4400.65 771.233   1
  10  -4   7 5879.67 854.975   1
  10  -4   8 4834.72 790.179   1
 -10   4  -8 684.544 348.026   1
  10  -4   9 1363.37 533.243   1
 -10   4  -9 4427.45 736.868   1
  10  -4  10 2825.00 732.436   1
 -10   4 -10 3947.32 686.784   1
  10  -4  11 6391.52 994.406   1
 -10   4 -11 5585.00 822.120   1
 -10   4 -12 7266.21 939.954   1
  10  -4  12 8856.54 1125.13   1
  10  -4  13 1088.39 561.443   1
 -10   4 -13 59.6234 169.371   1
  10  -4  14-108.906 150.307   1
 -10   4 -14 1072.21 392.036   1
  10  -4  15-177.102 177.742   1
 -10   4 -15 366.491 298.813   1
 -10  -4 -16-387.623 483.902   1
  10  -4  16-100.423 186.224   1
 -10  -4 -17-250.060 575.906   1
  10   4  17 951.526 822.398   1
  10  -4  17 1246.33 438.255   1
 -10   4 -17 662.924 379.834   1
  10   4  18-129.410 595.591   1
 -10  -4 -18-0.19452 472.889   1
  10  -4  18 1185.75 393.262   1
 -10   4 -18 718.313 552.384   1
  10  -4  19 1069.58 386.115   1
 -10   4 -19 1971.02 587.452   1
  10   4  20-159.679 587.029   1
 -10   4 -20 280.821 365.526   1
  10  -4  20 492.566 267.543   1
 -10  -4 -21 1151.07 663.236   1
  10   4  21 558.642 833.108   1
 -10   4 -21 864.436 478.908   1
  10  -4  21 2087.98 544.330   1
  10   4  22 1103.95 727.105   1
 -10  -4 -22 304.800 516.359   1
  10  -4  22 2293.69 571.528   1
 -10   4 -22 2403.09 692.843   1
  10   4  23-250.565 663.162   1
 -10  -4 -23 1465.20 699.343   1
  10  -4  23 5087.50 859.928   1
 -10   4 -23 3500.34 775.520   1
  10  -4  24 1611.32 535.569   1
 -10   4 -24 2278.02 651.146   1
  10   4  25 1104.45 702.414   1
 -10  -4 -25 635.712 608.313   1
 -10   4 -25 1170.79 647.374   1
 -10  -4 -26 696.015 586.665   1
  10   4  26 1517.00 834.901   1
 -10   4 -26 2416.55 708.973   1
  10   4  27-229.707 523.881   1
 -10  -4 -27 1028.07 650.137   1
 -10   4 -27 444.872 482.558   1
 -10  -4 -28 532.205 607.820   1
  10   4  29 541.568 606.315   1
 -10  -4 -30 302.551 541.295   1
  10   6 -15 74.7837 279.731   1
 -10  -6  14 337.375 176.741   1
  10   6 -14 58.6091 268.972   1
 -10  -6  13-7.35573 64.1787   1
  10   6 -13-152.313 262.496   1
 -10  -6  12 382.508 189.262   1
  10   6 -12 203.759 179.897   1
  10   6 -11 289.531 235.182   1
 -10  -6  11 941.783 263.809   1
  10   6 -10 154.665 235.438   1
 -10  -6  10 324.140 181.859   1
  10   6  -9-10.0347 167.533   1
 -10  -6   9 950.917 266.243   1
 -10   6   9-503.165 1249.36   1
 -10  -6   8-105.254 115.114   1
  10   6  -8 628.143 208.144   1
 -10   6   8 665.858 878.167   1
 -10   6   7 523.094 716.461   1
  10  -6  -7 1252.90 601.958   1
 -10  -6   7 190.827 138.940   1
  10   6  -7 191.106 167.139   1
 -10   6   6 105.141 630.797   1
  10  -6  -6 223.892 522.669   1
 -10  -6   6 323.695 160.712   1
  10   6  -6 552.471 282.052   1
  10  -6  -5 179.572 527.999   1
  10   6  -5 82.2088 115.955   1
 -10  -6   5 195.787 132.090   1
 -10   6   4 391.436 556.847   1
 -10  -6   4 155.513 132.857   1
  10   6  -4 718.382 198.869   1
 -10   6   3 510.841 555.401   1
  10   6  -3-78.6168 141.364   1
 -10  -6   3 275.796 123.658   1
  10  -6  -2 419.252 570.939   1
  10   6  -2 557.220 197.061   1
 -10  -6   2 606.634 169.819   1
  10  -6  -1 405.690 512.739   1
 -10  -6   1 241.313 134.960   1
  10  -6   0 570.351 462.765   1
 -10  -6   0 124.967 139.252   1
 -10  -6  -1 541.450 155.908   1
  10   6   1-10.3940 66.8076   1
  10  -6   1 574.112 406.928   1
 -10   6  -2 136.111 386.656   1
 -10  -6  -2 237.201 134.240   1
  10   6   2 429.350 127.035   1
  10  -6   2 689.149 450.253   1
  10   6   3 884.451 177.845   1
 -10  -6  -3 267.341 111.757   1
 -10   6  -3-255.928 493.268   1
  10  -6   3 1154.01 607.204   1
 -10  -6  -4 267.831 112.452   1
  10   6   4 414.864 129.501   1
 -10   6  -4 803.607 531.806   1
  10  -6   4 355.069 445.417   1
 -10  -6  -5-5.59396 29.3756   1
  10   6   5 123.464 54.6157   1
 -10  -6  -6 1255.05 215.251   1
  10   6   6 1009.77 201.321   1
  10  -6   7 432.809 424.756   1
 -10   6  -7 286.283 434.930   1
  10   6   7 621.583 153.883   1
 -10  -6  -7 805.299 171.399   1
  10  -6   8-168.560 394.538   1
 -10   6  -8 44.4804 415.040   1
 -10  -6  -8 1020.72 199.356   1
 -10   6  -9 413.453 475.928   1
 -10   6 -10 48.2550 445.766   1
  10  -6  11 197.121 341.498   1
 -10   6 -11 736.528 572.010   1
  10  -6  12 284.509 370.314   1
 -10   6 -12 405.446 453.628   1
  11  -1 -41 503.448 353.864   1
 -11   1  41 751.001 293.498   1
  11  -1 -40 183.118 335.724   1
 -11   1  40 2203.07 484.281   1
  11   1 -39 1016.17 397.608   1
  11  -1 -39 102.890 259.733   1
 -11  -1  39 1117.17 416.390   1
  11   1 -38 1387.04 459.539   1
 -11   1  38 528.115 228.034   1
  11  -1 -38 438.545 300.663   1
 -11  -1  38 824.481 369.309   1
 -11  -1  37 1190.12 419.865   1
  11   1 -37 1697.71 471.258   1
 -11   1  37 348.833 183.949   1
  11   1 -36 941.067 351.919   1
 -11  -1  36 299.393 180.441   1
 -11   1  36 392.890 230.912   1
  11   1 -35 1234.89 416.572   1
  11  -1 -35 1196.64 380.303   1
 -11  -1  35 259.761 249.510   1
 -11   1  35 1004.82 306.136   1
  11  -1 -34 294.665 187.528   1
 -11   1  34 1193.80 332.652   1
  11   1 -34 975.095 361.035   1
 -11  -1  34 548.742 279.532   1
  11   1 -33 816.153 296.307   1
 -11   1  33 1249.75 325.440   1
  11  -1 -33 898.331 310.367   1
 -11  -1  33 344.846 224.909   1
 -11  -1  32 1575.39 441.052   1
  11   1 -32 2750.29 538.655   1
  11  -1 -32 1802.68 406.534   1
 -11  -1  31 2990.52 632.331   1
  11   1 -31 3778.97 613.580   1
 -11   1  31 2589.65 474.079   1
  11  -1 -31 2777.73 471.740   1
 -11  -1  30 1462.04 446.563   1
  11   1 -30 2590.43 503.554   1
 -11   1  30 2745.67 476.071   1
  11  -1 -30 1514.65 352.992   1
  11  -1 -29 3763.71 559.860   1
 -11  -1  29 4188.29 655.423   1
  11   1 -29 4684.60 662.830   1
 -11   1  29 3721.76 558.344   1
  11  -1 -28 5660.90 687.443   1
 -11  -1  28 5453.86 727.893   1
  11   1 -28 5868.35 727.448   1
 -11   1  28 4773.66 648.733   1
 -11   1  27 4411.34 609.868   1
  11  -1 -27 3944.93 597.047   1
 -11  -1  27 5865.57 744.188   1
  11   1 -27 5988.39 737.853   1
  11  -1 -26 1632.34 406.561   1
 -11  -1  26 1866.15 533.569   1
 -11   1  26 2413.75 467.594   1
  11   1 -26 2545.72 542.825   1
  11   1 -25 1938.82 465.816   1
 -11   1  25 2634.99 465.999   1
  11  -1 -25 2728.73 462.713   1
 -11  -1  25 2972.16 599.863   1
 -11  -1  24 1469.29 412.404   1
  11  -1 -24 1403.63 382.388   1
  11   1 -24 388.422 228.400   1
  11  -1 -23 1921.10 354.985   1
 -11  -1  23 3772.71 580.245   1
 -11   1  23 1631.84 324.945   1
  11   1 -23 2998.31 479.795   1
  11  -1 -22 25437.1 1204.14   1
 -11   1  22 21729.1 1104.08   1
 -11  -1  22 21478.4 1226.48   1
  11   1 -22 21209.4 1244.06   1
  11   1 -21 4160.52 626.385   1
 -11   1  21 3873.59 515.794   1
 -11  -1  21 3747.15 580.341   1
 -11   1  20 3196.67 446.644   1
  11  -1 -20 4494.44 488.053   1
 -11  -1  20 10055.9 856.790   1
  11   1 -20 9871.83 844.150   1
  11  -1 -19 683.114 284.397   1
 -11  -1  19 518.717 263.910   1
  11   1 -19 624.400 301.515   1
  11   1 -18 19391.8 1052.55   1
 -11   1  18 23637.4 1041.27   1
  11  -1 -18 25200.3 1093.03   1
 -11  -1  18 17874.6 1023.23   1
 -11  -1  17 549.773 298.743   1
 -11   1  17 444.267 253.134   1
  11  -1 -17 1072.62 251.592   1
  11   1 -17 379.654 293.043   1
  11   1 -16 4503.51 485.388   1
  11  -1 -16 5415.08 515.644   1
 -11  -1  16 4625.02 515.164   1
  11  -1 -15 2448.08 366.925   1
 -11  -1  15 2536.83 395.331   1
  11   1 -15 2621.23 408.127   1
 -11   1  15 2859.29 371.514   1
  11   1 -14 22366.2 1014.88   1
 -11  -1  14 20407.4 1000.14   1
 -11   1  14 22331.5 886.408   1
  11  -1 -13 12145.9 761.356   1
 -11   1  13 12224.4 753.076   1
 -11  -1  13 2116.96 389.488   1
  11   1 -13 1541.42 375.475   1
 -11   1  12 762.646 278.045   1
  11  -1 -12 955.885 265.603   1
  11   1 -12 488.478 258.004   1
 -11  -1  12 439.252 274.294   1
  11  -1 -11 1822.95 356.824   1
 -11   1  11 1844.10 339.294   1
  11   1 -11 1353.04 337.576   1
 -11  -1  11 2119.22 393.977   1
  11  -1 -10 1702.53 340.835   1
 -11   1  10 1489.97 325.417   1
 -11  -1  10 2262.29 360.375   1
  11   1 -10 2202.31 370.854   1
 -11  -1   9 28519.5 1171.41   1
  11   1  -9 24118.5 1085.24   1
  11  -1  -9 46903.3 1238.92   1
 -11   1   9 54154.9 1263.48   1
 -11  -1   8 10006.2 663.666   1
  11  -1  -8 10181.5 682.467   1
 -11   1   8 10515.3 705.094   1
  11   1  -7 108.771 282.248   1
 -11  -1   7 337.656 286.835   1
  11   1  -6 126751. 2141.16   1
 -11  -1   6 139161. 2288.35   1
 -11  -1   5 91946.4 1785.89   1
  11   1  -5 85976.1 1682.42   1
  11   1  -4 3310.95 510.306   1
 -11  -1   4 4732.05 595.549   1
 -11  -1   3 18453.0 922.026   1
  11   1  -3 19465.7 922.904   1
 -11   1  -4 11190.3 2855.82   1
  11  -1   4 10410.6 2823.56   1
 -11   1  -5 74188.2 3903.16   1
  11  -1   5 68776.4 3544.05   1
  11  -1   6 84911.6 3890.88   1
 -11   1  -6 88316.1 4199.73   1
  11  -1   7 20014.6 2114.08   1
 -11   1  -7 19665.7 2312.34   1
 -11   1  -8 13166.3 1906.07   1
  11  -1   8 12482.0 1841.59   1
  11  -1   9 7959.42 1608.21   1
 -11   1  -9 7359.76 1536.52   1
 -11  -1  -9 7619.62 2074.89   1
  11  -1  10 4150.12 1272.68   1
  11   1  10 4276.67 1405.54   1
 -11   1 -10 5128.58 1323.52   1
 -11  -1 -10 2697.70 1051.02   1
 -11  -1 -11 2708.39 1157.78   1
  11   1  11 3945.14 1435.46   1
 -11   1 -11 3317.65 1070.18   1
  11  -1  11 3552.55 1159.74   1
  11   1  12 12541.6 1704.61   1
 -11  -1 -12 13412.4 1723.41   1
  11  -1  12 14510.2 1571.57   1
 -11   1 -12 14964.9 1676.33   1
 -11  -1 -13 2974.08 1263.76   1
  11   1  13 2934.40 1319.21   1
  11  -1  13 5119.55 1216.14   1
 -11   1 -13 5934.13 1188.90   1
 -11  -1 -14 19637.4 2133.00   1
  11   1  14 21584.3 2207.92   1
  11  -1  14 20467.8 1816.18   1
 -11   1 -14 16675.6 1629.37   1
 -11  -1 -15 1680.35 932.376   1
  11  -1  15 640.271 658.375   1
 -11   1 -15 855.747 697.986   1
  11   1  16 5481.37 1152.79   1
 -11  -1 -16 4530.93 975.004   1
  11  -1  16 3357.61 954.805   1
 -11   1 -16 3275.54 899.879   1
  11   1  17 3177.26 846.150   1
 -11   1 -17 2834.95 747.853   1
  11  -1  17 4070.09 1008.11   1
 -11  -1 -18 819.504 439.036   1
 -11   1 -18 772.727 457.587   1
  11   1  18 653.191 490.812   1
  11  -1  18 1259.50 635.994   1
  11  -1  19 16104.1 1595.33   1
 -11  -1 -19 2861.80 862.997   1
 -11   1 -19 16985.2 1601.49   1
  11   1  19 3926.00 813.069   1
  11  -1  20 6781.12 1084.96   1
  11   1  20 4256.68 883.025   1
 -11  -1 -20 3437.33 702.097   1
 -11   1 -20 7058.15 1145.68   1
  11   1  21 1563.08 488.776   1
  11  -1  21 2708.66 866.409   1
 -11   1 -21 2278.23 699.702   1
 -11  -1 -21 2320.04 629.211   1
  11   1  22 3510.70 871.084   1
  11  -1  22 5031.74 1045.34   1
 -11   1 -22 2533.26 678.121   1
 -11  -1 -23 3629.50 870.970   1
  11   1  23 3343.50 866.354   1
 -11   1 -23 4427.50 805.766   1
  11  -1  23 5203.41 978.500   1
 -11   1 -24 5662.80 1010.81   1
  11   1  24 4297.27 837.005   1
 -11  -1 -24 6757.17 1115.32   1
  11  -1  24 4666.88 985.038   1
 -11   1 -25 2221.16 716.857   1
  11  -1  25 2382.41 810.802   1
 -11  -1 -25 3106.38 708.605   1
  11   1  25 2482.30 640.974   1
 -11   1 -26 2526.66 655.228   1
  11  -1  26 1584.28 787.822   1
  11   1  26 431.747 299.343   1
 -11  -1 -26 3184.89 737.395   1
 -11   1 -27 3004.64 703.157   1
  11  -1  27 3730.16 899.765   1
 -11  -1 -27 1547.53 593.730   1
  11   1  27 4603.89 854.409   1
 -11   1 -28 2539.14 669.024   1
 -11  -1 -28 64.3386 520.282   1
  11  -1  28-3.53165 464.397   1
  11   1  28 3902.61 785.000   1
  11  -1  29 3527.29 767.963   1
 -11   1 -29 3717.82 818.947   1
 -11  -1 -29 4572.18 944.180   1
  11   1  29 2805.75 695.327   1
  11  -1  30 2543.19 658.561   1
 -11   1 -30 2115.27 672.685   1
 -11  -1 -30 1485.10 637.660   1
  11   1  30 2919.31 735.895   1
 -11  -1 -31 391.777 451.539   1
  11  -1  31 62.7819 414.162   1
 -11   1 -31 749.841 496.669   1
 -11   1 -32-217.438 576.508   1
 -11  -1 -32 335.418 461.898   1
  11  -1  32 8.95883 176.777   1
 -11   1 -33-190.341 638.574   1
  11  -1  33 1585.63 555.986   1
  11   1  33 475.691 377.591   1
 -11  -1 -33 135.827 432.550   1
 -11   1 -34 16.7268 468.271   1
  11  -1  34 1203.16 472.616   1
 -11  -1 -34 389.543 612.401   1
  11   1  34 1342.32 551.419   1
  11  -1  35 925.622 406.027   1
 -11  -1 -35 1585.81 786.055   1
 -11   1 -35 2102.74 812.962   1
  11   1  35 809.299 429.873   1
  11   1  36 1393.44 572.667   1
  11  -1  36-76.9782 236.728   1
 -11   1 -36 734.639 511.669   1
 -11  -1 -36 148.782 656.174   1
 -11  -1 -37-94.1382 643.238   1
  11   1  37 1121.71 555.929   1
 -11  -1 -38 68.6830 628.534   1
  11   1  38 2315.96 760.007   1
  11  -3 -37 474.045 353.094   1
 -11   3  37 273.145 173.995   1
  11  -3 -36 375.319 281.576   1
 -11   3  35 59.8354 124.336   1
 -11   3  34 155.359 108.321   1
  11  -3 -34-29.6982 210.898   1
 -11  -3  33 264.024 300.501   1
  11   3 -33 1119.30 413.151   1
  11  -3 -32 439.178 254.091   1
 -11  -3  32 870.902 424.771   1
  11   3 -32 1435.37 445.166   1
 -11   3  32 1685.77 349.977   1
 -11  -3  31 1558.90 455.751   1
  11  -3 -31 2105.29 405.773   1
  11   3 -31 3018.84 598.332   1
 -11   3  31 2211.69 383.934   1
 -11   3  30 1410.52 308.975   1
 -11  -3  30 885.010 389.794   1
  11  -3 -30 814.312 282.211   1
 -11   3  29 626.915 240.279   1
  11  -3 -29 138.509 158.071   1
 -11  -3  29 246.828 282.501   1
  11  -3 -28 1873.26 402.961   1
 -11  -3  28 1950.08 541.434   1
 -11   3  28 645.231 215.218   1
  11   3 -28 1050.74 304.746   1
 -11  -3  27 5225.01 777.920   1
  11   3 -27 3859.47 601.267   1
 -11   3  27 3707.70 478.345   1
  11  -3 -27 4226.22 484.712   1
  11  -3 -26 1023.42 241.150   1
 -11   3  26 1961.61 339.259   1
 -11  -3  26 1747.01 531.752   1
  11   3 -26 1073.77 379.149   1
 -11   3  25 6513.29 555.085   1
 -11  -3  25 4700.93 657.804   1
  11   3 -25 6121.23 725.356   1
  11  -3 -24 471.859 146.582   1
 -11  -3  24 1204.38 486.289   1
 -11   3  24 1673.66 279.298   1
  11   3 -24 1057.30 428.215   1
 -11   3  23 660.576 186.665   1
  11  -3 -23 385.046 141.075   1
 -11  -3  23 897.499 349.213   1
  11  -3 -22 375.848 177.425   1
 -11   3  22 250.174 179.022   1
  11   3 -22 1580.45 422.185   1
 -11  -3  22 1685.55 473.157   1
 -11   3  21 1650.05 264.072   1
  11  -3 -21 1260.90 248.131   1
 -11  -3  21 1661.97 458.293   1
  11   3 -21 1378.45 384.072   1
  11  -3 -20 207.300 130.739   1
 -11   3  20 261.604 171.662   1
 -11  -3  20 1452.71 466.472   1
  11   3 -20 1467.56 394.131   1
  11  -3 -19 6032.01 462.363   1
 -11   3  19 7333.45 512.732   1
 -11  -3  19 6913.78 730.132   1
  11   3 -19 5878.24 676.085   1
 -11   3  18 4521.24 396.504   1
  11  -3 -18 6570.93 515.625   1
 -11  -3  18 3874.59 567.990   1
  11   3 -18 5594.68 634.822   1
 -11   3  17 1062.72 250.788   1
  11  -3 -17 919.882 271.089   1
  11   3 -17 1000.95 338.011   1
 -11  -3  17 1355.48 391.007   1
 -11   3  16 3828.09 389.489   1
 -11  -3  16 2984.45 510.557   1
  11   3 -16 2915.38 466.401   1
 -11   3  15 255.171 155.404   1
 -11  -3  15 442.848 204.115   1
  11   3 -14 8750.84 711.503   1
 -11  -3  14 7637.42 663.111   1
 -11   3  14 5408.93 423.432   1
  11  -3 -14 5334.95 419.273   1
 -11   3  13 688.701 201.353   1
  11  -3 -13 1048.62 267.970   1
 -11  -3  13 383.762 265.065   1
  11   3 -13 461.536 271.525   1
 -11   3  12 1810.34 314.495   1
  11  -3 -12 1677.91 303.816   1
 -11  -3  12 1206.29 315.896   1
  11   3 -11 2539.05 376.009   1
 -11  -3  11 711.337 182.459   1
 -11  -3  10 1182.87 253.685   1
  11   3 -10 3941.83 455.089   1
 -11  -3   9 933.434 218.193   1
  11   3  -9 1722.64 311.051   1
 -11  -3   8 541.549 198.092   1
  11   3  -8 1715.50 295.334   1
  11   3  -7 1841.58 299.345   1
 -11  -3   7 1992.05 319.592   1
 -11  -3   6 4899.21 441.118   1
  11   3  -6 4929.95 455.954   1
  11   3  -5 4567.29 511.706   1
 -11  -3   5 4512.49 456.275   1
 -11  -3   4 3429.18 400.396   1
  11   3  -4 2035.59 313.389   1
 -11  -3   3 1244.21 268.023   1
  11   3  -3 530.876 205.379   1
  11   3  -2 3607.90 393.169   1
 -11  -3   2 5825.51 488.185   1
  11  -3  -1 2907.58 1465.29   1
  11   3  -1 1988.92 301.742   1
 -11  -3   1 3346.53 374.401   1
 -11   3   0-335.728 572.920   1
  11  -3   0 52.8130 534.633   1
  11   3   0 2123.82 371.499   1
 -11  -3   0 1536.55 326.943   1
  11  -3   1 453.271 507.546   1
 -11  -3  -1 1533.16 362.858   1
  11   3   1 1392.18 352.755   1
  11  -3   2 514.913 595.639   1
 -11   3  -2-343.696 750.735   1
  11  -3   3 312.121 521.706   1
 -11   3  -3 102.707 626.539   1
 -11   3  -4 3532.13 932.852   1
  11  -3   4 3715.21 824.833   1
 -11   3  -5 3672.00 933.848   1
  11  -3   5 3601.51 861.539   1
 -11   3  -6 2680.21 721.704   1
  11  -3   6 10187.6 1193.11   1
 -11   3  -7 6271.92 1050.06   1
  11  -3   7 7362.86 1051.80   1
  11  -3   8 6731.54 896.812   1
 -11   3  -8 6409.87 978.469   1
 -11   3  -9 6414.86 1004.50   1
  11  -3   9 4111.43 953.441   1
 -11   3 -10 3031.53 761.722   1
  11  -3  10 3909.84 877.209   1
 -11   3 -11 1836.12 679.890   1
  11  -3  11 1868.42 751.334   1
  11  -3  12 1296.58 561.750   1
 -11   3 -12 364.215 447.327   1
 -11   3 -13 2169.39 692.201   1
  11  -3  13 802.049 300.364   1
  11   3  14 2011.33 1143.83   1
 -11  -3 -14 1067.88 468.242   1
  11  -3  14 2456.65 686.351   1
 -11   3 -14 1285.07 688.295   1
 -11  -3 -15 4970.12 935.881   1
  11   3  15 3888.67 1045.47   1
 -11   3 -15 6818.91 1222.40   1
  11  -3  15 6752.21 1336.95   1
  11   3  16 24064.9 2249.24   1
  11  -3  16 28306.2 2176.80   1
 -11   3 -16 27196.9 1980.93   1
 -11  -3 -17 5534.05 1133.15   1
  11   3  17 5112.57 1152.89   1
 -11   3 -17 16704.2 1660.58   1
  11  -3  17 23860.9 2000.81   1
 -11  -3 -18 12559.9 1591.61   1
  11   3  18 10097.7 1471.43   1
  11  -3  18 18258.6 1676.86   1
 -11   3 -18 16069.3 1617.33   1
  11   3  19 3783.41 1072.09   1
 -11  -3 -19 2535.92 694.312   1
  11  -3  19 4636.86 922.135   1
 -11   3 -19 1998.74 689.863   1
  11   3  20 3450.35 848.766   1
 -11  -3 -20 2482.66 676.721   1
 -11   3 -20 1974.78 554.628   1
  11  -3  20 3821.52 818.707   1
  11   3  21 2491.19 718.703   1
 -11   3 -21 5839.24 921.521   1
  11  -3  21 6267.68 1102.94   1
 -11  -3 -21 2640.18 684.714   1
  11  -3  22 9169.32 1243.28   1
 -11   3 -22 8455.53 1120.53   1
 -11  -3 -22 3442.99 786.724   1
  11   3  22 3817.83 832.236   1
  11  -3  23 2466.13 682.503   1
 -11   3 -23 3165.26 735.373   1
 -11  -3 -23 1383.42 636.684   1
  11  -3  24 1209.17 448.223   1
 -11   3 -24 426.108 388.922   1
  11   3  24 296.831 455.143   1
 -11  -3 -24 74.4276 322.860   1
  11  -3  25 1600.64 501.056   1
 -11   3 -25 129.093 373.197   1
  11   3  26 871.728 659.669   1
  11   3  27 2450.57 710.271   1
 -11  -3 -27 1837.65 720.700   1
 -11   3 -28-116.105 504.163   1
  11  -3  28 478.225 350.747   1
  11  -3  29 1183.47 470.837   1
 -11   3 -29 672.580 469.769   1
  11   3  29 1841.55 646.966   1
 -11  -3 -30 1612.53 734.883   1
  11  -3  30-146.915 129.327   1
 -11   3 -30 1204.69 628.784   1
  11   3  30 1355.72 678.845   1
  11   3  31 662.910 672.003   1
 -11  -3 -32 971.695 693.760   1
  11   3  32 1624.01 771.263   1
  11   3  33 107.732 537.373   1
 -11  -3 -33-299.975 676.011   1
  11   5 -26 535.186 372.876   1
 -11  -5  26 1928.95 429.419   1
  11   5 -25 660.488 374.146   1
 -11  -5  25 1885.37 436.913   1
 -11   5  24 217.009 186.481   1
 -11  -5  24 206.353 201.808   1
 -11  -5  23 517.257 230.419   1
  11   5 -23 822.327 350.160   1
 -11   5  22 140.268 77.4028   1
  11   5 -22 184.601 215.523   1
 -11   5  21 524.562 131.199   1
 -11  -5  21 802.067 320.785   1
  11   5 -21 1018.45 339.566   1
 -11  -5  20 1203.90 277.452   1
  11   5 -20 1721.90 402.748   1
  11  -5 -20 1234.51 202.288   1
 -11   5  20 1812.45 219.408   1
 -11  -5  19 389.905 94.6377   1
  11  -5 -19 530.512 125.041   1
 -11   5  19 560.333 125.676   1
  11   5 -18 571.770 289.917   1
 -11  -5  18 471.810 192.803   1
  11  -5 -18 804.611 150.005   1
 -11   5  18 838.458 161.077   1
  11  -5 -17 739.016 190.603   1
 -11   5  17 342.222 109.775   1
 -11  -5  17 834.560 279.500   1
  11   5 -17 217.323 228.545   1
 -11   5  16 1576.53 225.338   1
 -11  -5  16 1146.25 304.399   1
 -11  -5  15-148.928 128.151   1
  11   5 -15 607.360 233.243   1
  11   5 -14 1610.02 350.379   1
 -11  -5  14 1108.69 282.884   1
  11   5 -13 434.066 190.039   1
 -11  -5  13 176.917 206.028   1
 -11  -5  12 488.553 198.607   1
  11   5 -12-42.7628 98.1067   1
 -11  -5  11 993.295 247.055   1
  11   5 -11 2097.02 338.886   1
 -11  -5  10 596.177 178.301   1
  11   5 -10 1329.32 266.552   1
 -11  -5   9 1300.06 236.232   1
  11   5  -8 918.513 217.970   1
 -11  -5   8 1019.25 223.011   1
 -11  -5   7 1478.70 257.852   1
  11   5  -7 1562.54 265.810   1
  11   5  -6 58.6764 194.056   1
 -11  -5   6 949.106 253.118   1
  11   5  -5 2444.41 330.491   1
 -11  -5   5 2883.54 345.833   1
  11  -5  -4 696.055 645.450   1
  11   5  -4 1458.92 263.556   1
 -11  -5   4 1190.30 236.630   1
  11  -5  -3 384.558 445.426   1
 -11   5   3 930.022 670.488   1
 -11  -5   3 1814.26 287.240   1
  11   5  -3 1402.21 227.387   1
 -11  -5   2 1088.79 202.986   1
  11  -5  -2 1264.32 574.607   1
 -11   5   2 1529.07 775.767   1
  11   5  -2 1211.04 211.638   1
 -11  -5   1 2054.71 291.777   1
  11   5  -1 2710.53 344.756   1
  11  -5  -1 1880.99 717.351   1
 -11   5   1 2266.64 790.950   1
 -11  -5   0 893.243 189.923   1
  11   5   0 1398.36 236.495   1
  11  -5   1 647.421 589.112   1
 -11  -5  -1 560.458 160.384   1
  11   5   1 474.171 141.549   1
  11  -5   2 756.804 543.943   1
 -11  -5  -2 2076.11 329.764   1
  11   5   2 1224.49 195.572   1
  11   5   3 2963.55 331.098   1
  11  -5   3 2351.25 636.433   1
 -11   5  -3 1453.70 572.965   1
  11   5   4 310.672 182.786   1
 -11  -5  -4 395.381 157.442   1
  11   5   5 598.153 232.698   1
 -11  -5  -5 445.441 223.181   1
 -11   5  -5 545.974 384.885   1
  11  -5   6 1562.76 516.198   1
  11  -5   7 265.374 344.543   1
 -11   5  -7 199.902 396.823   1
  11  -5   8 327.454 378.266   1
 -11   5  -8 997.711 642.700   1
 -11   5  -9 1047.25 590.536   1
  11  -5   9 259.106 310.545   1
 -11   5 -10 928.012 553.719   1
  11  -5  10 1472.27 543.744   1
 -11   5 -11 2432.44 701.676   1
  11  -5  11 4858.33 886.372   1
  11  -5  12-2.19391 312.925   1
 -11   5 -12 415.252 453.290   1
  11  -5  14 485.481 376.936   1
 -11   5 -14 304.254 390.918   1
  11  -5  15 857.036 417.116   1
 -11   5 -15 172.226 422.893   1
 -11   5 -16-163.632 477.084   1
  11  -5  16 1543.41 532.398   1
  11  -5  17 1095.58 443.774   1
 -11   5 -17 1040.98 536.739   1
 -11   5 -18 1173.86 640.579   1
  11  -5  18 696.741 364.833   1
 -11   5 -19 790.629 567.555   1
  11  -5  19 1481.63 501.110   1
 -11   5 -20 763.337 477.972   1
  11  -5  20 524.967 364.901   1
  11   5  20-504.113 1301.25   1
 -11   5 -21-210.374 518.694   1
  11  -5  21-184.491 377.757   1
  11   5  21 649.883 974.890   1
 -11   5 -22 1332.26 729.002   1
  11   5  22 1755.53 1038.65   1
 -11   5 -23 416.943 547.176   1
  11  -5  23-156.104 234.672   1
  11   5  23 0.27240 694.448   1
 -12   0  41 670.116 280.034   1
  12   0 -41 600.452 398.098   1
  12   0 -40 1212.68 613.303   1
 -12   0  40 276.163 193.589   1
 -12   0  39 1416.71 449.886   1
  12   0 -39 3282.73 646.622   1
 -12   0  38 3227.95 573.146   1
  12   0 -38 3827.91 663.046   1
 -12   0  37 1294.56 426.186   1
  12   0 -37 1977.67 472.031   1
 -12   0  36 4159.19 657.367   1
  12   0 -36 5275.60 713.892   1
  12   0 -35 2323.94 468.525   1
 -12   0  35 251.007 261.435   1
 -12   0  34 3843.27 655.059   1
  12   0 -34 2469.31 478.939   1
 -12   0  33 1334.49 468.612   1
  12   0 -33 993.963 306.534   1
 -12   0  32 1474.44 467.893   1
  12   0 -32 149.398 240.313   1
 -12   0  31 186.172 315.384   1
  12   0 -31 238.121 150.841   1
  12   0 -30 1460.58 387.327   1
 -12   0  30 1133.94 420.800   1
  12   0 -29 1173.79 367.279   1
 -12   0  29 801.668 390.379   1
  12   0 -28 1109.11 301.114   1
 -12   0  28 401.453 308.420   1
  12   0 -27 685.277 276.705   1
 -12   0  27-43.1184 223.052   1
 -12   0  26 2486.32 450.832   1
  12   0 -26 2873.63 456.052   1
  12   0 -25 11.9201 255.926   1
 -12   0  25 14.8651 221.054   1
 -12   0  24 8463.85 799.997   1
  12   0 -24 7945.42 769.380   1
  12   0 -23 139.565 246.720   1
 -12   0  23 281.529 284.932   1
  12   0 -22 25517.8 1255.33   1
 -12   0  22 33058.8 1431.27   1
  12   0 -21 348.543 327.451   1
 -12   0  21 734.034 296.970   1
  12   0 -20 2997.07 433.764   1
 -12   0  20 3433.61 489.968   1
  12   0 -19 791.973 282.620   1
 -12   0  19 592.519 272.290   1
  12   0 -18 5631.99 569.016   1
 -12   0  18 4535.92 502.646   1
 -12   0  17 6896.77 616.871   1
  12   0 -17 9047.53 676.284   1
  12   0 -16 16840.2 963.659   1
 -12   0  16 21117.2 1006.80   1
 -12   0  15 414.666 257.007   1
  12   0 -15 887.780 320.894   1
  12   0 -14 3201.22 403.482   1
 -12   0  14 982.839 291.533   1
  12   0 -13 203.554 224.123   1
 -12   0  13 21.0200 209.137   1
  12   0 -12 34072.3 1289.42   1
 -12   0  12 29929.3 1200.11   1
  12   0 -11 371.458 282.901   1
 -12   0  11 1078.96 329.683   1
 -12   0  10 18781.9 838.591   1
  12   0 -10 20026.4 881.335   1
 -12   0   9 758.338 365.211   1
  12   0  -9 690.501 339.475   1
 -12   0   8 968.914 329.004   1
  12   0  -8 1099.92 342.183   1
  12   0  -7 1579.16 436.723   1
 -12   0   7 1583.54 471.493   1
  12   0  -6 17598.0 919.266   1
 -12   0   6 16666.8 880.418   1
  12   0   7 858.595 2566.92   1
 -12   0  -7 542.996 2336.25   1
  12   0   8 42995.1 3217.16   1
 -12   0  -8 45529.4 3067.81   1
  12   0   9 445.306 1241.42   1
 -12   0  -9 394.768 1242.11   1
  12   0  10 31264.3 2863.65   1
 -12   0 -10 31934.0 2862.58   1
 -12   0 -11 3337.96 1631.19   1
  12   0  11 2327.47 1495.15   1
  12   0  12 127868. 5350.47   1
 -12   0 -12 141178. 5476.14   1
  12   0  13 3627.68 1442.53   1
 -12   0 -13 2813.61 1223.72   1
  12   0  14 1852.76 964.259   1
 -12   0 -14 2563.85 968.675   1
  12   0  15 4013.91 1109.64   1
 -12   0 -15 631.155 645.210   1
  12   0  16 10310.0 1455.47   1
 -12   0 -16 9549.68 1390.60   1
  12   0  17 1154.73 749.424   1
 -12   0 -17 543.456 561.104   1
  12   0  18 8179.02 1320.70   1
 -12   0 -18 7989.63 1298.67   1
 -12   0 -19 576.578 644.943   1
  12   0  19 1998.75 832.812   1
  12   0  20 26482.3 2061.76   1
 -12   0 -20 23860.5 1982.91   1
 -12   0 -21 1942.36 763.977   1
  12   0  21 3461.41 964.255   1
 -12   0 -22 258.499 283.554   1
  12   0  22 1133.53 513.216   1
 -12   0 -23 2746.20 750.891   1
  12   0  23-181.029 563.980   1
  12   0  24 17976.8 1751.69   1
 -12   0 -24 20942.2 1941.26   1
  12   0  25 3926.39 1077.06   1
 -12   0 -25 2913.83 852.370   1
 -12   0 -26 2690.01 696.167   1
  12   0  26 1907.80 879.904   1
 -12   0 -27 4624.33 943.940   1
  12   0  27 2361.86 665.408   1
 -12   0 -28 2515.51 753.122   1
  12   0  28 4035.05 819.097   1
 -12   0 -29-144.155 484.674   1
  12   0  29 1723.69 535.297   1
 -12   0 -30 1840.92 773.718   1
  12   0  30 2662.73 699.276   1
 -12   0 -31 696.300 576.029   1
  12   0  31 1455.79 537.190   1
 -12   0 -32 1150.56 651.616   1
  12   0  32 152.486 188.036   1
 -12   0 -33 13.9201 406.479   1
 -12   0 -34-44.3120 532.909   1
  12   0  35 2470.65 625.078   1
 -12   0 -35 772.396 678.232   1
  12   0  36 2826.20 780.257   1
 -12   0 -36 65.9571 533.478   1
  12   0  37 1276.61 574.286   1
 -12   0 -37 732.978 608.814   1
 -12   0 -38 2531.20 996.458   1
  12   0  38 441.100 450.914   1
 -12   2  39 293.966 296.156   1
  12  -2 -39 299.483 251.635   1
  12  -2 -38 386.001 265.889   1
 -12   2  38 1137.84 353.839   1
  12  -2 -37 285.547 332.766   1
 -12   2  37 132.622 131.414   1
 -12   2  36 181.261 150.119   1
  12  -2 -36 126.455 231.114   1
 -12  -2  36-137.720 416.365   1
  12   2 -36 504.449 278.374   1
  12   2 -35 1071.85 388.429   1
 -12   2  35 466.874 203.887   1
  12  -2 -35 74.7271 278.470   1
 -12  -2  35 414.847 286.966   1
  12  -2 -34 88.1404 229.392   1
 -12  -2  34 1365.99 427.233   1
 -12   2  34 330.638 178.086   1
  12   2 -34 1918.17 465.863   1
 -12  -2  33 640.361 350.121   1
  12  -2 -33 627.129 304.555   1
  12   2 -33 1192.38 347.375   1
 -12   2  33 935.652 277.749   1
  12  -2 -32 1064.14 342.539   1
  12   2 -32 1571.18 386.455   1
 -12   2  32 1038.79 273.066   1
 -12  -2  32 549.817 240.764   1
 -12   2  31 3550.60 491.026   1
  12  -2 -31 4093.66 563.131   1
 -12  -2  31 951.725 388.950   1
  12   2 -31 2079.88 440.593   1
 -12   2  30 2636.78 428.148   1
 -12  -2  30 1157.67 387.849   1
  12  -2 -30 2182.36 390.743   1
  12   2 -30 1596.78 389.818   1
 -12   2  29 1619.59 362.269   1
  12   2 -29 1572.14 373.841   1
  12  -2 -29 996.104 268.183   1
  12  -2 -28 1501.92 368.761   1
 -12  -2  28 1163.89 437.876   1
 -12   2  28 1434.17 355.232   1
  12   2 -28 1053.37 446.630   1
 -12  -2  27 4059.31 687.898   1
  12   2 -27 4902.94 668.328   1
  12  -2 -26 4952.19 555.149   1
  12   2 -26 5572.36 732.517   1
 -12   2  26 6724.22 645.125   1
 -12  -2  26 5498.75 749.604   1
  12  -2 -25 3337.28 457.524   1
  12   2 -25 4978.33 684.785   1
 -12   2  25 3980.39 502.881   1
  12  -2 -24 4876.30 543.972   1
 -12   2  24 6122.51 573.229   1
 -12  -2  24 6101.46 799.124   1
  12   2 -24 5322.44 676.542   1
  12  -2 -23 2649.72 413.442   1
 -12   2  23 4188.04 475.254   1
 -12  -2  23 4541.18 649.667   1
  12   2 -23 4261.56 604.785   1
 -12   2  22 5972.36 520.383   1
  12  -2 -22 4399.04 513.534   1
 -12  -2  22 8494.06 809.265   1
  12   2 -22 8393.11 808.064   1
 -12   2  21 1056.77 266.521   1
  12  -2 -21 958.320 273.577   1
  12   2 -21 872.899 269.177   1
 -12  -2  21 1407.21 395.958   1
 -12   2  20 419.438 185.881   1
  12  -2 -20 1075.43 266.177   1
 -12  -2  20 1565.92 360.823   1
  12   2 -20 1038.27 262.932   1
 -12   2  19 3491.39 432.016   1
  12  -2 -19 4014.17 445.058   1
  12   2 -19 4174.52 519.039   1
 -12  -2  19 3140.76 537.219   1
  12   2 -18 1546.66 327.057   1
  12  -2 -18 2269.32 327.250   1
 -12  -2  18 2079.70 440.813   1
 -12   2  17 2271.07 296.907   1
  12   2 -17 2314.01 404.576   1
 -12  -2  17 1653.40 362.158   1
 -12   2  16 7306.33 583.478   1
  12  -2 -16 8642.19 658.290   1
 -12  -2  16 18892.5 1020.81   1
  12   2 -16 21602.5 1087.92   1
 -12   2  15 2049.91 343.052   1
  12  -2 -15 1201.92 277.505   1
 -12  -2  15 3169.78 436.655   1
  12   2 -15 4026.99 478.888   1
 -12   2  14 526.140 194.630   1
  12  -2 -14 1726.75 313.590   1
  12   2 -14 1800.31 345.645   1
 -12  -2  14 403.435 225.202   1
 -12   2  13 786.570 231.515   1
  12  -2 -13 3004.89 378.098   1
 -12  -2  13 4714.71 532.238   1
  12   2 -13 2529.74 445.343   1
 -12   2  12 9348.95 567.862   1
  12  -2 -12 7766.07 545.443   1
 -12  -2  12 7350.81 669.516   1
  12  -2 -11 3978.87 510.342   1
 -12  -2  11 4212.41 486.346   1
  12   2 -11 4066.99 492.912   1
 -12   2  10 38834.6 1223.11   1
  12  -2 -10 39044.7 1292.11   1
 -12  -2  10 45228.1 1364.18   1
  12   2 -10 45214.6 1343.50   1
  12   2  -9 269.316 282.541   1
 -12  -2   9 510.302 270.521   1
  12   2  -8 10455.5 762.879   1
 -12  -2   8 7703.38 674.119   1
  12   2  -7 10995.9 690.750   1
 -12  -2   7 10266.4 691.335   1
  12   2  -6 2154.23 359.409   1
 -12  -2   6 2663.66 406.218   1
 -12  -2   5 5282.74 512.597   1
  12   2  -5 7486.99 560.892   1
  12   2  -4 1742.80 335.578   1
 -12  -2   4 1930.40 338.134   1
 -12  -2   3 5897.25 544.067   1
  12   2  -3 6485.69 558.427   1
  12   2  -2 5032.42 555.708   1
 -12  -2   2 4851.45 580.298   1
  12  -2   2 103004. 6180.16   1
 -12   2  -2 121666. 7124.72   1
  12  -2   3 7860.63 1574.96   1
 -12   2  -3 10153.5 1754.13   1
 -12   2  -4 2439.50 1340.40   1
  12  -2   4 3661.93 1312.92   1
  12  -2   5 35226.9 2578.43   1
 -12   2  -5 34057.3 2604.06   1
  12  -2   6 34969.0 2671.61   1
 -12   2  -6 34323.0 2887.56   1
  12  -2   7 43422.6 3066.76   1
 -12   2  -7 45425.3 3190.36   1
  12  -2   8 34935.1 2956.39   1
 -12   2  -8 15854.8 2256.67   1
  12  -2   9 97444.4 4023.55   1
 -12   2  -9 104384. 4340.08   1
 -12   2 -10 9478.09 1588.96   1
  12  -2  10 11780.7 1663.77   1
 -12   2 -11 26474.1 2223.14   1
  12  -2  11 19162.3 1901.34   1
 -12  -2 -12 12314.8 1963.18   1
 -12   2 -12 11745.4 1613.82   1
  12  -2  12 11985.1 1598.89   1
 -12  -2 -13 1167.45 683.782   1
  12   2  13 2732.21 1292.37   1
  12  -2  13 1344.76 801.429   1
 -12   2 -13 1556.68 623.543   1
 -12  -2 -14 1317.63 781.942   1
  12   2  14 2744.66 1039.55   1
  12  -2  14 2250.34 736.356   1
 -12   2 -14 2237.32 763.039   1
  12   2  15 3891.24 894.070   1
 -12  -2 -15 3196.06 695.723   1
  12  -2  15 5903.47 1039.18   1
 -12   2 -15 5655.33 1099.93   1
  12   2  16 1837.96 649.500   1
 -12  -2 -16 2143.83 653.851   1
 -12   2 -16 1788.23 578.668   1
  12  -2  16 2895.66 836.960   1
 -12  -2 -17 4039.64 931.703   1
  12   2  17 2857.92 928.690   1
 -12   2 -17 725.458 547.717   1
  12  -2  17 540.193 589.008   1
 -12  -2 -18 699.820 361.291   1
  12  -2  18 3104.58 925.846   1
  12   2  18 876.545 529.096   1
 -12   2 -18 3505.03 889.793   1
  12   2  19 2597.43 728.653   1
 -12  -2 -19 258.941 383.693   1
 -12  -2 -20 10992.4 1373.09   1
 -12   2 -20 13264.3 1460.93   1
  12  -2  20 13353.9 1591.97   1
  12   2  20 8338.66 1217.13   1
 -12  -2 -21 3030.04 711.913   1
 -12   2 -21 4335.00 842.750   1
  12  -2  21 3849.53 992.597   1
  12   2  22 1705.59 557.630   1
 -12  -2 -22 2599.78 698.376   1
  12  -2  22 5026.29 1040.97   1
 -12   2 -22 5963.86 972.328   1
  12  -2  23 2428.67 850.580   1
  12   2  23 2178.43 794.893   1
 -12   2 -23 4770.15 884.691   1
 -12   2 -24 4418.52 841.041   1
  12  -2  24 4159.60 1024.21   1
  12   2  24 4005.33 821.579   1
 -12  -2 -24 2743.85 665.190   1
 -12   2 -25 6805.87 1038.38   1
  12  -2  25 7434.81 1178.29   1
  12   2  25 6545.87 1014.61   1
 -12  -2 -25 6437.20 1018.75   1
 -12   2 -26 4752.75 920.971   1
  12  -2  26 4082.01 999.211   1
  12   2  26 3345.18 843.606   1
 -12   2 -27 833.075 563.974   1
  12   2  27-289.268 235.216   1
 -12  -2 -27-64.6113 479.932   1
  12  -2  28 1424.33 588.034   1
 -12   2 -28 2972.48 805.871   1
 -12  -2 -28 1137.06 615.277   1
  12  -2  29 1413.77 502.655   1
  12   2  29 473.187 519.911   1
  12  -2  30 2456.18 701.092   1
 -12   2 -30 1378.40 483.289   1
  12   2  30 65.0302 387.940   1
 -12  -2 -30 2510.60 978.977   1
 -12  -2 -31 771.262 674.662   1
  12  -2  31 767.518 372.368   1
  12   2  31 350.602 404.924   1
 -12   2 -31 602.964 404.344   1
 -12   2 -32 783.930 554.514   1
 -12  -2 -32 618.931 824.080   1
  12  -2  32 331.369 309.937   1
  12   2  32 1675.84 832.772   1
  12  -2  33 2288.16 710.478   1
 -12  -2 -33 756.301 660.824   1
  12   2  33 2598.01 835.689   1
 -12  -2 -34 333.706 589.270   1
  12   2  34 1390.98 793.023   1
  12   2  35 622.468 577.331   1
 -12  -2 -35 3797.33 1006.69   1
  12   2  36 495.767 562.425   1
 -12  -2 -36 2811.92 886.072   1
 -12   4  32 155.405 259.580   1
 -12   4  31 272.624 215.174   1
  12  -4 -31 922.666 272.759   1
 -12   4  30 457.202 180.187   1
  12   4 -30 89.3476 310.747   1
 -12  -4  30 471.887 234.608   1
  12  -4 -29 905.742 294.217   1
  12   4 -29 328.458 324.954   1
 -12  -4  29 14.6203 173.645   1
  12  -4 -28 410.465 206.612   1
 -12   4  28 363.485 205.995   1
  12  -4 -27 266.332 149.661   1
 -12   4  27 506.295 166.721   1
 -12   4  26 679.342 214.883   1
  12  -4 -26 561.355 185.811   1
 -12  -4  26 827.000 390.325   1
  12   4 -26 854.014 314.828   1
 -12   4  25 273.462 135.564   1
  12  -4 -25 316.736 151.846   1
 -12  -4  25 1942.09 535.070   1
  12   4 -25 2527.29 493.065   1
  12  -4 -24 113.035 128.261   1
 -12  -4  24 706.449 306.050   1
  12  -4 -23 403.378 142.983   1
 -12   4  23 200.499 185.725   1
 -12   4  22 103.490 82.0188   1
  12  -4 -22 882.993 186.597   1
  12   4 -22 613.987 265.562   1
 -12  -4  22-97.2154 246.271   1
  12  -4 -21 393.423 124.297   1
 -12   4  21 707.305 132.730   1
 -12  -4  21 939.411 318.904   1
  12  -4 -20 1901.16 266.960   1
 -12   4  20 1743.54 259.631   1
 -12  -4  20 1717.63 422.391   1
  12   4 -20 2064.74 400.214   1
 -12   4  19 556.113 171.745   1
  12  -4 -19 394.574 137.671   1
 -12  -4  19 762.846 338.138   1
  12   4 -19-21.6311 149.288   1
  12  -4 -18 5066.65 442.794   1
  12   4 -18 6001.35 646.700   1
 -12  -4  18 5785.45 660.189   1
 -12   4  17 930.285 220.535   1
  12  -4 -17 587.292 198.758   1
 -12  -4  17 102.358 183.702   1
  12   4 -17 1401.47 325.280   1
 -12  -4  16 1256.77 325.968   1
  12   4 -16 2046.00 381.586   1
  12  -4 -16 1728.20 283.416   1
 -12   4  16 1426.94 239.435   1
 -12  -4  15 3259.94 491.336   1
  12   4 -15 4203.45 529.597   1
 -12   4  15 8300.15 580.864   1
  12  -4 -15 6760.90 548.235   1
  12   4 -14 2086.99 383.154   1
 -12  -4  14 2737.48 436.916   1
 -12  -4  13 1087.84 332.669   1
  12   4 -13 675.508 176.531   1
  12   4 -12 678.329 293.806   1
 -12  -4  12 452.114 296.010   1
 -12  -4  11 9223.65 673.886   1
  12   4 -11 8271.57 681.638   1
  12   4 -10 10542.1 739.757   1
 -12  -4  10 6790.84 624.753   1
 -12  -4   9 4080.88 478.579   1
  12   4  -9 1715.83 305.690   1
  12   4  -8 2312.18 348.705   1
 -12  -4   8 2220.28 378.437   1
 -12  -4   7 1138.04 256.692   1
  12   4  -7 1731.34 333.783   1
  12   4  -6 3915.77 428.598   1
 -12  -4   6 3826.86 444.676   1
  12   4  -5 1439.64 257.687   1
 -12  -4   5 858.887 241.563   1
  12   4  -4 2507.70 384.286   1
 -12  -4   4 3262.04 437.100   1
 -12   4   3 3338.29 1227.90   1
  12   4  -3 1367.41 280.975   1
 -12  -4   3 3249.43 409.360   1
 -12   4   2 1922.47 596.177   1
  12  -4  -2 1972.07 569.588   1
 -12  -4   2 640.160 218.041   1
  12   4  -2 299.057 173.123   1
  12  -4  -1 100.806 161.278   1
 -12  -4   1 707.713 195.192   1
  12   4  -1 419.647 230.773   1
  12  -4   0 2182.42 594.826   1
  12   4   0 1587.20 319.177   1
 -12  -4   0 1089.43 284.628   1
  12   4   1 7745.84 603.016   1
 -12  -4  -1 7733.16 540.414   1
 -12  -4  -2 2357.38 439.149   1
  12   4   2 2926.31 437.383   1
 -12   4  -3 649.163 321.312   1
  12  -4   3 865.195 396.637   1
 -12  -4  -3 269.591 268.392   1
 -12   4  -4-14.4414 126.009   1
 -12   4  -5 2494.18 658.829   1
  12  -4   5 818.615 347.158   1
  12  -4   6 5033.88 845.219   1
 -12   4  -6 1665.44 503.177   1
  12  -4   7 2874.19 672.650   1
 -12   4  -7-9.01044 220.311   1
  12  -4   8 4230.94 833.201   1
 -12   4  -8 4496.80 811.669   1
 -12   4  -9 2994.44 607.508   1
 -12   4 -10 766.940 319.986   1
  12  -4  10 2547.04 684.058   1
 -12   4 -11 2163.80 591.409   1
  12  -4  11 2152.47 588.451   1
 -12   4 -12 3300.48 702.018   1
  12  -4  12 3041.69 731.646   1
  12  -4  13-307.872 298.541   1
 -12   4 -13 1855.34 562.748   1
 -12   4 -14 3545.72 782.867   1
  12  -4  14 2621.78 636.602   1
  12  -4  15 5563.03 924.624   1
 -12   4 -15 4729.13 882.814   1
  12  -4  16 1447.31 473.399   1
 -12   4 -16 740.572 574.166   1
 -12  -4 -16 2287.51 1111.01   1
  12  -4  17 421.998 195.686   1
 -12   4 -17 2385.42 701.609   1
  12   4  17-0.61831 1904.52   1
 -12   4 -18 2639.75 765.923   1
  12   4  18-609.834 931.840   1
 -12   4 -19 2484.27 686.373   1
  12   4  19 1066.64 948.990   1
 -12  -4 -19 2438.07 918.381   1
  12  -4  20 429.233 429.488   1
  12   4  20 675.848 842.401   1
 -12  -4 -20 888.406 798.129   1
  12  -4  21 234.999 266.956   1
 -12   4 -21 951.099 556.684   1
 -12  -4 -21 1067.15 790.367   1
  12   4  21 117.798 779.979   1
 -12  -4 -22 784.860 850.039   1
 -12   4 -22 100.149 514.519   1
  12  -4  22 1824.62 448.515   1
 -12  -4 -23 1255.62 838.252   1
  12  -4  23 2855.72 701.541   1
 -12   4 -23 1088.63 560.851   1
 -12  -4 -24 983.151 698.446   1
  12   4  24 1598.69 994.711   1
  12  -4  24 1721.80 610.386   1
 -12   4 -24 2678.68 769.470   1
 -12   4 -25 655.596 511.789   1
  12   4  25 3806.87 1156.66   1
 -12   4 -26 1044.23 607.428   1
 -12  -4 -26 1241.07 867.750   1
  12   4  26 684.604 854.421   1
  12  -4  27-53.3673 193.468   1
  12   4  27 94.8485 642.646   1
 -12  -4 -27 647.662 666.941   1
  12   4  28 798.367 768.642   1
 -12  -4 -29 292.640 572.364   1
  12   6 -14 523.509 271.381   1
 -12  -6  14 900.167 280.138   1
  12   6 -13 93.8962 245.588   1
 -12  -6  13 240.479 168.439   1
 -12  -6  12 378.820 188.497   1
  12   6 -12 907.285 288.952   1
  12   6 -11 174.236 143.258   1
 -12  -6  11-141.936 139.591   1
  12   6 -10 205.079 181.298   1
  12   6  -9 111.946 298.019   1
 -12  -6   9 625.236 203.641   1
 -12  -6   8 9.78333 82.3858   1
  12   6  -8 19.4741 110.631   1
 -12  -6   7 754.978 224.758   1
  12   6  -7 631.953 205.845   1
  12  -6  -7 401.693 948.913   1
 -12   6   7 2116.77 1141.19   1
  12   6  -6 1252.80 266.038   1
 -12  -6   6 598.698 183.942   1
 -12  -6   5 91.7760 130.113   1
  12   6  -5 495.315 183.697   1
 -12   6   5 1140.85 933.220   1
  12  -6  -5 1369.34 810.603   1
  12   6  -4 907.054 220.691   1
 -12  -6   4 312.388 162.293   1
  12   6  -3 47.9392 59.3353   1
 -12  -6   3 910.453 226.334   1
 -12   6   3 886.941 746.410   1
  12   6  -2 128.989 129.428   1
 -12  -6   2 1230.15 239.321   1
 -12   6   2-76.3128 642.907   1
 -12  -6   1 75.7626 101.644   1
  12   6  -1 138.273 94.8585   1
  12  -6  -1 765.039 719.738   1
 -12   6   1 427.556 575.159   1
 -12  -6   0 282.478 115.157   1
  12   6   0 106.674 68.8998   1
 -12   6   0-203.003 553.369   1
  12   6   1 635.468 158.002   1
 -12  -6  -1 555.569 162.430   1
 -12  -6  -2 1190.05 216.153   1
  12   6   2 1705.85 261.544   1
 -12   6  -3-232.084 429.772   1
  12  -6   3 698.870 582.787   1
  12   6   3 537.347 155.281   1
 -12  -6  -3 769.067 172.629   1
  12   6   4 741.831 171.177   1
 -12  -6  -4 1005.83 220.233   1
 -12   6  -5 1408.08 693.823   1
  12  -6   5 628.006 525.785   1
  12   6   5 290.234 125.594   1
 -12  -6  -5 1077.23 196.637   1
 -12  -6  -6 59.6503 53.4814   1
  12   6   6 418.102 190.311   1
  12  -6   6 134.549 377.227   1
 -12  -6  -7 433.065 95.1813   1
  12  -6   7 626.732 542.994   1
 -12   6  -8-257.956 543.758   1
  12  -6   8 707.497 550.954   1
 -12   6  -9 6.28443 531.088   1
  12  -6   9 15.6508 398.979   1
  12  -6  10-187.992 452.560   1
 -12   6 -10 1556.79 685.391   1
 -13   1  41 1095.98 316.250   1
  13  -1 -41 630.039 425.016   1
 -13   1  40 1199.55 356.655   1
  13   1 -39-0.90311 316.239   1
 -13  -1  39 93.0307 186.913   1
  13  -1 -38 337.902 224.226   1
 -13   1  38 702.763 320.150   1
  13   1 -38 893.977 369.131   1
 -13  -1  38 176.149 290.836   1
  13   1 -37 577.918 271.364   1
  13  -1 -37 98.8068 217.326   1
 -13  -1  37 28.2037 212.958   1
 -13  -1  36 1912.19 493.578   1
  13   1 -36 1254.24 372.064   1
 -13   1  36 1497.35 361.084   1
  13  -1 -36 572.801 361.868   1
 -13  -1  35 3330.06 574.664   1
  13   1 -35 3086.32 563.751   1
 -13   1  35 3285.36 593.152   1
  13  -1 -35 2679.41 516.448   1
  13  -1 -34 1431.55 409.186   1
 -13  -1  34 811.561 367.351   1
  13   1 -34 2133.48 458.828   1
 -13   1  34 1430.39 399.079   1
  13  -1 -33 1794.05 444.583   1
 -13  -1  33 1655.57 412.556   1
  13   1 -33 3153.87 549.327   1
 -13   1  33 2142.41 474.043   1
 -13   1  32 826.276 376.284   1
  13  -1 -32 1243.06 378.324   1
 -13  -1  32 1825.66 492.867   1
  13   1 -31 3400.71 586.861   1
 -13   1  31 689.747 226.181   1
  13  -1 -31-7.44844 171.400   1
 -13  -1  31 2560.02 561.157   1
  13   1 -30 2094.82 455.004   1
 -13   1  30 1114.39 310.865   1
  13  -1 -30 1773.50 367.662   1
 -13  -1  30 995.403 452.039   1
  13  -1 -29 226.126 131.784   1
 -13  -1  29 682.787 401.460   1
  13   1 -29 511.859 249.099   1
 -13   1  29 356.871 157.879   1
 -13  -1  28 6239.40 830.308   1
  13  -1 -28 6788.31 748.152   1
  13   1 -28 5703.56 728.342   1
 -13   1  28 6106.95 688.161   1
 -13   1  27 4934.88 651.113   1
 -13  -1  27 5058.11 747.048   1
  13   1 -27 6720.64 784.553   1
  13  -1 -26 4789.09 617.586   1
 -13  -1  26 3553.80 612.526   1
  13   1 -26 3644.30 627.762   1
 -13   1  26 3529.67 541.013   1
  13  -1 -25 4383.78 575.263   1
  13   1 -25 4068.96 603.364   1
 -13   1  25 3851.56 534.592   1
 -13  -1  25 3894.26 643.130   1
 -13   1  24 380.488 220.823   1
  13  -1 -24 206.930 214.968   1
 -13  -1  24 11907.6 960.244   1
  13   1 -24 10719.5 919.442   1
  13  -1 -23 3055.49 417.215   1
 -13   1  23 2639.47 422.378   1
  13   1 -23 2548.69 461.431   1
 -13  -1  23 2455.77 437.546   1
 -13  -1  22 594.284 277.747   1
 -13   1  22 881.468 226.469   1
  13  -1 -22 1104.92 304.014   1
  13   1 -22 1081.58 296.765   1
 -13   1  21 17057.2 947.840   1
  13   1 -21 20338.1 1145.19   1
 -13  -1  21 19772.9 1157.41   1
  13   1 -20 622.770 310.576   1
 -13   1  20 1061.66 294.130   1
  13  -1 -20 1933.53 361.347   1
 -13  -1  20 1102.02 389.825   1
 -13  -1  19 1937.34 387.391   1
  13   1 -19 2498.24 378.347   1
 -13   1  19 3370.13 435.376   1
  13  -1 -19 2515.91 420.037   1
 -13  -1  18 2602.58 446.672   1
  13   1 -18 2422.61 425.698   1
 -13   1  18 3048.63 428.678   1
  13  -1 -18 2991.60 440.889   1
 -13   1  17 825.388 212.296   1
 -13  -1  17 1829.38 335.459   1
  13   1 -17 1581.66 350.931   1
  13  -1 -17 1133.66 300.859   1
  13  -1 -16 2039.04 333.457   1
 -13   1  16 1373.29 275.642   1
 -13  -1  16 1995.82 359.594   1
  13   1 -16 2334.97 397.094   1
 -13  -1  15 1872.35 427.026   1
  13   1 -15 1374.61 358.576   1
  13  -1 -14 786.347 312.294   1
 -13   1  14 757.369 299.791   1
 -13  -1  14 1384.81 340.331   1
  13   1 -14 1345.72 331.337   1
  13  -1 -13 20152.3 923.152   1
 -13   1  13 20052.1 946.830   1
 -13  -1  13 18753.7 897.833   1
  13   1 -12 4173.42 479.818   1
 -13   1  12 3938.85 464.809   1
  13  -1 -12 4578.75 476.828   1
 -13  -1  12 3466.57 456.716   1
 -13  -1  11 27631.1 1236.29   1
  13   1 -11 17228.8 1008.63   1
 -13   1  11 51749.5 1387.77   1
  13  -1 -11 38640.3 1232.69   1
  13   1 -10 693.304 336.806   1
 -13  -1  10 982.261 375.086   1
 -13   1  10 714.066 370.562   1
  13  -1 -10 769.075 382.835   1
  13   1  -9 15512.9 829.976   1
 -13   1   9 15320.0 833.918   1
 -13  -1   8 26784.3 1063.79   1
  13   1  -8 32613.8 1160.87   1
  13   1  -7 41760.9 1262.48   1
 -13  -1   7 38826.0 1261.55   1
  13   1  -6 19259.4 900.284   1
 -13  -1   6 21684.4 959.783   1
  13   1  -5 47634.2 1478.15   1
 -13  -1   5 50344.9 1575.21   1
  13   1  -4 1580.31 483.058   1
 -13  -1   4 665.168 423.213   1
  13  -1   5 375.712 2573.42   1
 -13   1  -5 2000.20 2651.39   1
  13  -1   6 777.762 1425.97   1
 -13   1  -6 490.747 1636.04   1
  13  -1   7 76443.4 4195.63   1
 -13   1  -7 82801.5 4580.56   1
 -13   1  -8 6625.43 1822.90   1
  13  -1   8 8896.18 1879.47   1
  13  -1   9 7670.41 1559.73   1
 -13   1  -9 9156.55 1807.09   1
  13  -1  10 11825.5 1890.67   1
 -13   1 -10 12799.8 1855.96   1
  13   1  10 20083.8 3548.50   1
 -13  -1 -10 14891.5 2729.03   1
 -13  -1 -11 34512.0 2817.14   1
  13   1  11 42086.3 3272.11   1
  13  -1  11 18540.3 2238.90   1
 -13   1 -11 14094.6 2181.37   1
 -13   1 -12 40245.0 2889.55   1
  13  -1  12 37335.5 2757.59   1
 -13  -1 -12 45860.0 3307.53   1
  13   1  12 38399.1 3077.54   1
  13   1  13 1242.39 1165.61   1
 -13  -1 -13 746.143 1102.58   1
  13  -1  13 85.4018 826.495   1
 -13   1 -13 305.466 843.849   1
  13   1  14 1117.67 766.963   1
 -13  -1 -14 2531.01 1126.58   1
  13  -1  14 2105.89 963.048   1
 -13   1 -14 1918.92 760.529   1
 -13  -1 -15 1630.67 879.372   1
  13  -1  15 11064.1 1579.45   1
 -13   1 -15 9781.61 1483.40   1
  13   1  15 885.011 925.870   1
 -13  -1 -16 4867.06 1198.90   1
  13   1  16 3912.84 1327.58   1
 -13   1 -16 2191.20 681.547   1
  13  -1  16 3854.70 1030.81   1
  13   1  17 6564.65 1259.91   1
 -13  -1 -17 3090.71 897.806   1
  13  -1  17 11374.3 1615.51   1
 -13   1 -17 13181.4 1517.12   1
  13   1  18 1450.45 518.562   1
  13  -1  18 1749.35 699.837   1
 -13   1 -18 772.773 463.373   1
  13  -1  19 1175.75 631.469   1
  13   1  19 137.710 372.046   1
 -13   1 -19 710.606 481.868   1
 -13  -1 -19 2.79939 254.739   1
  13   1  20 2259.29 833.626   1
 -13   1 -20 5757.24 1116.26   1
 -13  -1 -20 1882.45 808.191   1
  13  -1  20 5566.31 1082.02   1
  13  -1  21 12224.9 1575.64   1
  13   1  21 12033.6 1579.30   1
 -13   1 -21 12115.3 1546.27   1
 -13  -1 -21 15076.7 1722.31   1
  13  -1  22 2928.62 897.971   1
  13   1  22 3394.76 955.061   1
 -13   1 -22 1684.63 826.437   1
 -13  -1 -22 2885.77 893.573   1
 -13  -1 -23 98.0780 452.122   1
  13  -1  23 2389.42 886.716   1
 -13   1 -23 3777.39 878.499   1
  13   1  23 36.3681 468.124   1
 -13   1 -24 3642.52 908.503   1
  13  -1  24 3535.40 1019.59   1
 -13  -1 -24 2491.03 667.262   1
  13  -1  25 4543.93 1038.42   1
 -13   1 -25 4488.36 897.665   1
  13   1  25 3583.91 842.962   1
 -13   1 -26 3932.56 855.085   1
  13   1  26 2698.68 734.576   1
 -13  -1 -26 3766.22 838.445   1
  13  -1  26 3023.54 855.065   1
  13   1  27 2435.34 661.805   1
 -13  -1 -27 2382.35 768.063   1
  13  -1  27 2644.26 735.122   1
 -13   1 -27 1777.92 655.417   1
  13  -1  28 69.4887 384.390   1
 -13   1 -28 1936.38 700.113   1
  13   1  28 1410.71 578.029   1
 -13  -1 -29 657.584 741.872   1
  13   1  29 2844.23 843.588   1
  13  -1  29 1384.73 528.990   1
 -13  -1 -30-206.304 617.717   1
 -13   1 -30 3122.22 849.200   1
  13   1  30 181.384 671.431   1
  13  -1  30 1898.14 640.975   1
 -13  -1 -31 760.336 674.134   1
 -13   1 -31 354.937 446.169   1
  13  -1  31 2423.45 706.931   1
  13   1  31 2655.00 788.739   1
  13   1  32 301.999 525.522   1
 -13  -1 -32-392.252 738.797   1
  13  -1  32 591.899 395.774   1
 -13   1 -32 250.893 465.018   1
  13   1  33-224.525 327.767   1
 -13  -1 -33 1052.04 716.555   1
  13  -1  33 988.649 497.906   1
  13   1  34-154.815 361.217   1
 -13  -1 -34 946.496 702.342   1
  13  -1  34-182.399 372.071   1
 -13   1 -34 190.527 647.693   1
  13   1  35 157.187 387.791   1
 -13  -1 -35-287.754 518.705   1
 -13   1 -35-411.543 650.393   1
  13   1  36 940.998 554.226   1
  13   1  37 2100.05 849.291   1
  13  -3 -36 982.667 373.539   1
 -13   3  36 1128.30 317.978   1
  13  -3 -35 1304.69 407.620   1
 -13   3  35 1613.91 353.023   1
 -13   3  34 138.051 150.268   1
  13  -3 -34 151.678 219.684   1
 -13  -3  33 1952.39 545.825   1
  13   3 -33 1983.25 492.119   1
  13  -3 -33 1406.79 358.535   1
  13  -3 -32 2415.81 421.782   1
 -13  -3  32 2186.02 552.333   1
 -13   3  32 2760.06 440.756   1
  13   3 -32 2183.82 513.404   1
 -13  -3  31 625.248 330.225   1
  13   3 -31 92.2075 305.443   1
 -13   3  31 1982.53 362.411   1
  13  -3 -31 2045.22 382.054   1
  13  -3 -30 196.927 135.386   1
 -13   3  30 677.831 238.402   1
 -13  -3  30 75.8246 221.673   1
  13   3 -30 899.955 326.536   1
  13  -3 -29 696.602 224.257   1
 -13  -3  29 141.514 210.107   1
 -13   3  29 613.625 209.279   1
  13   3 -29 302.861 267.214   1
 -13   3  28 902.162 226.416   1
 -13  -3  28 1159.72 352.053   1
  13   3 -28 1606.34 349.001   1
  13  -3 -27 1274.32 269.408   1
 -13   3  27 761.749 199.142   1
  13   3 -27 520.569 241.346   1
 -13  -3  27 898.257 430.021   1
  13  -3 -26 883.064 213.076   1
 -13  -3  26 780.677 352.853   1
 -13   3  25 597.789 166.256   1
  13   3 -25 63.7244 97.4322   1
 -13  -3  25 99.4330 229.647   1
  13  -3 -24 2083.65 313.618   1
 -13   3  24 1741.70 305.377   1
 -13  -3  24 1315.00 382.870   1
  13  -3 -23 879.377 206.444   1
 -13   3  23 258.290 126.930   1
  13   3 -23 321.437 200.744   1
 -13  -3  23 701.006 340.413   1
 -13   3  22 1700.25 314.077   1
  13  -3 -22 1672.90 306.357   1
 -13  -3  22 2644.13 483.702   1
  13   3 -22 1520.43 396.186   1
  13  -3 -21 3337.66 401.832   1
 -13   3  21 3540.75 413.068   1
  13   3 -21 4311.68 596.664   1
 -13  -3  21 3224.50 512.781   1
  13  -3 -20 481.578 188.750   1
 -13   3  20 217.153 145.607   1
  13   3 -20 475.603 224.595   1
  13   3 -19 727.185 251.172   1
 -13  -3  19 1088.86 353.387   1
  13  -3 -18 545.417 224.222   1
 -13   3  18 574.754 167.256   1
  13   3 -18 804.885 295.618   1
  13  -3 -17 445.631 246.231   1
  13   3 -17 339.726 229.761   1
 -13  -3  17 748.216 261.438   1
 -13   3  16 1040.56 230.972   1
  13  -3 -16 1116.95 256.607   1
 -13  -3  16 251.072 225.714   1
  13   3 -16 427.276 87.2538   1
 -13   3  15 6834.50 493.748   1
  13  -3 -15 6977.06 515.595   1
 -13  -3  15 6524.73 609.532   1
  13   3 -15 7974.57 677.666   1
 -13   3  14 502.417 246.945   1
  13   3 -14 90.4378 148.150   1
 -13  -3  14 423.927 170.668   1
 -13   3  13 3185.26 399.407   1
  13  -3 -13 2350.96 365.930   1
  13   3 -13 4328.77 515.392   1
 -13  -3  13 5286.70 558.388   1
 -13  -3  12 4206.53 527.123   1
  13   3 -12 2840.83 427.855   1
 -13  -3  11 1126.06 371.441   1
  13   3 -11 258.140 225.982   1
 -13  -3  10 19092.6 971.323   1
  13   3 -10 12717.7 768.665   1
  13   3  -9 3497.11 402.364   1
 -13  -3   9 2717.52 384.188   1
  13   3  -8 4165.13 433.602   1
 -13  -3   8 1573.15 277.251   1
 -13  -3   7 3641.53 469.785   1
  13   3  -7 5352.66 560.572   1
 -13  -3   6 1771.90 359.501   1
  13   3  -6 3430.29 430.452   1
  13   3  -5 921.822 270.939   1
 -13  -3   5 909.280 247.996   1
 -13  -3   4 7113.65 592.666   1
  13   3  -4 6251.12 538.084   1
 -13  -3   3 2472.92 379.193   1
  13   3  -3 1604.67 315.239   1
  13   3  -2 8651.96 590.602   1
 -13  -3   2 6525.69 528.451   1
  13   3  -1 1844.75 389.681   1
 -13  -3   1 2511.11 431.109   1
 -13   3   0 2499.00 1966.78   1
  13  -3   0 1752.31 1523.69   1
 -13  -3   0 1749.16 398.559   1
  13   3   0 334.097 259.458   1
 -13   3  -1 1607.65 772.571   1
  13  -3   1 995.749 531.033   1
 -13   3  -2 1687.21 745.145   1
  13  -3   2 971.951 644.300   1
  13  -3   3 1080.38 574.641   1
 -13   3  -3 1143.80 767.465   1
  13  -3   4 3611.39 900.800   1
 -13   3  -4 2080.67 663.214   1
 -13   3  -5 2336.11 1011.72   1
  13  -3   5 537.522 562.043   1
  13  -3   6 2444.86 644.173   1
 -13   3  -6 3384.94 792.994   1
  13  -3   7 5765.74 961.677   1
 -13   3  -7 3373.13 854.251   1
  13  -3   8 3118.58 876.275   1
 -13   3  -8 4241.92 1024.10   1
 -13   3  -9 1299.27 648.793   1
  13  -3   9 2100.01 871.796   1
  13  -3  10 9614.27 1327.50   1
 -13   3 -10 3904.71 1007.30   1
  13  -3  11 1304.50 595.605   1
 -13   3 -11 550.676 443.048   1
  13  -3  12 1810.20 686.844   1
 -13   3 -12 2599.23 763.866   1
  13  -3  13 1760.84 611.589   1
 -13   3 -13 2698.83 832.878   1
 -13   3 -14 4.43997 440.094   1
  13  -3  14 1007.45 567.948   1
  13   3  15 6977.77 2455.15   1
 -13  -3 -15 6023.02 1189.81   1
 -13   3 -15 4395.81 1082.65   1
  13  -3  15 5396.32 1306.49   1
 -13  -3 -16 22135.9 2045.68   1
  13   3  16 22805.5 2391.71   1
  13  -3  16 29258.1 2238.45   1
 -13  -3 -17 8707.73 1586.30   1
  13   3  17 6979.49 1507.78   1
 -13   3 -17 10520.2 1581.96   1
 -13  -3 -18 11634.6 1634.73   1
  13   3  18 14098.6 1875.58   1
 -13   3 -18 14966.7 1706.95   1
  13  -3  18 15611.6 1736.70   1
 -13  -3 -19 810.144 453.226   1
  13   3  19 965.514 538.044   1
 -13   3 -19 2479.55 678.137   1
  13  -3  19 2084.44 858.445   1
  13   3  20 4084.36 950.681   1
  13  -3  20 2144.69 711.968   1
 -13   3 -20 3478.06 755.969   1
  13   3  21 1085.94 577.526   1
  13  -3  21 2870.38 744.864   1
 -13   3 -21 2579.02 663.773   1
  13   3  22 2676.09 934.484   1
  13  -3  22 1860.92 623.443   1
  13  -3  23-45.5677 181.711   1
  13   3  23 454.169 739.539   1
 -13  -3 -23 1127.78 588.132   1
  13  -3  24 809.770 455.984   1
 -13   3 -24 1052.18 605.398   1
  13   3  24 435.367 561.251   1
 -13  -3 -24-91.3464 610.532   1
  13  -3  25 2100.24 670.233   1
  13   3  25-56.2677 569.967   1
 -13  -3 -26 846.086 811.631   1
  13   3  26-50.0094 504.666   1
  13  -3  27-99.9816 228.814   1
 -13   3 -27 512.005 499.421   1
  13  -3  28 1389.78 512.213   1
 -13   3 -28 731.529 747.387   1
 -13  -3 -28 938.899 589.583   1
  13   3  28 2623.25 1036.08   1
  13  -3  29 207.192 228.435   1
 -13   3 -29 250.936 625.301   1
 -13  -3 -29 935.088 668.739   1
  13   3  29 427.360 552.256   1
  13   3  30-326.386 443.554   1
 -13  -3 -31 751.291 729.646   1
  13   3  31 2556.29 784.234   1
 -13  -3 -32 970.668 835.056   1
  13   3  32 1786.52 826.335   1
 -13  -3 -33-251.460 650.490   1
  13   3  33 3192.44 874.692   1
 -13  -5  26 1481.38 433.279   1
  13   5 -26 1888.98 488.502   1
 -13   5  25-62.7396 66.6433   1
 -13  -5  25 768.941 363.810   1
  13   5 -25 1034.94 410.961   1
  13   5 -24 768.198 420.035   1
 -13  -5  24 296.342 252.676   1
 -13   5  24 188.272 102.555   1
  13   5 -23-70.2205 272.690   1
 -13  -5  23 151.925 174.671   1
 -13  -5  22 636.029 238.919   1
 -13  -5  21 1200.69 347.284   1
  13   5 -21 323.686 250.217   1
 -13   5  21 853.492 168.925   1
 -13  -5  20 93.5259 90.1957   1
 -13   5  20 172.852 71.3584   1
  13  -5 -20 216.963 140.617   1
 -13  -5  19 841.219 283.411   1
  13   5 -19 1014.18 317.219   1
 -13   5  19 190.964 101.014   1
  13   5 -18 2768.99 484.008   1
 -13  -5  18 1644.83 442.168   1
 -13   5  18 2766.80 301.592   1
  13  -5 -18 1929.45 262.371   1
  13   5 -17 225.574 196.976   1
 -13   5  17 219.528 98.3281   1
  13   5 -16-142.001 160.817   1
 -13  -5  16 46.3837 134.018   1
  13   5 -15 110.775 185.805   1
 -13  -5  14 121.396 106.035   1
 -13  -5  13 428.402 210.358   1
  13   5 -13 885.765 244.646   1
 -13  -5  12 680.913 199.861   1
 -13  -5  11 812.678 245.228   1
  13   5 -11 527.973 187.645   1
 -13  -5  10 922.352 222.770   1
  13   5 -10 58.3244 140.538   1
 -13  -5   9 461.845 157.560   1
  13   5  -9 495.705 166.016   1
 -13  -5   8 1687.50 318.179   1
  13   5  -8 1788.08 327.526   1
  13   5  -7 1718.60 281.010   1
 -13  -5   7 2156.03 328.468   1
 -13  -5   6 1905.46 292.669   1
  13   5  -6 2083.25 338.283   1
  13   5  -5 1077.10 215.195   1
 -13  -5   5 740.713 211.755   1
  13   5  -4 227.222 121.297   1
 -13  -5   4 141.461 88.7582   1
  13   5  -3 214.041 105.282   1
 -13  -5   3 2162.42 316.796   1
  13  -5  -3 1003.48 573.162   1
 -13   5   3 338.321 925.416   1
 -13  -5   2 702.178 179.210   1
  13   5  -2 422.462 143.423   1
  13   5  -1 130.764 84.3667   1
 -13  -5   1 88.1650 148.627   1
  13  -5  -1-60.3249 617.068   1
 -13   5   0-233.614 680.067   1
  13   5   0 70.6401 126.368   1
  13  -5   0 75.6144 574.851   1
  13   5   1 664.727 185.238   1
 -13  -5  -1 657.454 209.616   1
  13  -5   1 190.275 670.276   1
 -13   5  -1 616.629 815.274   1
 -13   5  -2 845.775 849.035   1
  13  -5   2 1258.89 743.288   1
 -13  -5  -2 404.155 147.783   1
  13   5   2 195.835 140.906   1
  13   5   3 163.212 196.102   1
 -13  -5  -3 94.0339 149.952   1
  13   5   4 51.2465 186.443   1
 -13  -5  -4 476.389 166.319   1
 -13   5  -4 880.022 624.264   1
 -13  -5  -5 3588.58 448.286   1
  13  -5   5 3248.02 796.989   1
 -13   5  -6 167.587 525.254   1
  13  -5   7 839.468 549.330   1
 -13   5  -8 954.668 518.027   1
  13  -5   8 8.01200 376.441   1
 -13   5  -9 3203.40 794.944   1
  13  -5   9 1662.94 574.732   1
 -13   5 -10 1111.93 681.008   1
  13  -5  10 1027.92 466.197   1
 -13   5 -11 1449.46 685.502   1
  13  -5  11 333.840 423.479   1
  13  -5  12-293.005 441.802   1
 -13   5 -12 1152.64 723.312   1
 -13   5 -13 536.709 581.753   1
 -13   5 -14 938.605 665.479   1
  13  -5  15 1012.67 718.436   1
  13  -5  16 1506.03 609.007   1
 -13   5 -16-124.343 497.480   1
  13  -5  17 1596.46 627.845   1
 -13   5 -17 1582.16 739.497   1
  13  -5  18 704.816 537.096   1
 -13   5 -18 1380.41 654.529   1
  13  -5  19 2074.43 674.282   1
  13   5  20-1614.96 3532.52   1
  13  -5  20 1892.13 642.311   1
 -13   5 -21 745.946 676.102   1
  13   5  21-573.363 1396.57   1
  13  -5  22-89.1685 198.270   1
 -13   5 -22 924.218 662.798   1
  14   0 -41 1428.26 474.402   1
 -14   0  41-104.616 345.074   1
  14   0 -40 1810.71 502.269   1
 -14   0  40 365.262 259.949   1
 -14   0  39 934.258 334.473   1
  14   0 -39 1300.86 413.478   1
 -14   0  38 1979.56 474.803   1
  14   0 -38 2011.98 466.456   1
 -14   0  37 650.830 369.212   1
  14   0 -37 298.995 168.345   1
 -14   0  36 563.278 215.434   1
  14   0 -36 1217.34 364.674   1
  14   0 -35 632.811 257.007   1
 -14   0  35 370.097 409.474   1
  14   0 -34 5908.10 752.041   1
 -14   0  34 7493.59 898.667   1
 -14   0  33 2078.71 692.623   1
  14   0 -33 2308.47 615.811   1
 -14   0  32 31212.7 1719.09   1
  14   0 -32 26308.2 1560.18   1
 -14   0  31 460.981 419.160   1
  14   0 -31 1960.61 607.180   1
 -14   0  30 1697.59 358.749   1
  14   0 -30 4220.12 600.450   1
  14   0 -29 2242.60 423.815   1
 -14   0  29 590.197 434.552   1
  14   0 -28 10947.5 986.007   1
 -14   0  28 10056.5 948.213   1
  14   0 -27 284.235 359.015   1
 -14   0  27 479.590 361.063   1
 -14   0  26 14666.5 1017.29   1
  14   0 -26 13106.1 981.754   1
 -14   0  25 242.971 235.769   1
  14   0 -25 2241.03 449.297   1
 -14   0  24 3277.99 505.486   1
  14   0 -24 3195.22 516.544   1
  14   0 -23 2512.01 406.155   1
 -14   0  23 922.129 335.339   1
  14   0 -22 5323.57 602.803   1
 -14   0  22 1492.23 298.995   1
  14   0 -21 156.458 209.829   1
 -14   0  21 208.410 200.163   1
 -14   0  20 2086.03 407.058   1
  14   0 -20 2694.99 487.792   1
  14   0 -19 330.272 269.435   1
 -14   0  19 2241.26 388.235   1
 -14   0  18 19846.1 1054.66   1
  14   0 -18 21792.7 1100.14   1
  14   0 -17 877.514 275.648   1
 -14   0  17 1606.31 378.605   1
  14   0 -16 2948.35 404.615   1
 -14   0  16 2713.02 406.598   1
  14   0 -15 317.386 244.662   1
 -14   0  15 1119.75 319.847   1
 -14   0  14 10148.5 849.034   1
  14   0 -14 10862.4 877.703   1
 -14   0  13 562.002 342.895   1
  14   0 -13 2137.88 424.108   1
  14   0 -12 16304.5 890.702   1
 -14   0  12 16562.2 891.014   1
  14   0 -11 9450.66 678.638   1
 -14   0  11 939.043 330.773   1
 -14   0  10 2683.23 462.897   1
  14   0 -10 2434.93 444.819   1
  14   0  -9 2192.81 426.659   1
 -14   0   9 1341.07 382.214   1
 -14   0   8 6461.48 737.456   1
  14   0  -8 7803.22 731.952   1
 -14   0   7 1261.65 567.351   1
  14   0  -7 948.153 518.718   1
  14   0   8 23302.9 4221.25   1
 -14   0  -8 24027.5 3696.21   1
  14   0   9 983.968 1488.61   1
 -14   0  -9 380.090 1404.18   1
 -14   0 -10 60147.3 3808.42   1
  14   0  10 58734.4 3733.82   1
  14   0  11 1142.52 1456.29   1
 -14   0 -11 1171.66 1582.21   1
 -14   0 -12 20095.6 2327.53   1
  14   0  12 18353.4 2371.87   1
  14   0  13 6409.78 1445.18   1
 -14   0 -13 3028.56 1113.62   1
  14   0  14 10154.6 1796.45   1
 -14   0 -14 7651.21 1494.67   1
  14   0  15 3353.39 1141.01   1
 -14   0 -15 4038.65 1085.59   1
  14   0  16 11806.3 1828.69   1
 -14   0 -16 11615.4 1680.50   1
 -14   0 -17 15283.3 1851.55   1
  14   0  17 20250.4 2042.74   1
  14   0  18 427.665 504.389   1
 -14   0 -18 871.774 476.010   1
  14   0  19 1597.00 909.575   1
 -14   0 -19 2165.15 913.113   1
  14   0  20 12661.3 1622.86   1
 -14   0 -20 12198.9 1600.58   1
  14   0  21 1033.51 843.224   1
 -14   0 -21 4463.42 1040.29   1
  14   0  22 11329.5 1417.67   1
 -14   0 -22 15242.0 1692.92   1
  14   0  23 1005.93 761.509   1
 -14   0 -23 436.774 608.337   1
 -14   0 -24 635.525 584.426   1
  14   0  24 1382.71 780.878   1
  14   0  25 533.147 630.033   1
 -14   0 -25 1055.32 455.233   1
  14   0  26 2881.75 742.223   1
 -14   0 -26 2834.05 787.867   1
 -14   0 -27 1850.23 635.091   1
  14   0  27-71.8063 183.609   1
 -14   0 -28 751.122 500.668   1
  14   0  28-244.362 447.839   1
 -14   0 -29 908.168 667.083   1
  14   0  29 1907.88 620.200   1
  14   0  30 978.173 465.687   1
 -14   0 -30 91.1861 631.588   1
  14   0  31 1232.53 590.240   1
 -14   0 -31 857.907 792.977   1
  14   0  32 2209.88 660.933   1
 -14   0 -32 886.803 933.014   1
  14   0  33 455.715 345.435   1
 -14   0 -33 718.094 683.094   1
 -14   0 -34 189.830 626.087   1
  14   0  34 1536.98 623.947   1
  14   0  35 1261.71 604.476   1
 -14   0 -35 190.338 504.287   1
  14   0  36-358.849 441.987   1
 -14   0 -36 783.602 639.733   1
 -14   0 -37 594.525 727.821   1
 -14   2  39 663.472 264.519   1
  14  -2 -39 407.212 400.450   1
  14  -2 -38 1192.78 418.280   1
 -14   2  38 1450.40 377.491   1
  14  -2 -37-32.5642 293.391   1
 -14   2  37 981.435 296.355   1
 -14  -2  36-112.088 359.637   1
  14   2 -36 558.868 258.329   1
 -14   2  36 746.847 266.719   1
 -14   2  35 1703.21 378.493   1
 -14  -2  35 189.048 252.234   1
  14  -2 -35 303.049 236.096   1
  14   2 -35 2451.71 531.591   1
 -14  -2  34 547.293 349.726   1
 -14   2  34 458.781 210.292   1
 -14   2  33 1349.70 334.494   1
 -14  -2  33 2131.93 519.357   1
  14  -2 -33 2744.71 495.230   1
  14   2 -32 4901.08 718.098   1
  14  -2 -32 3730.39 548.608   1
 -14   2  32 1281.24 306.576   1
 -14  -2  32 2502.45 556.267   1
  14   2 -31 3385.85 577.775   1
 -14  -2  31 3496.61 631.288   1
  14  -2 -31 1164.82 300.075   1
 -14   2  31 1817.59 372.280   1
  14  -2 -30 246.027 145.398   1
 -14  -2  30 379.736 265.654   1
  14  -2 -29 399.090 187.520   1
  14   2 -29 526.668 254.649   1
 -14   2  29 993.894 295.413   1
 -14  -2  29 276.709 294.182   1
 -14   2  28 8.93543 186.332   1
  14  -2 -28 721.508 316.087   1
  14   2 -28 163.477 218.557   1
 -14  -2  28 92.2980 314.685   1
  14  -2 -27 1481.31 301.053   1
 -14   2  27 2285.38 404.552   1
 -14  -2  27 2387.32 502.563   1
  14   2 -27 1784.22 361.569   1
  14   2 -26 671.063 278.539   1
  14  -2 -26 430.134 183.020   1
 -14   2  26 967.809 287.867   1
 -14  -2  26 755.376 425.360   1
 -14   2  25 3632.47 466.490   1
  14   2 -25 2741.74 520.531   1
 -14  -2  25 2837.43 568.975   1
 -14   2  24 1084.80 275.288   1
  14  -2 -24 1114.13 308.491   1
 -14  -2  24 2838.56 607.398   1
  14   2 -24 2311.28 487.592   1
 -14   2  23 1525.27 302.769   1
  14  -2 -23 1103.75 287.489   1
  14   2 -23 1007.38 339.797   1
 -14  -2  23 1049.61 395.822   1
 -14   2  22 1098.91 268.584   1
  14  -2 -22 1158.31 282.329   1
  14   2 -22 488.220 250.669   1
 -14  -2  22 887.050 367.015   1
  14   2 -21 2131.94 407.104   1
  14  -2 -21 2656.39 389.546   1
 -14   2  21 2057.16 353.775   1
  14   2 -20 1301.95 316.383   1
 -14   2  20 1522.22 306.722   1
 -14  -2  20 1579.27 335.750   1
  14  -2 -20 1442.22 304.308   1
  14  -2 -19 2132.28 338.891   1
 -14  -2  19 2209.85 423.692   1
  14   2 -19 2310.71 366.614   1
 -14   2  19 3378.37 408.373   1
 -14   2  18 7702.55 608.825   1
  14  -2 -18 6514.88 606.826   1
  14   2 -18 1190.79 318.128   1
 -14  -2  18 914.049 277.571   1
 -14   2  17 1177.76 285.703   1
  14  -2 -17 669.220 223.554   1
 -14  -2  17 2142.13 397.869   1
  14   2 -17 1835.29 365.691   1
  14  -2 -16 1803.34 326.931   1
  14   2 -16 2151.18 407.372   1
 -14  -2  16 1518.07 340.523   1
 -14   2  15 5590.10 513.493   1
  14   2 -15 5295.32 566.759   1
 -14  -2  15 4441.54 506.021   1
 -14   2  14 4482.18 463.406   1
  14  -2 -14 4008.29 443.686   1
 -14  -2  14 4174.05 548.741   1
  14  -2 -13 3818.47 482.102   1
  14   2 -13 4595.85 532.592   1
 -14  -2  13 4290.56 502.373   1
  14  -2 -12 2697.03 498.549   1
 -14   2  12 1827.62 475.962   1
  14   2 -12 1986.79 361.263   1
 -14  -2  12 1667.96 378.394   1
  14   2 -11 26127.9 1110.55   1
 -14   2  11 18546.2 972.917   1
  14  -2 -11 17835.7 1006.86   1
 -14  -2  11 23927.2 1075.60   1
 -14  -2  10 10766.1 835.244   1
  14   2 -10 12963.0 903.549   1
 -14  -2   9 36929.5 1355.03   1
  14   2  -9 34557.9 1276.97   1
  14   2  -8 8743.79 705.632   1
 -14  -2   8 6445.28 647.078   1
 -14  -2   7 76627.5 1924.77   1
  14   2  -7 81760.5 1899.31   1
 -14  -2   6 17215.2 907.008   1
  14   2  -6 15559.1 872.291   1
 -14  -2   5 353.578 279.632   1
  14   2  -5 555.152 312.493   1
  14   2  -4 4208.99 515.002   1
 -14  -2   4 4983.55 579.010   1
 -14  -2   3 9244.87 753.824   1
  14   2  -3 6428.74 621.133   1
  14  -2   3 5797.16 2606.61   1
 -14   2  -3 11510.6 3596.11   1
  14  -2   4 2808.92 1432.87   1
 -14   2  -4 1849.23 1393.57   1
  14  -2   5 4078.08 1244.82   1
 -14   2  -5 3582.19 1412.50   1
 -14   2  -6 4274.85 1401.77   1
  14  -2   6 3372.83 1181.86   1
 -14   2  -7 515.496 979.843   1
  14  -2   7 746.476 876.046   1
 -14   2  -8 31869.8 2876.56   1
  14  -2   8 20270.5 2231.28   1
  14  -2   9 7860.57 1769.66   1
 -14   2  -9 8483.38 1726.90   1
  14  -2  10 18002.2 2151.25   1
 -14   2 -10 21515.0 2338.09   1
  14  -2  11 49756.1 3240.49   1
 -14   2 -11 53367.3 3325.04   1
 -14   2 -12 29015.4 2426.20   1
  14  -2  12 26780.7 2612.01   1
  14  -2  13 4627.72 1170.31   1
 -14   2 -13 4281.16 1194.87   1
 -14  -2 -13 6779.78 1654.30   1
  14   2  13 6303.17 2080.85   1
  14  -2  14 4547.59 1190.89   1
 -14   2 -14 3641.89 1139.63   1
 -14  -2 -14 7289.58 1344.90   1
 -14   2 -15 971.169 725.333   1
  14  -2  15 912.429 616.679   1
  14   2  15 46.5951 938.048   1
 -14  -2 -15 806.073 551.926   1
  14  -2  16 2487.94 931.554   1
 -14  -2 -16 1699.91 905.180   1
  14   2  16 37.0370 625.208   1
  14  -2  17 1857.58 774.981   1
 -14   2 -17 3324.55 893.994   1
  14   2  17 3412.07 834.025   1
 -14  -2 -17 1747.16 641.211   1
  14  -2  18 3923.92 956.733   1
 -14   2 -18 4830.18 905.261   1
 -14  -2 -18 2916.59 918.110   1
 -14   2 -19 828.534 368.179   1
  14  -2  19 1651.03 732.136   1
  14   2  19 3107.48 961.210   1
 -14  -2 -19 3847.97 1014.11   1
  14  -2  20 1855.83 700.781   1
  14   2  20 1051.31 316.497   1
 -14   2 -20 2857.33 781.606   1
 -14  -2 -20 2398.05 741.780   1
  14  -2  21 5004.15 1128.01   1
 -14   2 -21 7079.29 1221.68   1
 -14  -2 -21 5302.41 1025.09   1
  14  -2  22 7605.45 1258.16   1
 -14  -2 -22 5409.85 999.743   1
  14   2  22 4441.93 976.874   1
 -14   2 -23 11620.6 1459.57   1
  14  -2  23 9043.35 1492.21   1
 -14  -2 -23 9096.42 1335.51   1
  14   2  23 9116.88 1303.37   1
 -14   2 -24 3702.53 903.111   1
  14  -2  24 4734.06 1112.40   1
  14   2  24 4371.64 933.185   1
  14   2  25 1403.06 562.746   1
 -14   2 -25 2110.04 740.527   1
 -14  -2 -25 1015.67 735.197   1
  14  -2  25-436.052 431.410   1
  14   2  26-4.74840 512.588   1
 -14   2 -26 1095.40 754.442   1
  14  -2  26 1688.65 576.309   1
 -14  -2 -26 594.716 458.982   1
 -14  -2 -27-92.2778 426.853   1
 -14   2 -27 2778.56 869.240   1
  14   2  27 52.6605 436.674   1
  14  -2  27 3819.65 870.440   1
  14  -2  28 1540.08 545.753   1
 -14  -2 -28 1025.00 950.960   1
  14   2  28 867.747 706.197   1
 -14   2 -28 1059.94 829.304   1
  14   2  29 716.343 644.722   1
  14  -2  29-15.5928 266.036   1
 -14   2 -29-383.147 455.420   1
  14  -2  30 1643.50 620.476   1
 -14  -2 -30 1141.12 786.003   1
 -14   2 -30 2971.47 849.152   1
 -14  -2 -31 1461.05 927.030   1
  14   2  31 2187.64 715.023   1
 -14   2 -31 3521.72 960.628   1
  14  -2  31 1684.09 611.203   1
 -14   2 -32 1194.65 857.821   1
  14  -2  32 105.611 368.393   1
 -14  -2 -32 473.460 706.666   1
  14   2  33 3101.38 1087.49   1
 -14  -2 -33 2154.13 1034.09   1
 -14  -2 -34 2388.26 1134.93   1
  14   2  34 837.299 638.215   1
 -14  -2 -35 1674.02 953.861   1
 -14   4  32 42.8953 195.078   1
  14  -4 -32 329.376 177.423   1
  14  -4 -31 296.209 203.215   1
 -14   4  31 888.734 249.208   1
  14  -4 -30 1546.24 307.159   1
 -14  -4  30 701.942 371.893   1
 -14   4  29 45.6469 188.765   1
  14  -4 -29 207.319 131.429   1
 -14   4  28 923.699 233.492   1
  14  -4 -28 202.090 179.102   1
  14  -4 -27 178.954 174.278   1
 -14   4  27 44.1903 118.822   1
  14   4 -27 634.968 423.124   1
 -14  -4  27 260.224 199.535   1
  14  -4 -26 202.875 164.156   1
 -14   4  26 29.4093 120.992   1
 -14  -4  26 1077.94 405.806   1
  14   4 -26 736.049 371.595   1
 -14   4  25 438.510 188.990   1
  14  -4 -25 811.704 202.183   1
  14   4 -25 732.660 400.304   1
  14  -4 -24-29.9170 73.2585   1
 -14   4  24-67.7626 56.6955   1
 -14  -4  24 1127.07 386.986   1
  14   4 -24 1126.90 325.463   1
  14  -4 -23 858.803 197.756   1
 -14   4  23 608.782 157.832   1
 -14  -4  23 653.651 258.544   1
 -14   4  22 719.102 171.895   1
  14  -4 -22 653.316 169.820   1
  14   4 -22 784.067 285.588   1
 -14  -4  22 164.763 204.770   1
 -14   4  21 524.747 158.738   1
 -14  -4  21 412.487 193.847   1
 -14   4  20 224.732 119.897   1
  14  -4 -20 50.8351 75.9858   1
  14   4 -20 657.959 236.071   1
 -14  -4  20 966.723 290.725   1
  14  -4 -19 1405.66 261.858   1
  14   4 -19 690.722 222.532   1
 -14  -4  19 550.607 320.570   1
  14   4 -18 1334.23 349.773   1
 -14  -4  18 1947.84 393.034   1
 -14   4  18 1980.10 307.165   1
  14  -4 -18 1476.43 269.867   1
  14   4 -17 1407.97 304.367   1
 -14  -4  17 1894.78 386.508   1
 -14   4  17 2063.12 305.394   1
  14  -4 -17 2272.76 398.080   1
  14  -4 -16 1054.94 309.455   1
 -14   4  16 887.745 280.860   1
  14   4 -16 972.280 250.634   1
 -14  -4  16 510.774 235.682   1
 -14   4  15 931.850 283.036   1
  14   4 -15 377.054 234.617   1
 -14  -4  15 350.617 203.895   1
  14   4 -14 4484.68 535.923   1
 -14  -4  14 4399.22 494.281   1
  14   4 -13 1553.53 287.529   1
 -14  -4  13 6278.70 619.323   1
 -14  -4  12 1726.93 332.082   1
  14   4 -12 952.137 267.925   1
  14   4 -11 4204.42 532.400   1
 -14  -4  11 4779.59 533.115   1
 -14  -4  10 1105.00 278.829   1
  14   4 -10 768.805 226.649   1
  14   4  -9 242.826 184.352   1
 -14  -4   9 336.197 234.311   1
 -14  -4   8 2059.36 354.104   1
  14   4  -8 1406.94 257.699   1
  14   4  -7 1609.20 313.917   1
 -14  -4   7 173.353 168.704   1
  14   4  -6 1444.87 354.636   1
 -14  -4   6 875.243 267.165   1
 -14  -4   5 2434.28 395.613   1
  14   4  -5 1992.77 332.340   1
  14   4  -4 247.001 181.155   1
 -14  -4   4 223.823 213.119   1
 -14  -4   3 5039.24 495.944   1
  14   4  -3 6251.60 541.088   1
  14   4  -2 3750.45 433.417   1
 -14  -4   2 2725.42 409.829   1
 -14  -4   1 5720.06 507.995   1
  14   4  -1 7415.68 569.797   1
 -14   4   1 5613.67 1267.31   1
  14  -4  -1 6386.44 1217.34   1
  14   4   0 2237.40 444.975   1
 -14  -4   0 1556.12 338.610   1
 -14   4   0 2218.59 711.082   1
  14   4   1 29068.1 1151.86   1
 -14  -4  -1 30655.8 1306.81   1
 -14   4  -1 15586.1 1839.26   1
  14  -4   1 10828.3 1443.16   1
 -14  -4  -2 1007.83 368.250   1
  14  -4   2 794.709 432.864   1
 -14   4  -3 1658.42 793.082   1
  14  -4   3-5.40634 181.292   1
 -14   4  -4 3670.75 862.729   1
  14  -4   4 1560.32 731.221   1
 -14   4  -5 10043.0 1410.43   1
  14  -4   5 9232.97 1419.92   1
 -14   4  -6 11378.0 1477.27   1
  14  -4   6 12644.9 1564.54   1
  14  -4   7 3213.89 818.870   1
 -14   4  -7 2240.63 631.816   1
 -14   4  -8 6609.35 1083.03   1
  14  -4   8 4236.11 797.496   1
  14  -4   9 1032.43 410.452   1
 -14   4  -9 4167.39 862.519   1
  14  -4  10 2920.27 704.255   1
 -14   4 -10 1739.59 599.525   1
 -14   4 -11 597.832 368.838   1
  14  -4  11 2003.76 613.234   1
  14  -4  12 875.141 372.791   1
 -14   4 -13 1224.91 496.054   1
  14  -4  13 88.5015 229.769   1
 -14   4 -14 2812.77 770.926   1
  14  -4  14 223.141 225.834   1
 -14   4 -15 1095.44 531.388   1
 -14   4 -16 617.818 460.932   1
  14  -4  16 571.717 407.757   1
 -14   4 -17 379.256 523.902   1
 -14  -4 -17 546.860 1032.16   1
  14  -4  17 1688.83 610.825   1
  14  -4  18-326.614 263.563   1
  14   4  18 1256.85 2488.91   1
 -14  -4 -18 1378.97 1032.84   1
 -14   4 -18 2249.79 767.698   1
 -14  -4 -19 225.127 737.845   1
  14   4  19 1276.59 1311.20   1
 -14   4 -19 181.660 510.167   1
  14   4  20-396.952 1027.64   1
 -14  -4 -20 97.2455 811.784   1
  14  -4  20 243.531 216.863   1
 -14   4 -20 21.1577 534.130   1
 -14   4 -21 2420.87 804.349   1
  14  -4  21 1723.76 552.103   1
  14   4  22 102.208 946.272   1
 -14  -4 -22 302.029 788.594   1
  14  -4  22 2819.54 715.083   1
 -14   4 -22 2364.13 797.691   1
 -14   4 -23 1882.46 723.812   1
  14   4  23 1811.89 1087.78   1
  14  -4  23 1842.28 605.047   1
 -14  -4 -23-452.926 864.778   1
 -14   4 -24 3252.74 889.323   1
  14   4  24 4318.57 1280.77   1
 -14  -4 -24 1148.22 915.906   1
  14  -4  24 1259.72 553.055   1
 -14   4 -25 857.175 738.955   1
  14   4  25 3123.22 1498.80   1
 -14  -4 -25 1575.06 1059.23   1
 -14  -4 -26-155.901 791.084   1
  14   4  26 1095.83 1072.45   1
 -14   4 -26 1082.48 835.379   1
  14   4  27 802.944 1066.24   1
 -14  -4 -27-59.1984 727.151   1
 -14  -4 -28 546.152 804.082   1
  14   4  28-440.069 954.006   1
  14   6 -13 471.837 315.967   1
 -14  -6  13 221.913 156.703   1
 -14  -6  12-42.5525 190.665   1
 -14  -6  11 31.5092 95.2525   1
  14   6 -11 120.511 186.511   1
  14   6 -10 232.996 217.991   1
 -14  -6  10 342.386 172.917   1
 -14  -6   9 207.567 126.257   1
 -14  -6   8 644.686 201.655   1
  14   6  -8 71.2109 193.795   1
 -14   6   7 154.030 2798.49   1
  14   6  -7 361.405 203.760   1
 -14  -6   7-105.326 150.534   1
  14  -6  -6 1028.25 1190.41   1
 -14  -6   6 420.081 191.568   1
  14   6  -6 1428.42 270.730   1
 -14  -6   5 137.913 162.065   1
 -14   6   5-133.606 1076.36   1
  14  -6  -5 454.512 827.642   1
  14   6  -5 197.700 132.351   1
 -14   6   4 1188.31 928.743   1
 -14  -6   4 846.886 203.857   1
  14   6  -4 1473.06 275.875   1
 -14  -6   3 587.518 181.861   1
  14   6  -3-68.5853 67.9104   1
  14  -6  -3-399.305 674.693   1
 -14  -6   2 1040.63 220.662   1
  14   6  -2 56.0017 66.5475   1
  14  -6  -2 1168.46 672.728   1
 -14   6   2 326.174 934.826   1
  14   6  -1 463.432 144.901   1
 -14  -6   1 1351.58 283.618   1
 -14   6   1 468.020 801.502   1
  14  -6  -1 1020.95 720.606   1
  14   6   0 1556.65 260.849   1
 -14  -6   0 1580.72 266.753   1
  14  -6   0 1539.28 865.368   1
 -14   6   0 35.0682 800.355   1
  14   6   1 397.561 159.597   1
 -14  -6  -1 457.104 146.770   1
  14  -6   1-75.1568 721.528   1
  14   6   2 412.323 130.973   1
 -14  -6  -2 218.132 113.139   1
 -14   6  -2 52.7257 598.385   1
  14   6   3 803.042 193.975   1
 -14  -6  -3 113.150 46.2402   1
  14  -6   3-151.475 555.865   1
  14   6   4 536.724 193.975   1
 -14  -6  -4 476.825 140.798   1
 -14   6  -4 594.768 673.777   1
 -14  -6  -5 1065.13 225.392   1
  14  -6   5 1026.65 730.085   1
 -14   6  -5 941.432 602.645   1
 -14  -6  -6 120.780 82.3386   1
 -14   6  -6 670.050 581.793   1
  14  -6   6-390.402 527.318   1
  14  -6   7 927.366 482.346   1
 -14   6  -9 1458.49 727.253   1
  14  -6   9-306.138 434.684   1
 -15   1  41 1824.77 437.070   1
  15  -1 -41 138.518 342.185   1
 -15   1  40 2264.91 527.597   1
 -15  -1  39 432.651 400.768   1
 -15   1  39 1265.72 438.230   1
 -15  -1  38 1185.60 410.963   1
  15  -1 -38 656.615 298.304   1
  15   1 -38 354.423 271.168   1
  15  -1 -37 1522.82 458.436   1
 -15  -1  37 1010.93 458.554   1
  15   1 -37 748.470 368.066   1
 -15   1  37 686.851 448.408   1
  15   1 -36 1481.52 429.850   1
 -15  -1  36 1290.85 492.234   1
  15   1 -35 2388.47 530.562   1
 -15   1  35 1491.60 374.529   1
  15  -1 -35 2147.72 483.085   1
 -15  -1  35 2114.55 576.691   1
 -15  -1  34 415.659 280.932   1
 -15   1  34 116.975 202.633   1
  15   1 -34 514.444 352.615   1
  15  -1 -34 227.418 338.549   1
  15  -1 -33 146.508 227.099   1
 -15  -1  33 499.456 242.553   1
 -15   1  33 582.878 216.989   1
 -15  -1  32 985.989 387.666   1
  15  -1 -32 1310.13 349.106   1
  15   1 -32 889.577 315.132   1
 -15   1  32 2158.04 472.559   1
  15  -1 -31 646.963 225.298   1
 -15   1  31 2243.74 471.574   1
 -15  -1  31 1373.16 471.515   1
  15   1 -31 1562.49 415.032   1
  15  -1 -30 571.083 189.161   1
 -15  -1  30 1027.24 358.446   1
 -15   1  30 1264.75 397.139   1
  15  -1 -29 1574.23 342.786   1
  15   1 -29 1677.48 393.381   1
 -15   1  29 1365.86 325.950   1
 -15  -1  29 1799.08 477.824   1
  15  -1 -28 4657.83 597.110   1
 -15  -1  28 2741.56 569.763   1
 -15   1  28 5631.19 627.565   1
  15   1 -28 2701.41 538.776   1
  15  -1 -27 2757.45 488.204   1
 -15   1  27 1608.51 352.148   1
  15   1 -27 2753.79 520.170   1
 -15  -1  27 2665.09 524.316   1
  15  -1 -26 1881.52 350.369   1
 -15  -1  26 1656.59 472.559   1
  15   1 -26 2983.53 495.862   1
  15   1 -25 131.099 187.675   1
 -15   1  25 232.969 259.898   1
  15  -1 -25 478.985 253.936   1
 -15  -1  25 224.623 314.388   1
  15   1 -24 4722.27 627.947   1
 -15   1  24 4844.56 562.360   1
 -15  -1  24 5513.09 658.589   1
  15   1 -23 835.672 312.222   1
 -15  -1  23 666.704 217.065   1
 -15   1  23 1471.43 300.430   1
  15  -1 -23 1017.05 250.037   1
  15  -1 -22 557.471 213.445   1
 -15  -1  22 313.151 147.866   1
 -15   1  22 417.018 237.711   1
 -15   1  21 2039.44 379.450   1
 -15  -1  21 2253.86 406.430   1
  15   1 -21 2341.15 413.207   1
  15  -1 -21 2473.69 414.889   1
  15  -1 -20 6911.42 621.108   1
 -15  -1  20 7153.20 721.282   1
  15   1 -20 7019.51 675.103   1
 -15   1  20 8100.88 664.952   1
 -15   1  19 4730.74 492.526   1
  15  -1 -19 4847.82 525.609   1
 -15  -1  19 3938.73 530.790   1
  15   1 -19 3553.17 486.605   1
  15  -1 -18 7577.06 641.789   1
 -15  -1  18 16717.6 1037.57   1
 -15   1  18 6360.61 578.940   1
  15   1 -18 17036.8 1071.57   1
  15  -1 -17 9015.36 794.039   1
 -15   1  17 6217.20 643.080   1
 -15  -1  17 1613.68 357.373   1
  15   1 -17 1587.22 391.526   1
  15  -1 -16 8934.22 711.384   1
 -15   1  16 13196.1 809.564   1
  15   1 -16 19810.7 1017.92   1
 -15  -1  16 25023.7 1164.13   1
 -15   1  15 6539.56 600.474   1
 -15  -1  15 5004.23 544.255   1
  15   1 -15 4876.16 537.728   1
  15   1 -14 818.587 301.973   1
 -15  -1  14 704.491 292.836   1
 -15  -1  13 19584.1 1142.34   1
 -15   1  13 31605.2 1190.24   1
  15   1 -13 16279.1 1037.88   1
  15  -1 -13 29535.8 1169.05   1
 -15  -1  12 3310.73 507.104   1
  15   1 -12 3693.37 498.833   1
  15  -1 -12 3423.54 447.250   1
 -15   1  12 2453.61 431.405   1
 -15  -1  11 22637.8 1081.71   1
 -15   1  11 21316.7 1010.98   1
 -15  -1  10 21045.7 1044.28   1
  15   1 -10 21074.4 1045.51   1
 -15   1  10 15346.1 966.108   1
  15  -1 -10 17284.0 981.877   1
 -15  -1   9 10758.9 782.917   1
  15   1  -9 11368.3 772.373   1
 -15   1   9 10307.9 786.193   1
 -15  -1   8 5312.24 555.173   1
  15   1  -8 5370.78 567.363   1
 -15  -1   7 1262.92 401.170   1
  15   1  -7 982.172 388.755   1
 -15  -1   6 8788.25 822.176   1
  15   1  -6 10566.9 860.929   1
 -15  -1   5 7780.49 738.927   1
  15   1  -5 5849.50 651.965   1
  15  -1   6 16706.7 4309.31   1
 -15   1  -6 14148.4 4448.93   1
 -15   1  -7 34679.0 3623.49   1
  15  -1   7 32195.9 3327.40   1
  15  -1   8 65117.8 3952.71   1
 -15   1  -8 72076.0 4369.78   1
 -15   1  -9 7405.16 2060.31   1
  15  -1   9 7302.49 1777.58   1
  15  -1  10 647.386 1110.45   1
 -15   1 -10-155.412 932.422   1
 -15  -1 -11 9597.61 2407.46   1
  15  -1  11 6119.29 1472.55   1
  15   1  11 11521.9 3367.82   1
 -15   1 -11 5714.81 1236.32   1
  15   1  12 2107.68 1359.96   1
 -15   1 -12 1062.17 1039.41   1
 -15  -1 -12 3282.71 1309.27   1
  15  -1  12-44.1736 960.100   1
 -15  -1 -13 2290.54 1182.43   1
 -15   1 -13 1938.70 969.130   1
  15   1  13 632.494 850.874   1
  15  -1  13 2237.03 1266.48   1
 -15  -1 -14 1568.20 1033.28   1
  15  -1  14 1158.02 918.741   1
  15   1  14 136.476 775.072   1
 -15   1 -14 1361.56 860.258   1
  15  -1  15 1393.23 990.184   1
  15   1  15 1774.85 938.090   1
 -15  -1 -15 231.820 821.393   1
 -15   1 -15 1918.55 925.886   1
 -15  -1 -16 3480.76 1012.08   1
  15   1  16 3894.74 995.908   1
 -15   1 -16 2357.93 741.524   1
  15  -1  16 2182.30 1041.30   1
  15   1  17 1449.87 1037.69   1
 -15  -1 -17 2939.12 1149.39   1
 -15   1 -17 4321.42 1175.44   1
  15  -1  17 4567.66 1212.38   1
 -15  -1 -18 17321.2 2146.48   1
  15   1  18 12792.1 1914.77   1
  15  -1  18 12289.3 1726.45   1
 -15   1 -18 11454.6 1637.60   1
  15   1  19 12526.5 1792.19   1
 -15  -1 -19 11671.5 1790.30   1
  15  -1  19 9589.35 1520.98   1
 -15   1 -19 10504.3 1603.86   1
  15   1  20 4223.04 1156.99   1
  15  -1  20 3552.65 1097.03   1
 -15   1 -20 2989.62 976.857   1
 -15  -1 -20 4361.93 1036.09   1
 -15  -1 -21 3418.24 942.577   1
 -15   1 -21 110.224 637.462   1
  15  -1  21 380.520 730.482   1
  15   1  21 3691.15 1175.39   1
  15   1  22 1775.10 583.817   1
 -15  -1 -22 3017.56 788.377   1
  15  -1  22 2542.05 829.432   1
 -15   1 -22 2712.75 903.390   1
 -15   1 -23 1093.05 673.071   1
 -15  -1 -23 1252.77 558.555   1
  15  -1  23 575.669 660.937   1
  15   1  23-61.8313 594.538   1
 -15   1 -24 6886.17 1125.07   1
 -15  -1 -24 8514.74 1359.05   1
  15  -1  24 5550.34 1079.31   1
  15  -1  25 2002.56 947.842   1
 -15   1 -25 1585.14 609.094   1
  15   1  25 2940.01 768.203   1
 -15  -1 -25 2926.13 751.122   1
  15  -1  26 1132.57 594.122   1
  15   1  26 1117.98 477.203   1
 -15   1 -27 263.437 341.562   1
  15  -1  27 676.771 616.895   1
 -15   1 -28 4700.90 1101.52   1
 -15  -1 -28-286.085 579.381   1
  15   1  28-294.969 272.384   1
  15  -1  28 3476.62 970.715   1
  15  -1  29 335.790 483.386   1
  15   1  29-77.9277 144.861   1
 -15  -1 -29 766.857 756.202   1
 -15   1 -30-264.497 640.096   1
  15  -1  30 1611.35 718.290   1
  15   1  30 150.124 224.960   1
 -15  -1 -30 2258.08 1104.34   1
 -15   1 -31 374.605 612.519   1
 -15  -1 -31 1255.91 916.621   1
  15   1  31-105.843 489.737   1
  15  -1  32-115.461 268.685   1
 -15   1 -32 741.159 814.426   1
 -15  -1 -32 1561.05 731.557   1
  15   1  32 61.3092 448.831   1
  15  -1  33 539.841 326.996   1
 -15   1 -33 153.651 703.728   1
 -15  -1 -33 613.329 1112.20   1
  15   1  34-204.794 557.975   1
 -15  -1 -34 1953.09 1217.75   1
  15  -1  34 1301.36 611.292   1
 -15  -1 -35-142.929 865.692   1
  15  -1  35 2068.01 769.988   1
  15   1  35 965.107 723.814   1
  15   1  36 1898.34 914.838   1
  15  -3 -36 685.238 297.491   1
 -15   3  36 158.130 188.019   1
 -15   3  35 1729.20 368.392   1
  15  -3 -35 598.744 269.912   1
 -15   3  34 701.281 242.660   1
  15  -3 -33 113.172 110.384   1
 -15  -3  33 444.225 368.818   1
  15  -3 -32 2062.89 375.985   1
  15   3 -32 1403.28 456.650   1
 -15   3  32 1994.89 362.533   1
  15  -3 -31 1078.41 289.882   1
  15   3 -31 312.429 380.881   1
 -15   3  31 1414.39 291.361   1
 -15  -3  31 465.997 371.354   1
  15  -3 -30 1101.71 288.564   1
 -15   3  30 847.999 232.021   1
 -15  -3  30 86.1547 202.723   1
  15   3 -30 863.582 440.125   1
  15  -3 -29 16.5738 106.196   1
  15   3 -29 485.241 306.020   1
 -15  -3  29 492.859 177.180   1
 -15   3  28 623.621 191.693   1
 -15  -3  28 504.275 240.722   1
  15  -3 -27 647.994 214.945   1
  15   3 -27 489.216 168.752   1
  15  -3 -26 928.475 245.124   1
 -15   3  26 394.682 150.650   1
  15   3 -26 554.552 216.549   1
 -15   3  25 2700.44 385.093   1
  15   3 -25 2963.62 517.931   1
 -15  -3  25 2213.55 495.140   1
  15  -3 -24 4161.05 467.626   1
 -15   3  24 4368.08 474.581   1
 -15  -3  24 3378.93 591.991   1
  15   3 -24 3651.13 555.928   1
  15  -3 -23 36.5633 165.494   1
 -15   3  23 102.295 120.128   1
 -15  -3  23 376.147 318.681   1
  15   3 -23 665.110 262.971   1
  15  -3 -22 1314.97 299.711   1
 -15   3  22 746.651 192.209   1
 -15  -3  22 810.633 344.044   1
  15   3 -22 615.733 263.249   1
 -15   3  21 1631.86 301.358   1
  15   3 -21 635.925 248.180   1
 -15  -3  21 979.928 317.894   1
  15  -3 -20 51.2835 183.570   1
 -15   3  20 617.579 228.622   1
 -15  -3  20 130.008 202.650   1
  15   3 -20 70.3100 171.741   1
 -15   3  19 1080.71 276.922   1
  15  -3 -19 1377.34 314.197   1
 -15  -3  19 1903.25 430.226   1
  15   3 -19 765.086 306.312   1
  15  -3 -18 274.158 235.743   1
 -15   3  18 660.689 224.699   1
 -15  -3  18 560.340 234.154   1
  15   3 -18 439.948 212.202   1
  15  -3 -17 3910.84 448.617   1
 -15  -3  17 3939.20 518.025   1
  15   3 -17 3994.97 522.565   1
  15  -3 -16 839.224 256.731   1
 -15   3  16 300.042 219.576   1
  15   3 -16 415.937 156.820   1
 -15  -3  16 680.066 165.678   1
  15  -3 -15 376.766 268.811   1
 -15   3  15 326.467 249.985   1
 -15  -3  15 294.449 219.497   1
  15   3 -15 250.698 235.288   1
 -15   3  14 4257.91 497.017   1
  15  -3 -14 5292.94 568.336   1
 -15  -3  14 3718.86 481.832   1
 -15  -3  13 2397.03 394.650   1
  15   3 -13 1639.55 337.639   1
  15   3 -12 6799.28 619.858   1
 -15  -3  12 8595.29 717.321   1
  15   3 -11 395.000 219.016   1
 -15  -3  11 570.691 267.737   1
  15   3 -10 5556.89 550.393   1
 -15  -3  10 10140.9 724.551   1
 -15  -3   9 2696.87 394.363   1
  15   3  -9 12693.8 872.687   1
  15   3  -8 2311.86 393.152   1
 -15  -3   8 8738.61 682.630   1
 -15  -3   7 2429.89 391.725   1
  15   3  -7 2554.51 409.651   1
  15   3  -6 1194.55 306.412   1
 -15  -3   6 410.768 242.037   1
  15   3  -5 900.569 255.784   1
 -15  -3   5 587.266 256.375   1
  15   3  -4 1326.86 274.879   1
 -15  -3   4 1765.89 311.121   1
  15   3  -3 679.814 277.765   1
 -15  -3   3 1078.59 303.125   1
 -15  -3   2 1482.11 374.522   1
  15   3  -2 288.221 257.262   1
 -15  -3   1 4168.63 524.487   1
  15   3  -1 4894.95 541.302   1
 -15   3  -1 2898.75 1243.14   1
  15  -3   1 2994.34 1129.30   1
  15  -3   2 784.721 564.444   1
 -15   3  -2 1815.44 868.098   1
 -15   3  -3 3105.12 1015.27   1
  15  -3   3 2258.40 804.232   1
  15  -3   4 2808.05 935.981   1
 -15   3  -4 8201.18 1509.68   1
  15  -3   5 1072.55 473.395   1
 -15   3  -5 2666.66 978.997   1
 -15   3  -6 5939.75 1265.30   1
  15  -3   6 4834.52 1033.70   1
  15  -3   7 2977.53 955.912   1
 -15   3  -7 3907.63 1055.87   1
  15  -3   8 6266.63 1329.77   1
 -15   3  -8 7618.46 1442.32   1
  15  -3   9 4904.71 1426.13   1
 -15   3  -9 1536.41 959.566   1
 -15   3 -10 16623.9 1907.19   1
  15  -3  10 17402.9 1946.73   1
 -15   3 -11 3188.84 1012.58   1
  15  -3  11 1557.73 770.539   1
 -15   3 -12 712.307 596.677   1
  15  -3  13 2434.84 848.351   1
 -15   3 -13 4463.24 1003.08   1
  15  -3  14 5654.03 1204.49   1
 -15   3 -14 2890.71 856.697   1
  15  -3  15 1858.34 948.019   1
 -15   3 -15 1348.66 607.421   1
 -15   3 -16 1271.99 626.402   1
  15  -3  16 3439.77 952.426   1
 -15  -3 -16 4770.65 1378.28   1
  15   3  16 5897.09 1977.78   1
  15  -3  17 12636.4 1610.33   1
 -15   3 -17 10938.1 1494.17   1
 -15  -3 -17 7758.14 1282.28   1
  15   3  17 9883.90 2030.01   1
 -15   3 -18 13838.5 1633.49   1
  15  -3  18 15002.0 1738.39   1
 -15  -3 -18 13519.3 1694.34   1
  15   3  18 13944.2 1872.36   1
  15  -3  19 3773.40 1108.46   1
 -15   3 -19 4205.87 880.719   1
  15   3  19 1869.99 733.399   1
 -15  -3 -19 3446.11 882.668   1
  15  -3  20 1568.12 574.706   1
  15   3  20 274.531 624.296   1
  15  -3  21 1152.10 531.144   1
 -15   3 -21 2159.11 652.058   1
  15   3  21 1414.29 891.310   1
 -15  -3 -21 2838.17 963.986   1
 -15   3 -22 3506.18 831.949   1
  15  -3  22 807.848 471.027   1
  15   3  23-580.584 809.698   1
 -15  -3 -23-28.0188 755.245   1
  15   3  24-339.997 755.628   1
 -15  -3 -24-349.698 898.366   1
  15  -3  24 2197.14 730.617   1
 -15   3 -24 871.217 682.214   1
 -15  -3 -25 644.724 717.785   1
 -15   3 -25-283.144 486.576   1
 -15  -3 -26 2597.20 1066.65   1
  15   3  26 927.373 881.151   1
  15  -3  26 2928.93 786.784   1
 -15   3 -26 1161.76 739.317   1
 -15  -3 -27 2367.57 908.973   1
  15   3  27 1730.21 886.601   1
  15  -3  27 44.5403 459.672   1
 -15   3 -27 1089.73 770.558   1
  15   3  28 3028.32 981.576   1
 -15  -3 -28 2682.48 1055.66   1
  15  -3  28 2499.45 787.891   1
 -15   3 -28 2343.03 959.385   1
  15   3  29 354.265 632.767   1
 -15  -3 -29 162.099 765.656   1
  15   3  31-31.0785 664.659   1
  15   3  32 1133.12 849.029   1
 -15   5  25 1048.42 205.766   1
 -15  -5  25 816.066 278.760   1
 -15   5  24 439.894 153.211   1
 -15  -5  24-67.4124 193.342   1
 -15   5  23 133.254 71.9174   1
  15   5 -23 333.000 240.336   1
 -15  -5  23 173.669 148.047   1
 -15   5  22 236.040 110.049   1
  15   5 -22 612.525 314.790   1
 -15   5  21 445.242 160.633   1
  15   5 -21 247.198 252.959   1
  15   5 -20 1143.98 322.058   1
 -15   5  20 163.264 126.595   1
 -15  -5  19 18.5929 68.1005   1
  15   5 -19 69.2104 150.360   1
 -15   5  19 409.712 144.382   1
  15  -5 -19 152.889 173.690   1
 -15  -5  18 617.013 225.087   1
 -15   5  18 362.321 198.968   1
  15   5 -17 580.517 220.357   1
 -15  -5  17 1628.74 350.180   1
  15   5 -16 57.5890 265.236   1
  15   5 -15 1835.75 419.676   1
 -15  -5  15-80.7207 80.2579   1
  15   5 -14 740.582 264.839   1
 -15  -5  13 1453.69 306.273   1
  15   5 -13 1328.63 296.885   1
 -15  -5  12 378.167 160.059   1
  15   5 -12 1103.01 265.697   1
 -15  -5  11 1376.81 296.128   1
  15   5 -11 1565.74 319.661   1
 -15  -5  10 778.583 217.911   1
  15   5 -10 1203.58 252.288   1
 -15  -5   9 5400.40 565.821   1
  15   5  -9 3917.90 442.363   1
  15   5  -8 211.881 100.017   1
 -15  -5   8 561.643 155.877   1
  15   5  -7 178.487 116.949   1
 -15  -5   7 406.654 137.142   1
  15   5  -6 639.901 190.881   1
 -15  -5   6 697.888 186.201   1
 -15  -5   5 535.879 232.555   1
  15   5  -5 798.093 254.022   1
 -15  -5   4 2511.96 407.211   1
  15   5  -4 624.515 244.273   1
 -15  -5   3 1150.98 274.615   1
  15   5  -3 1939.50 310.967   1
 -15   5   3 2273.61 1375.91   1
  15   5  -2 2351.75 344.425   1
 -15  -5   2 1579.45 277.171   1
  15  -5  -2 1420.35 853.773   1
 -15   5   2 1597.55 1090.81   1
  15   5  -1 546.801 205.418   1
 -15  -5   1 666.415 198.605   1
 -15   5   1 37.3423 850.381   1
 -15  -5   0 307.619 158.145   1
  15  -5   0 880.662 766.658   1
  15   5   0 249.958 140.821   1
  15  -5   1 45.2788 526.041   1
 -15  -5  -1 201.069 125.175   1
  15   5   1 717.591 198.440   1
  15  -5   2-382.440 682.443   1
 -15  -5  -2 108.594 162.275   1
  15   5   2 271.654 168.261   1
  15  -5   3 2093.68 807.700   1
 -15   5  -3 2649.81 1143.85   1
  15   5   3 2077.34 350.810   1
 -15  -5  -3 1839.05 361.526   1
 -15  -5  -4 243.794 196.929   1
  15  -5   4 281.907 620.644   1
 -15   5  -4 1107.66 813.867   1
  15  -5   5-438.780 629.142   1
 -15   5  -5-197.593 716.872   1
  15  -5   6 803.672 602.731   1
 -15   5  -6-100.253 627.617   1
  15  -5   7 1813.17 808.001   1
 -15   5  -7 1067.76 696.461   1
  15  -5   8-3.97656 519.226   1
 -15   5  -8 600.662 643.556   1
  15  -5   9 274.074 569.597   1
 -15   5  -9 1480.68 703.224   1
 -15   5 -10 393.283 530.100   1
  15  -5  10 1467.42 786.315   1
  15  -5  11 468.827 501.601   1
 -15   5 -11 903.295 641.206   1
 -15   5 -12 202.953 477.889   1
 -15   5 -13 809.863 768.032   1
  15  -5  13 463.554 436.502   1
  15  -5  14 724.630 594.997   1
  15  -5  15 258.345 519.205   1
  15  -5  16-19.0041 534.279   1
 -15   5 -17 1036.71 898.897   1
  15  -5  17 2.28876 403.740   1
 -15   5 -18 1144.90 770.541   1
  15  -5  18 447.526 381.072   1
  15  -5  19 2821.36 815.510   1
 -15   5 -19 137.574 686.320   1
  15  -5  20 941.570 553.700   1
 -15   5 -20 714.569 801.166   1
 -15   5 -21 725.830 738.576   1
  15   5  21 1034.62 4047.00   1
 -16   0  41 856.362 343.586   1
  16   0 -41 1163.86 439.502   1
  16   0 -40 1866.25 499.767   1
 -16   0  40 638.542 300.704   1
  16   0 -39 499.826 343.741   1
 -16   0  39 120.420 248.202   1
 -16   0  38 309.870 338.169   1
  16   0 -38 1057.89 389.653   1
  16   0 -37 552.273 312.034   1
 -16   0  37-25.2862 268.119   1
  16   0 -36 479.907 259.312   1
 -16   0  36-177.030 257.758   1
  16   0 -35 321.632 219.403   1
 -16   0  35 300.774 349.341   1
 -16   0  34 3049.78 607.758   1
  16   0 -34 2404.08 506.461   1
  16   0 -33 1312.26 373.936   1
 -16   0  33 470.637 539.539   1
  16   0 -32 12903.3 1106.50   1
 -16   0  32 13835.2 1163.17   1
  16   0 -31 559.733 278.947   1
 -16   0  31 29.9842 309.214   1
  16   0 -30 4235.76 576.733   1
 -16   0  30 4760.73 650.684   1
  16   0 -29 2605.03 484.375   1
 -16   0  29 1004.25 431.349   1
  16   0 -28 6822.40 757.396   1
 -16   0  28 2675.85 552.942   1
  16   0 -27 261.201 280.429   1
 -16   0  27 339.418 367.606   1
 -16   0  26-132.500 262.134   1
  16   0 -26 393.317 178.595   1
 -16   0  25-89.0831 126.945   1
  16   0 -25 103.437 211.732   1
 -16   0  24 3662.88 503.424   1
  16   0 -24 4092.03 553.565   1
 -16   0  23 2462.02 437.229   1
  16   0 -23 545.639 280.830   1
 -16   0  22 8164.19 750.041   1
  16   0 -22 6607.90 698.998   1
  16   0 -21 1146.44 395.291   1
 -16   0  21 915.681 330.210   1
 -16   0  20 1179.14 344.817   1
  16   0 -20 281.245 235.717   1
  16   0 -19 337.222 247.622   1
 -16   0  19 889.438 278.476   1
  16   0 -18 723.641 229.787   1
 -16   0  18 733.226 252.989   1
  16   0 -17 171.049 250.239   1
 -16   0  17 906.764 295.699   1
  16   0 -16 18011.9 1098.61   1
 -16   0  16 22651.7 1213.49   1
  16   0 -15 600.509 325.356   1
 -16   0  15 242.854 298.214   1
 -16   0  14 68392.3 1928.48   1
  16   0 -14 60392.9 1826.42   1
 -16   0  13 2822.79 484.145   1
  16   0 -13 632.154 353.172   1
 -16   0  12 15042.9 906.242   1
  16   0 -12 15026.0 915.041   1
 -16   0  11 1548.72 390.321   1
  16   0 -11 2350.25 450.273   1
  16   0 -10 34167.3 1290.84   1
 -16   0  10 30860.6 1232.78   1
 -16   0   9 1828.31 602.538   1
  16   0  -9 2377.87 547.618   1
  16   0  -8 32276.0 1338.34   1
 -16   0   8 31031.4 1293.64   1
  16   0   9 899.090 2879.01   1
 -16   0  -9 419.718 2580.06   1
 -16   0 -10 15655.4 2661.35   1
  16   0  10 15455.4 2626.31   1
  16   0  11 745.580 1313.53   1
 -16   0 -11 732.575 1267.23   1
  16   0  12 286.241 1012.96   1
 -16   0 -12-1.99566 1302.57   1
 -16   0 -13-510.423 1114.42   1
  16   0  13 0.61893 925.485   1
 -16   0 -14 209.029 732.029   1
  16   0  15 3286.11 1261.89   1
 -16   0 -15 2442.65 1244.15   1
  16   0  16 4554.00 1500.22   1
 -16   0 -16 1684.08 883.008   1
  16   0  17 1665.41 1125.74   1
 -16   0 -17 1884.38 841.040   1
 -16   0 -18 11380.8 1795.46   1
  16   0  18 9715.35 1627.59   1
  16   0  19 1423.11 828.905   1
 -16   0 -19 1141.85 749.732   1
 -16   0 -20 2979.33 942.948   1
  16   0  20 2342.49 931.824   1
 -16   0 -21 1133.93 582.477   1
  16   0  21-243.794 658.616   1
  16   0  22 2327.51 835.537   1
 -16   0 -22 6053.93 1131.53   1
  16   0  23 1773.75 863.958   1
 -16   0 -23 454.729 386.248   1
  16   0  24 2522.58 761.257   1
 -16   0 -24 1921.67 759.855   1
  16   0  25 2279.74 779.200   1
 -16   0 -25 1832.74 608.517   1
  16   0  26 4647.48 958.428   1
 -16   0 -26 4575.97 989.383   1
 -16   0 -27-142.473 317.945   1
 -16   0 -28 704.300 535.000   1
  16   0  29 352.970 279.525   1
 -16   0 -29 737.679 678.563   1
 -16   0 -30 1313.59 726.165   1
  16   0  30 2209.32 692.963   1
  16   0  31 2946.66 813.975   1
 -16   0 -31 1299.85 880.239   1
 -16   0 -32 4718.44 1158.49   1
  16   0  32 5561.79 1120.90   1
 -16   0 -33-233.831 654.377   1
  16   0  33 3359.14 881.150   1
 -16   0 -34 1239.26 839.158   1
  16   0  34 1803.38 652.020   1
 -16   0 -35-194.552 592.518   1
  16   0  35 2674.68 786.545   1
 -16   0 -36-220.990 669.220   1
  16   0  36 1791.22 691.303   1
  16  -2 -39 141.897 304.775   1
 -16   2  39 361.336 222.331   1
 -16   2  38 1164.96 366.371   1
  16  -2 -38 112.213 278.296   1
  16  -2 -37 685.132 424.426   1
 -16   2  37 1631.25 400.240   1
  16   2 -36 744.070 386.408   1
  16  -2 -36 2266.54 494.619   1
 -16   2  36 2666.20 481.298   1
 -16  -2  36 1123.61 441.238   1
  16  -2 -35 460.377 269.946   1
  16   2 -35 576.739 482.976   1
 -16  -2  35 183.171 298.613   1
 -16   2  34 301.275 166.026   1
  16  -2 -34 198.921 171.644   1
  16   2 -33 578.972 269.384   1
 -16  -2  33 354.951 265.685   1
 -16   2  33 686.477 235.657   1
 -16   2  32 154.059 104.487   1
  16  -2 -32 1888.22 385.709   1
 -16  -2  32 474.959 406.411   1
  16   2 -32 2176.54 472.811   1
 -16   2  31 3960.69 515.782   1
  16  -2 -31 3783.61 540.601   1
 -16  -2  31 4128.53 671.576   1
  16   2 -31 5195.56 726.110   1
  16  -2 -30 2457.33 392.081   1
 -16   2  30 2663.40 426.573   1
  16   2 -30 4361.61 661.940   1
 -16  -2  30 4624.88 695.587   1
 -16   2  29 1686.40 313.123   1
  16  -2 -29 1471.69 323.347   1
 -16   2  28 3081.92 443.349   1
 -16  -2  28 2258.38 441.886   1
  16   2 -28 1652.71 384.942   1
 -16   2  27 2294.50 403.868   1
  16   2 -27 2523.46 455.194   1
 -16  -2  27 2595.91 485.732   1
 -16   2  26 1486.27 331.481   1
  16  -2 -26 299.304 133.577   1
  16   2 -26 1046.64 350.955   1
 -16  -2  26 933.155 362.815   1
  16  -2 -25 2251.96 371.333   1
 -16   2  25 2678.39 424.605   1
  16   2 -25 2688.30 505.182   1
 -16   2  24 3115.07 438.596   1
  16  -2 -24 2282.35 420.214   1
 -16  -2  24 1704.85 408.325   1
  16   2 -24 2512.08 458.685   1
 -16  -2  23 1803.88 433.557   1
  16   2 -23 1930.81 401.142   1
  16  -2 -23 1726.42 348.963   1
 -16   2  23 2199.74 383.667   1
 -16  -2  22 769.662 323.182   1
  16   2 -22 854.898 246.571   1
 -16   2  22 907.795 254.767   1
  16  -2 -22 867.721 279.247   1
  16  -2 -21 693.861 268.471   1
  16   2 -21 619.177 275.510   1
 -16  -2  21 837.594 307.690   1
 -16   2  21 701.492 263.942   1
 -16  -2  20 4263.19 562.038   1
  16   2 -20 3073.20 486.363   1
 -16  -2  19 5777.76 648.917   1
  16   2 -19 5368.33 637.691   1
  16  -2 -18 1710.20 358.386   1
 -16   2  18 2614.42 426.761   1
 -16  -2  18 2329.55 454.470   1
  16   2 -18 1794.47 367.960   1
 -16   2  17 4167.70 461.819   1
 -16  -2  17 4664.87 610.724   1
 -16   2  16 1993.60 381.783   1
  16  -2 -16 1602.40 339.981   1
 -16  -2  16 1293.70 355.306   1
  16   2 -16 1649.25 363.174   1
 -16   2  15 12958.8 764.809   1
  16  -2 -15 13778.3 814.974   1
  16   2 -15 12937.0 834.629   1
  16   2 -14 64.3227 210.050   1
 -16  -2  14 151.218 255.803   1
  16  -2 -14 443.289 321.633   1
 -16   2  13 53090.0 1708.74   1
 -16  -2  13 55933.3 1712.52   1
 -16   2  12 40539.1 1439.54   1
  16  -2 -12 45747.6 1621.24   1
 -16  -2  12 15544.4 1034.96   1
  16   2 -12 19800.4 1170.03   1
  16   2 -11 36607.1 1419.00   1
 -16  -2  11 38343.2 1480.48   1
  16   2 -10 1626.14 411.901   1
 -16  -2  10 1748.93 399.843   1
 -16  -2   9 5638.40 603.340   1
  16   2  -9 5353.64 638.991   1
 -16  -2   8 17154.8 973.673   1
  16   2  -8 17409.0 961.857   1
 -16  -2   7 37104.6 1381.96   1
  16   2  -7 30289.7 1180.47   1
 -16  -2   6 28013.3 1177.76   1
  16   2  -6 28883.4 1167.92   1
 -16  -2   5 19152.5 1129.98   1
  16   2  -5 17912.9 1029.66   1
 -16  -2   4 4072.91 617.158   1
  16   2  -4 5189.56 591.281   1
 -16  -2   3 15592.9 1024.72   1
 -16   2  -4 7074.56 3155.79   1
  16  -2   4 6602.65 3216.53   1
  16  -2   5 9993.62 2095.37   1
 -16   2  -5 9412.04 2113.76   1
  16  -2   6 1508.89 1053.35   1
 -16   2  -6 92.0723 968.209   1
  16  -2   7 11421.4 1842.24   1
 -16   2  -7 12913.6 2097.45   1
  16  -2   8 10770.0 1783.40   1
 -16   2  -8 11653.2 1908.90   1
 -16   2  -9 7269.40 1584.81   1
  16  -2   9 4952.17 1252.59   1
  16  -2  10 14018.6 2103.74   1
 -16   2 -10 14195.6 2061.30   1
  16  -2  11 7135.68 1613.80   1
 -16   2 -11 4218.82 1545.74   1
 -16   2 -12 16205.7 2061.11   1
  16  -2  12 14822.7 2012.60   1
 -16   2 -13 2976.39 984.913   1
 -16  -2 -13 5476.16 2141.41   1
  16  -2  13 2607.78 1083.71   1
 -16   2 -14 2992.11 1014.08   1
  16   2  14 798.173 1238.70   1
  16  -2  14 3100.24 977.082   1
 -16  -2 -14 3846.54 1344.03   1
 -16   2 -15 1764.96 774.521   1
  16  -2  15 1524.80 744.626   1
  16   2  15 962.987 1010.75   1
  16  -2  16 4214.44 1180.11   1
 -16   2 -16 3229.92 833.260   1
 -16  -2 -16 3587.27 959.203   1
  16   2  16 2389.10 875.863   1
  16  -2  17 2583.31 1025.88   1
 -16   2 -17 688.811 460.371   1
 -16  -2 -17 511.449 883.561   1
  16   2  17 3179.21 1043.61   1
  16  -2  18 3096.67 1000.18   1
 -16   2 -18 1597.64 623.805   1
  16   2  18 3386.94 969.947   1
 -16  -2 -18 1909.81 796.734   1
  16  -2  19 10263.0 1597.59   1
 -16   2 -19 12229.0 1591.25   1
 -16  -2 -19 11760.2 1637.59   1
  16   2  19 9675.66 1523.37   1
  16  -2  20 4686.57 1183.72   1
 -16   2 -20 5258.58 1213.69   1
  16   2  20 6375.35 1280.48   1
 -16  -2 -20 6638.74 1421.26   1
  16  -2  21 1928.31 926.578   1
 -16   2 -21 3541.13 831.591   1
  16   2  21 3203.20 1042.92   1
 -16  -2 -21 2812.50 1008.49   1
 -16   2 -22 2346.92 745.497   1
  16  -2  22 1293.33 838.165   1
 -16  -2 -22 734.110 960.645   1
  16   2  22 1801.59 782.271   1
 -16   2 -23 2676.73 763.661   1
 -16  -2 -23 574.788 524.439   1
  16  -2  23 1904.95 858.035   1
  16   2  23 3965.11 1000.44   1
  16  -2  24 4551.00 994.209   1
 -16   2 -24 7096.46 1262.63   1
 -16  -2 -24 5787.07 1195.10   1
  16   2  24 8141.64 1433.51   1
  16  -2  25 485.840 355.866   1
  16   2  25 400.105 447.367   1
 -16  -2 -25-278.698 584.776   1
 -16   2 -25 204.690 426.488   1
 -16  -2 -26 567.467 815.298   1
  16   2  26-305.703 620.427   1
 -16   2 -26 1120.83 372.079   1
  16   2  27 2833.77 895.697   1
 -16  -2 -27 1262.70 951.535   1
  16  -2  27 2424.49 760.279   1
 -16   2 -27 2293.46 844.543   1
  16   2  28 3003.09 1000.43   1
 -16   2 -28 1803.61 984.341   1
 -16  -2 -28 2343.77 964.018   1
  16  -2  28 652.676 545.981   1
 -16  -2 -29 1374.49 767.131   1
 -16   2 -29 3142.43 1060.20   1
  16  -2  29 2826.20 879.362   1
 -16  -2 -30 120.335 602.973   1
 -16   2 -30 1731.32 992.066   1
  16  -2  30 1521.51 583.587   1
  16   2  30 575.860 601.883   1
 -16  -2 -31 519.786 756.814   1
  16   2  31 56.5618 518.582   1
  16  -2  31-359.524 341.322   1
 -16  -2 -32 148.166 750.967   1
  16   2  32 1235.04 749.094   1
  16   2  33 425.023 479.084   1
 -16  -2 -33 317.308 735.201   1
 -16  -2 -34 1000.40 986.810   1
  16   2  34-415.782 580.116   1
 -16   4  32 712.032 249.014   1
  16  -4 -32 665.577 238.981   1
  16  -4 -31 295.280 197.113   1
 -16   4  31 4.63854 123.765   1
  16  -4 -30 442.842 243.204   1
 -16   4  30 249.333 155.281   1
 -16   4  29 570.816 222.734   1
  16   4 -29 98.4530 280.539   1
 -16   4  28 2073.33 379.961   1
  16   4 -28 1612.73 432.273   1
  16  -4 -27 416.538 174.326   1
 -16   4  27 574.398 200.863   1
 -16  -4  27 167.391 167.695   1
 -16   4  26-62.5873 96.5227   1
  16  -4 -26 764.644 205.111   1
 -16  -4  26 786.889 343.590   1
  16  -4 -25 1021.34 235.542   1
 -16   4  25 938.894 207.377   1
  16  -4 -24 3833.16 437.657   1
 -16   4  24 3092.01 375.783   1
  16   4 -24 3168.91 516.290   1
 -16  -4  24 2822.43 508.582   1
 -16   4  23 688.874 194.438   1
  16   4 -23 323.062 163.276   1
 -16  -4  23 706.090 313.575   1
 -16   4  22 1046.67 218.834   1
  16  -4 -22 1522.25 299.226   1
 -16  -4  22 631.010 269.662   1
 -16   4  21 735.916 169.542   1
  16  -4 -21 581.232 172.453   1
 -16  -4  21 330.071 163.323   1
 -16   4  20 96.8938 176.161   1
  16   4 -20 863.343 298.722   1
 -16  -4  20 533.561 243.921   1
 -16   4  19 506.076 160.047   1
  16  -4 -19 112.008 124.348   1
 -16  -4  19 469.868 206.329   1
  16  -4 -18 6476.01 668.668   1
 -16   4  18 4980.66 454.997   1
 -16  -4  18 2774.53 433.723   1
  16   4 -18 2448.58 374.935   1
  16  -4 -17 1430.74 327.483   1
 -16   4  17 1223.80 311.537   1
 -16  -4  17 1717.35 324.441   1
 -16   4  16 1557.67 353.045   1
  16   4 -16 882.645 248.087   1
 -16  -4  15 1101.96 290.498   1
  16   4 -15 1247.48 326.852   1
  16   4 -14 116.764 147.236   1
 -16  -4  14 403.102 286.269   1
 -16  -4  13 8913.64 768.251   1
  16   4 -13 5782.01 606.166   1
 -16  -4  12 3105.26 464.069   1
  16   4 -12 1420.27 324.259   1
  16   4 -11 1653.71 336.744   1
 -16  -4  11 1153.99 258.905   1
 -16  -4  10 201.313 135.288   1
  16   4 -10 686.486 196.212   1
  16   4  -9 2771.72 431.017   1
 -16  -4   9 3165.73 443.052   1
  16   4  -8 4228.00 559.315   1
 -16  -4   8 3829.14 503.915   1
 -16  -4   7 9693.99 781.251   1
  16   4  -7 10428.0 768.190   1
 -16  -4   6 16670.4 969.607   1
  16   4  -6 13331.2 836.854   1
  16   4  -5 230.403 230.462   1
 -16  -4   5 366.895 264.857   1
  16   4  -4 4036.89 490.936   1
 -16  -4   4 5543.10 577.841   1
  16   4  -3 3080.25 391.249   1
 -16  -4   3 1497.74 373.054   1
 -16  -4   2 2532.40 402.986   1
  16   4  -2 5922.85 529.051   1
 -16  -4   1 4758.53 531.013   1
  16   4  -1 5364.26 645.245   1
  16   4   0 876.325 477.007   1
 -16  -4   0 787.648 378.970   1
 -16   4   0 2031.46 924.312   1
 -16  -4  -1 972.303 396.189   1
  16  -4   1 2818.97 892.167   1
  16  -4   2 2080.43 661.969   1
 -16   4  -2 4534.73 1057.29   1
 -16   4  -3 2078.86 994.692   1
  16  -4   3 405.123 451.938   1
  16  -4   4 2336.84 669.522   1
 -16   4  -4 3991.69 1033.10   1
  16  -4   5 1453.17 723.515   1
 -16   4  -5-484.659 349.302   1
  16  -4   6 1177.53 674.022   1
 -16   4  -7 1810.15 718.230   1
  16  -4   7 292.795 282.463   1
 -16   4  -8 2336.38 774.046   1
  16  -4   9 2530.40 708.776   1
 -16   4  -9 4496.31 991.554   1
 -16   4 -10 2513.44 786.330   1
  16  -4  10 4218.91 868.221   1
  16  -4  11 1907.09 585.104   1
  16  -4  12 916.181 490.333   1
  16  -4  13 205.309 507.273   1
 -16   4 -13 1317.43 704.003   1
  16  -4  14 1678.52 616.067   1
 -16   4 -14 2117.87 701.928   1
 -16   4 -15 522.176 436.293   1
  16  -4  15 304.793 325.447   1
 -16   4 -16 179.022 337.120   1
  16  -4  16 1145.96 462.699   1
  16  -4  17 409.112 344.972   1
 -16   4 -17 627.437 636.778   1
  16  -4  18-87.1168 195.488   1
 -16   4 -18 494.559 736.532   1
  16   4  19-1226.21 3868.54   1
 -16   4 -19 1235.92 894.611   1
 -16   4 -20 2668.46 837.369   1
 -16   4 -21 459.038 568.456   1
  16   4  21 1723.02 1328.69   1
 -16  -4 -21 2114.65 1183.78   1
  16  -4  21 2289.35 733.050   1
 -16   4 -22 817.274 654.964   1
 -16  -4 -22 106.815 758.372   1
  16   4  22 1100.07 1243.27   1
  16  -4  22 2755.58 896.608   1
 -16   4 -23 713.489 717.826   1
 -16  -4 -23-18.9132 789.792   1
  16   4  23 3389.88 1514.17   1
  16  -4  23 5064.79 1022.29   1
  16  -4  24 561.546 360.720   1
  16   4  24 1946.82 1089.19   1
 -16  -4 -24 1843.44 1231.26   1
 -16   4 -24 1006.66 842.573   1
  16   4  25 964.925 1120.72   1
 -16  -4 -25-53.6331 922.691   1
 -16   4 -25 1462.60 969.359   1
  16   4  26 2212.88 1308.60   1
 -16  -4 -27 2431.68 1329.53   1
  16   4  27-511.886 1137.64   1
 -16  -6  12-108.441 106.221   1
  16   6 -12 266.654 188.898   1
  16   6 -11 195.710 252.777   1
 -16  -6  11 156.634 101.033   1
  16   6 -10 1501.08 349.647   1
 -16  -6  10 1379.73 305.858   1
  16   6  -9 10.6509 140.423   1
 -16  -6   9 344.812 240.418   1
 -16  -6   8 306.189 172.332   1
 -16  -6   7 133.853 147.731   1
  16   6  -7 503.531 181.873   1
 -16   6   6 694.439 4015.49   1
 -16  -6   6 1097.84 241.482   1
  16   6  -6 1605.45 299.227   1
 -16  -6   5 930.687 227.730   1
  16   6  -5 955.160 222.693   1
 -16   6   5 1305.48 1590.08   1
  16   6  -4 1509.03 283.282   1
 -16  -6   4 1491.28 280.221   1
 -16  -6   3-128.808 113.792   1
  16   6  -3 254.273 117.872   1
 -16  -6   2 551.150 230.539   1
  16  -6  -2 1248.78 763.509   1
 -16   6   2 1288.06 1073.12   1
 -16  -6   1 498.368 165.964   1
  16   6  -1 166.580 119.348   1
 -16  -6   0 540.788 166.100   1
  16   6   0 400.642 207.139   1
 -16  -6  -1 586.822 179.850   1
  16   6   1 345.825 168.252   1
 -16   6  -1-227.310 944.243   1
 -16  -6  -2 3.23158 138.393   1
  16   6   2 1020.31 219.090   1
  16  -6   2 298.806 742.391   1
 -16   6  -2 748.107 1104.53   1
  16   6   3 903.282 244.609   1
 -16  -6  -3 527.874 193.485   1
  16  -6   3 15.2720 767.319   1
 -16   6  -3 527.925 829.252   1
  16   6   4 86.3452 159.942   1
 -16  -6  -4 1710.64 331.375   1
  16  -6   4 1375.67 945.448   1
 -16  -6  -5 453.782 178.210   1
 -16   6  -5-416.593 755.443   1
  16  -6   5-0.74348 554.930   1
 -16   6  -6-183.864 760.195   1
  16  -6   6 795.065 649.862   1
 -16   6  -7 687.956 760.498   1
  16  -6   7 675.944 730.473   1
 -17   1  40 1614.88 420.466   1
  17  -1 -39 176.258 200.051   1
 -17  -1  39-68.3897 336.258   1
  17  -1 -38 265.345 302.488   1
  17   1 -38 99.1574 353.388   1
 -17  -1  38-82.4980 208.217   1
 -17   1  38-206.742 83.8166   1
 -17  -1  37 1278.45 363.463   1
  17   1 -37 1814.00 505.149   1
  17   1 -36 205.450 320.482   1
 -17  -1  36 455.828 272.227   1
 -17   1  36 637.423 310.965   1
  17  -1 -35 253.704 222.231   1
 -17  -1  35 833.345 313.274   1
  17   1 -35 794.200 316.326   1
  17  -1 -34 333.970 237.502   1
 -17   1  34 1039.69 332.770   1
 -17  -1  34 1578.97 422.309   1
  17   1 -34 1279.85 397.775   1
 -17   1  33 2006.75 472.279   1
  17   1 -33 3095.56 553.981   1
 -17  -1  33 3213.25 565.213   1
  17  -1 -33 1672.14 371.749   1
  17  -1 -32 700.012 231.692   1
 -17  -1  32 2341.19 569.244   1
 -17   1  32 847.523 330.294   1
  17   1 -32 3171.75 553.661   1
  17  -1 -31 1839.18 387.405   1
 -17   1  31 1859.09 429.340   1
  17   1 -31 2649.72 508.239   1
 -17  -1  31 1738.46 477.066   1
 -17   1  30 6893.69 748.021   1
  17  -1 -30 6307.10 679.291   1
  17   1 -30 7236.08 802.459   1
 -17  -1  30 6632.49 789.678   1
 -17   1  29 5810.44 644.594   1
  17  -1 -29 4885.20 629.376   1
  17   1 -29 4277.60 648.100   1
 -17  -1  29 5381.88 737.259   1
 -17   1  28 3445.07 503.830   1
  17  -1 -28 4619.00 625.768   1
  17   1 -28 4724.51 663.419   1
  17   1 -27 907.808 351.974   1
 -17   1  27 6373.27 672.453   1
  17  -1 -27 4346.54 587.841   1
 -17  -1  27 481.857 389.763   1
  17   1 -26 4016.21 521.331   1
 -17   1  26 3697.30 498.151   1
  17  -1 -26 4455.89 591.840   1
  17  -1 -25 1374.65 391.758   1
 -17  -1  25 1289.11 322.878   1
  17   1 -25 672.214 280.881   1
 -17   1  25 696.992 341.924   1
 -17   1  24 1216.34 359.176   1
  17  -1 -24 1011.24 335.068   1
  17   1 -24 1748.19 360.050   1
 -17  -1  23 354.799 195.683   1
 -17   1  23 686.267 232.906   1
  17   1 -23 769.464 305.440   1
  17  -1 -23 303.505 214.782   1
  17  -1 -22 592.589 247.141   1
 -17  -1  22 340.580 209.996   1
  17   1 -22 707.050 280.322   1
 -17   1  22 765.850 257.199   1
 -17   1  21 276.010 170.274   1
  17  -1 -21 370.944 185.415   1
  17   1 -21 388.657 195.622   1
 -17  -1  21 709.347 337.118   1
  17  -1 -20 3775.65 495.403   1
 -17  -1  20 5448.28 636.176   1
 -17   1  20 3552.72 456.978   1
  17   1 -20 4898.07 570.707   1
 -17  -1  19 1825.89 400.235   1
  17   1 -19 1448.89 371.079   1
  17  -1 -18 532.907 249.563   1
  17   1 -18 871.198 306.946   1
 -17  -1  18 748.411 297.289   1
 -17   1  17 666.198 265.712   1
  17  -1 -17 1406.51 365.860   1
  17   1 -17 1838.75 375.809   1
 -17  -1  17 1253.95 376.073   1
 -17  -1  16 22964.5 1147.83   1
 -17   1  16 28277.3 1220.25   1
  17   1 -16 24401.3 1148.88   1
  17  -1 -16 30402.8 1303.63   1
 -17   1  15 2155.37 426.965   1
  17  -1 -15 5219.43 615.807   1
  17  -1 -14 3824.68 493.865   1
  17   1 -14 6819.14 679.243   1
 -17   1  14 2901.51 478.987   1
 -17  -1  14 7474.39 689.157   1
  17  -1 -13 7439.10 635.032   1
 -17   1  13 7183.60 646.101   1
 -17  -1  13 11127.1 822.822   1
  17   1 -13 9684.82 769.335   1
  17  -1 -12 5905.38 706.026   1
 -17  -1  12 4341.40 577.296   1
  17   1 -12 4691.69 578.256   1
 -17   1  11 1827.29 598.588   1
  17  -1 -11 2141.49 543.645   1
 -17  -1  11 684.566 375.884   1
  17   1 -11 1788.15 432.028   1
  17   1 -10 830.888 366.257   1
 -17   1  10 405.137 419.108   1
 -17  -1  10 408.541 290.650   1
  17   1  -9 1696.25 450.290   1
 -17  -1   9 1442.00 416.015   1
 -17  -1   8 2118.73 466.422   1
  17   1  -8 3389.47 532.419   1
 -17  -1   7 20784.1 1194.82   1
  17   1  -7 19499.5 1115.10   1
 -17  -1   6 9513.15 877.371   1
  17   1  -6 10936.1 879.616   1
  17  -1   7 3092.45 3004.05   1
 -17   1  -7 1424.29 3515.92   1
 -17   1  -8 4276.67 2188.34   1
  17  -1   8 4457.36 1702.47   1
 -17   1  -9 7531.14 1851.70   1
  17  -1   9 3778.00 1641.71   1
  17  -1  10 22033.3 2368.30   1
 -17   1 -10 26432.8 2951.99   1
  17  -1  11 10283.9 1795.89   1
 -17   1 -11 10525.7 1896.18   1
 -17   1 -12-216.770 837.056   1
  17  -1  12 483.354 995.042   1
 -17  -1 -12 4444.59 2371.71   1
  17   1  12 3515.94 3125.55   1
 -17   1 -13 1033.71 947.608   1
 -17  -1 -13 1368.90 1124.64   1
  17  -1  13 1059.89 1068.38   1
  17   1  13 2336.37 1597.41   1
 -17   1 -14 460.593 606.254   1
 -17  -1 -14 447.980 685.288   1
  17  -1  14 687.627 1092.08   1
  17   1  14 629.228 871.576   1
 -17   1 -15 4060.99 988.850   1
  17   1  15 3781.83 1058.84   1
  17  -1  15 3834.51 1238.20   1
 -17  -1 -15 3605.85 1216.91   1
  17  -1  16 2359.29 1047.45   1
 -17  -1 -16 2055.91 1056.79   1
  17   1  16 918.820 659.856   1
 -17   1 -16 2505.47 1200.92   1
  17  -1  17 4624.57 1254.71   1
 -17   1 -17 3924.90 988.728   1
  17   1  17 5986.52 1271.87   1
 -17  -1 -17 5213.26 1224.40   1
  17  -1  18 4921.96 1302.01   1
 -17   1 -18 5604.98 1349.73   1
 -17  -1 -18 2343.97 979.011   1
  17   1  18 3026.37 1110.53   1
 -17  -1 -19 1218.66 672.202   1
  17  -1  19 144.594 589.166   1
  17   1  19 256.836 597.654   1
  17  -1  20 1268.00 891.140   1
 -17   1 -20 2193.91 822.910   1
 -17  -1 -20 2548.23 799.390   1
  17  -1  21 6883.13 1350.08   1
 -17   1 -21 5690.11 1140.70   1
  17   1  21 4810.73 1247.12   1
 -17  -1 -21 4624.69 1088.05   1
  17  -1  22 3236.47 1035.59   1
 -17   1 -22 3404.21 934.618   1
  17   1  22 5882.79 1251.85   1
 -17  -1 -22 4727.09 1182.21   1
  17  -1  23 2946.53 1060.41   1
 -17   1 -23 3296.43 804.263   1
  17   1  23 4201.56 907.407   1
 -17   1 -24-22.8764 167.072   1
 -17  -1 -24 1327.18 696.688   1
 -17  -1 -25 1629.53 1007.38   1
 -17   1 -25 483.177 391.517   1
  17  -1  25 2714.52 851.438   1
  17   1  25-422.110 417.360   1
 -17   1 -26 1653.14 588.988   1
  17   1  26 3332.53 925.698   1
 -17  -1 -26 1974.17 640.835   1
  17  -1  26 2336.98 788.788   1
  17   1  27 1417.04 685.355   1
 -17  -1 -27-506.938 755.727   1
 -17   1 -27 149.368 483.165   1
  17  -1  27 1001.80 432.261   1
  17   1  28 253.394 551.957   1
 -17   1 -28 687.782 688.064   1
 -17  -1 -28 272.204 565.115   1
  17  -1  29 1420.80 543.898   1
 -17  -1 -29 2008.21 801.431   1
  17   1  29 1092.70 688.622   1
 -17   1 -29 177.236 800.634   1
  17  -1  30 1555.34 591.863   1
 -17  -1 -30 422.399 749.444   1
  17   1  30 99.6039 610.658   1
 -17  -1 -31 89.3597 607.934   1
  17   1  31 1719.37 723.059   1
 -17   1 -31 523.804 699.060   1
  17  -1  32 1545.49 605.398   1
 -17  -1 -32 909.622 925.567   1
  17   1  32 1783.04 683.680   1
 -17   1 -32 10.5312 760.123   1
 -17  -1 -33 1869.07 1031.00   1
  17   1  33-143.594 405.075   1
 -17   1 -33 750.254 909.790   1
  17  -1  33 391.163 321.803   1
  17   1  34 583.966 432.527   1
 -17   1 -34 657.469 952.294   1
 -17  -1 -34 247.734 785.346   1
  17   1  35 1097.56 729.678   1
  17   1  36 599.470 629.813   1
 -17  -1 -36-121.525 885.058   1
  17  -3 -36 551.078 228.653   1
 -17   3  36 1077.80 302.993   1
 -17   3  35 84.0428 133.561   1
  17  -3 -35 19.7290 167.274   1
 -17   3  34 575.530 203.765   1
  17  -3 -34 410.478 254.171   1
  17  -3 -33-16.1051 136.791   1
  17  -3 -32 577.979 216.182   1
 -17   3  32 231.728 189.358   1
 -17  -3  32 680.202 316.109   1
 -17   3  31 1580.61 306.095   1
  17  -3 -31 1314.76 306.653   1
  17   3 -31 313.012 259.781   1
 -17  -3  31 1257.90 397.598   1
  17   3 -30 605.020 309.232   1
 -17   3  30 1156.69 272.218   1
  17  -3 -30 818.897 262.670   1
 -17  -3  30 156.150 239.847   1
 -17  -3  29 273.249 265.954   1
  17  -3 -29 11.8152 139.814   1
 -17   3  29 150.735 110.151   1
  17   3 -29 293.197 233.762   1
  17  -3 -28-4.49439 227.004   1
 -17   3  28 606.758 200.430   1
 -17  -3  28 912.137 319.842   1
  17   3 -28 859.169 293.893   1
 -17   3  27 715.951 240.931   1
  17   3 -27 252.600 143.501   1
  17  -3 -27 192.255 113.636   1
 -17  -3  27 429.004 309.816   1
  17  -3 -26 333.666 112.760   1
 -17   3  26 184.707 73.3370   1
 -17  -3  26 318.679 338.118   1
  17   3 -26 753.806 247.008   1
 -17   3  25 239.050 135.028   1
  17   3 -25 2382.01 436.590   1
  17  -3 -25 1667.26 314.080   1
 -17  -3  25-32.9234 267.820   1
  17  -3 -24 559.080 216.095   1
 -17   3  24 300.127 128.117   1
 -17  -3  24 892.682 286.753   1
  17  -3 -23 2741.68 444.040   1
 -17   3  23 2518.76 393.323   1
  17   3 -23 1888.30 414.521   1
 -17  -3  23 1650.11 411.464   1
  17  -3 -22 1763.11 332.032   1
 -17   3  22 1561.00 356.824   1
 -17  -3  22 1313.63 369.868   1
 -17   3  21 965.324 279.170   1
  17  -3 -21 1197.97 307.525   1
  17   3 -21 872.989 266.570   1
 -17  -3  21 1076.63 266.140   1
  17  -3 -20 878.200 323.056   1
  17   3 -20 960.782 272.415   1
 -17  -3  20 955.085 372.119   1
 -17   3  19 4047.81 473.271   1
  17  -3 -19 2276.61 413.158   1
 -17  -3  19 3336.73 507.033   1
  17   3 -19 1899.82 393.480   1
 -17   3  18 2145.49 354.477   1
  17  -3 -18 2535.81 389.450   1
 -17  -3  18 2350.36 446.566   1
  17   3 -18 1997.57 395.692   1
  17  -3 -17 9189.67 703.039   1
 -17   3  17 6516.12 575.272   1
  17   3 -17 9719.68 837.937   1
 -17  -3  17 7220.47 709.380   1
 -17   3  16 4516.36 558.389   1
  17  -3 -16 3397.08 486.636   1
 -17  -3  16 5469.58 642.818   1
  17   3 -16 4418.91 549.308   1
  17  -3 -15 352.748 291.763   1
 -17   3  15 650.859 334.339   1
  17   3 -15 358.675 203.424   1
 -17  -3  15 177.971 247.179   1
 -17  -3  14 1424.87 280.820   1
  17   3 -14 2025.64 350.891   1
  17   3 -13 7380.25 635.183   1
 -17  -3  13 7358.05 651.678   1
  17   3 -12 795.771 318.238   1
 -17  -3  12 6010.62 605.128   1
 -17  -3  11 3424.27 548.291   1
  17   3 -11 5922.74 681.001   1
 -17  -3  10 7095.15 702.009   1
  17   3 -10 13495.0 897.609   1
  17   3  -9 1296.84 306.834   1
 -17  -3   9 730.967 252.575   1
  17   3  -8 401.782 276.386   1
 -17  -3   8 477.901 277.636   1
  17   3  -7 2783.66 423.394   1
 -17  -3   7 2041.11 361.230   1
  17   3  -6 6187.50 574.882   1
 -17  -3   6 1921.56 398.875   1
  17   3  -5 5475.75 544.321   1
 -17  -3   5 5228.02 534.704   1
 -17  -3   4 7376.81 651.762   1
  17   3  -4 4107.92 503.991   1
 -17  -3   3 7955.75 739.075   1
  17   3  -3 9063.93 762.675   1
  17   3  -2 3708.20 520.794   1
 -17  -3   2 5793.62 605.440   1
  17  -3   2 527.435 1631.91   1
 -17   3  -2 16019.9 3965.94   1
 -17   3  -3 17207.4 2523.24   1
  17  -3   3 11770.4 1899.00   1
 -17   3  -4 6224.08 1284.98   1
  17  -3   5 5006.06 1159.40   1
 -17   3  -5 8189.24 1658.97   1
 -17   3  -6 287.028 722.057   1
  17  -3   6 545.831 702.142   1
  17  -3   7 825.678 697.291   1
 -17   3  -7 1171.15 579.652   1
 -17   3  -8 8096.68 1486.54   1
  17  -3   8 5258.15 1334.41   1
  17  -3   9 3251.23 1168.17   1
 -17   3  -9 1814.81 1074.98   1
 -17   3 -10 19222.1 2258.95   1
  17  -3  10 18520.0 2121.04   1
 -17   3 -11 2268.67 983.527   1
  17  -3  11 786.090 783.173   1
  17  -3  12 9936.52 1600.78   1
 -17   3 -12 15199.6 1894.29   1
  17  -3  13 4305.95 1187.03   1
 -17   3 -13 2530.48 922.223   1
  17  -3  14 3420.74 1032.09   1
 -17   3 -14 1720.91 741.262   1
  17  -3  15 7646.49 1362.65   1
 -17   3 -15 8023.87 1422.27   1
 -17  -3 -16 11026.3 2652.96   1
  17  -3  16 11985.5 1757.30   1
 -17   3 -16 15338.8 1882.86   1
  17  -3  17 1861.79 851.990   1
 -17   3 -17 3774.21 921.911   1
  17   3  18 3292.58 1238.62   1
 -17  -3 -18 1815.19 770.002   1
  17  -3  18 2199.08 1011.28   1
 -17   3 -18 2972.15 627.780   1
 -17  -3 -19 723.088 827.146   1
 -17   3 -19 1015.60 525.437   1
  17  -3  19 1777.16 840.380   1
  17   3  20 19.9680 924.132   1
 -17  -3 -20-12.8898 693.698   1
  17  -3  20 1723.64 650.398   1
 -17   3 -20 81.7465 355.464   1
 -17  -3 -21 1.61279 873.249   1
 -17   3 -21 2438.70 690.872   1
  17  -3  21 1130.01 746.776   1
  17   3  22 501.799 944.924   1
 -17  -3 -22-228.010 839.143   1
  17   3  23 523.676 811.575   1
  17  -3  23 547.060 639.432   1
 -17  -3 -23 1121.29 803.879   1
 -17   3 -24 1081.08 597.226   1
  17   3  24-154.135 1001.84   1
 -17   3 -25 957.430 572.554   1
 -17  -3 -25 792.798 1066.60   1
  17   3  25-100.882 777.460   1
  17  -3  25 2941.36 778.180   1
 -17   3 -26 386.952 662.622   1
  17  -3  26 1123.79 534.895   1
 -17  -3 -26 655.418 1223.35   1
  17   3  26 1608.20 963.671   1
  17  -3  27 80.7116 264.763   1
  17   3  27 2157.80 1246.75   1
 -17   3 -27 1285.40 949.783   1
 -17  -3 -27 563.731 769.149   1
  17  -3  28 1476.96 666.700   1
  17   3  28 444.445 928.155   1
 -17  -3 -28 1302.20 1020.66   1
 -17  -3 -29 1178.60 1049.26   1
  17   3  30-67.3032 669.649   1
  17   3  31 1147.28 910.229   1
 -17   5  25 542.976 166.177   1
  17   5 -25 285.186 292.442   1
 -17  -5  25 753.541 275.861   1
 -17   5  24 840.267 199.133   1
 -17  -5  24 982.548 321.572   1
  17   5 -24 1575.56 412.711   1
 -17  -5  23 127.706 200.076   1
  17   5 -23 234.494 206.329   1
  17   5 -22-146.758 172.302   1
 -17   5  22 89.3143 120.336   1
  17   5 -21 638.144 243.312   1
 -17  -5  21 842.274 276.983   1
 -17   5  21 395.769 138.306   1
  17  -5 -20 9.49955 101.298   1
 -17   5  20 263.217 128.778   1
 -17  -5  20 19.7065 167.912   1
  17   5 -20 141.953 133.614   1
 -17   5  19 638.373 234.253   1
 -17  -5  19 20.0576 132.958   1
  17   5 -19 285.184 381.830   1
 -17  -5  18 421.670 183.508   1
  17   5 -18 223.354 153.635   1
 -17  -5  17 924.295 268.750   1
  17   5 -17 101.369 164.360   1
  17   5 -16 121.754 132.706   1
 -17  -5  16-67.0523 190.230   1
  17   5 -15 656.597 237.083   1
  17   5 -14 108.073 186.056   1
  17   5 -13 82.7862 153.424   1
 -17  -5  13 803.359 248.418   1
  17   5 -12 440.502 159.835   1
 -17  -5  12 504.577 191.019   1
 -17  -5  11 1951.69 341.747   1
  17   5 -11 1593.21 311.755   1
 -17  -5  10 477.725 211.492   1
  17   5 -10 489.617 164.510   1
  17   5  -9 170.042 109.957   1
 -17  -5   9 467.273 170.053   1
 -17  -5   8 831.630 188.757   1
  17   5  -7 147.882 118.559   1
 -17  -5   7 153.730 137.854   1
 -17  -5   6 1385.27 285.625   1
  17   5  -6 906.877 251.311   1
 -17  -5   5 2619.05 414.913   1
  17   5  -5 3555.28 467.248   1
 -17  -5   4 1122.40 278.208   1
  17   5  -4 839.182 246.147   1
  17   5  -3 392.517 219.558   1
 -17  -5   3 186.232 144.293   1
  17   5  -2 339.020 212.414   1
 -17  -5   2 422.907 149.871   1
 -17  -5   1 1834.87 296.519   1
  17   5  -1 716.998 253.929   1
 -17   5   0 245.874 1183.64   1
  17   5   0 902.636 250.748   1
 -17  -5   0 244.486 137.140   1
 -17   5  -1 1585.16 1265.17   1
  17  -5   1 290.568 835.278   1
 -17  -5  -1 234.836 187.951   1
  17   5   1 339.894 199.963   1
 -17   5  -2 838.484 992.673   1
  17   5   2 1054.28 307.168   1
 -17  -5  -2 1415.93 306.830   1
 -17  -5  -3 375.007 191.252   1
 -17   5  -4-281.100 790.253   1
  17  -5   5 2301.77 887.891   1
  17  -5   6 3033.12 977.580   1
  17  -5   7-119.684 713.382   1
 -17   5  -7 584.292 612.306   1
  17  -5   8 95.5092 702.492   1
 -17   5  -8 1151.64 860.006   1
  17  -5   9 1176.56 779.346   1
 -17   5  -9 881.353 831.132   1
  17  -5  10 1744.47 981.978   1
 -17   5 -10 1145.59 853.173   1
  17  -5  11 436.323 551.662   1
 -17   5 -11 1365.04 945.730   1
 -17   5 -12 910.016 667.734   1
 -17   5 -13 540.863 706.220   1
  17  -5  13 134.997 558.916   1
  17  -5  14 157.813 507.251   1
 -17   5 -15 102.156 518.227   1
  17  -5  15 2827.56 817.638   1
  17  -5  16 323.052 562.152   1
 -17   5 -16 1193.33 790.147   1
 -17   5 -17 700.275 783.364   1
 -17   5 -18-300.339 708.066   1
  17  -5  19 5.52402 503.043   1
 -17   5 -20 673.231 762.482   1
  17  -5  20-225.688 555.479   1
 -18   0  41 390.798 260.945   1
  18   0 -41 393.650 447.639   1
 -18   0  40 491.226 296.278   1
  18   0 -40 967.335 520.905   1
 -18   0  39 386.965 206.811   1
  18   0 -39 631.237 453.160   1
 -18   0  38 2519.48 512.842   1
  18   0 -38 1711.67 498.258   1
 -18   0  37 420.654 296.110   1
  18   0 -37 153.373 340.549   1
  18   0 -36 2291.46 469.806   1
 -18   0  36 1705.61 432.291   1
  18   0 -35 929.036 293.848   1
 -18   0  35 637.608 397.472   1
 -18   0  34 2636.10 514.624   1
  18   0 -34 2019.81 427.537   1
  18   0 -33 431.355 187.678   1
 -18   0  33 1071.58 386.466   1
 -18   0  32 417.755 227.288   1
  18   0 -32 1142.67 336.845   1
 -18   0  31-67.4137 313.590   1
  18   0 -31 17.8788 195.861   1
  18   0 -30 5456.30 665.846   1
 -18   0  30 4689.50 663.808   1
 -18   0  29 119.598 312.128   1
  18   0 -29 637.206 308.835   1
 -18   0  28 2302.26 401.427   1
  18   0 -28 3096.98 505.436   1
  18   0 -27 165.039 183.158   1
 -18   0  27 415.698 322.628   1
 -18   0  26 7251.71 723.940   1
  18   0 -26 7704.18 729.199   1
 -18   0  25 101.814 188.794   1
  18   0 -25 711.636 215.073   1
  18   0 -24 4703.49 610.836   1
 -18   0  24 213.618 179.875   1
  18   0 -23 66.8709 211.691   1
 -18   0  23 389.180 250.497   1
 -18   0  22 46775.5 1739.14   1
  18   0 -22 36955.0 1589.85   1
 -18   0  21 1221.22 383.511   1
  18   0 -21 2035.36 434.098   1
  18   0 -20 5428.86 602.948   1
 -18   0  20 4959.40 575.262   1
 -18   0  19 615.334 323.145   1
  18   0 -19 723.544 356.119   1
  18   0 -18 11330.6 929.201   1
 -18   0  18 9296.36 838.143   1
  18   0 -17 559.112 304.596   1
 -18   0  17 337.646 249.020   1
 -18   0  16 1859.86 391.736   1
  18   0 -16 163.795 344.059   1
  18   0 -15 46.4734 275.645   1
 -18   0  15 241.241 267.595   1
  18   0 -14 3586.45 515.341   1
 -18   0  14 2270.68 487.523   1
 -18   0  13 1705.58 451.711   1
  18   0 -13 763.557 375.755   1
  18   0 -12 6509.06 651.462   1
 -18   0  12 4821.92 548.664   1
  18   0 -11 366.494 374.425   1
 -18   0  11 429.082 376.012   1
 -18   0  10 43644.5 1697.56   1
  18   0 -10 42500.3 1663.81   1
 -18   0   9 918.697 519.087   1
  18   0  -9 1080.57 538.274   1
 -18   0 -10 4647.25 3183.72   1
  18   0  10-55.6312 3023.97   1
  18   0  11 832.604 1518.74   1
 -18   0 -11 758.443 1185.95   1
  18   0  12 13955.1 2267.79   1
 -18   0 -12 13867.4 2067.26   1
 -18   0 -13 6206.13 1484.67   1
  18   0  13 4288.81 1211.88   1
  18   0  14 6699.18 1718.41   1
 -18   0 -14 8063.95 1767.82   1
 -18   0 -15 1114.02 887.985   1
  18   0  15-24.5385 572.688   1
 -18   0 -16 7681.32 1764.76   1
  18   0  16 7253.02 1625.96   1
 -18   0 -17 1469.09 1053.56   1
  18   0  17 2872.15 1660.79   1
  18   0  18 49495.0 3876.01   1
 -18   0 -18 46193.1 3791.58   1
 -18   0 -19 1962.39 1106.52   1
  18   0  19 2283.00 1409.93   1
  18   0  20 13502.6 2028.02   1
 -18   0 -20 17054.8 2190.03   1
 -18   0 -21 4210.95 1160.85   1
  18   0  21 5186.08 1478.85   1
 -18   0 -22 17960.3 2180.70   1
  18   0  22 21110.7 2492.08   1
  18   0  23 631.381 680.402   1
  18   0  24 4201.69 1036.06   1
 -18   0 -24-389.693 614.451   1
  18   0  25 3229.01 906.893   1
 -18   0 -25 2010.65 884.404   1
  18   0  26 4447.82 1028.43   1
 -18   0 -26 6239.79 1296.08   1
 -18   0 -27 679.943 781.080   1
 -18   0 -28 51.2610 501.937   1
  18   0  28-352.864 402.314   1
 -18   0 -29 1031.00 737.153   1
  18   0  29 15.6511 292.428   1
  18   0  30 3033.16 849.225   1
 -18   0 -30 1020.70 773.979   1
 -18   0 -31 2172.60 914.594   1
  18   0  31 230.698 708.205   1
 -18   0 -32 884.156 957.778   1
  18   0  32 1610.14 635.920   1
  18   0  34-400.251 308.037   1
 -18   0 -34 951.819 822.103   1
  18   0  35 373.150 414.266   1
 -18   0 -35 19.7420 562.851   1
 -18   0 -36-223.339 747.609   1
 -18   2  39 32.2112 56.1250   1
  18  -2 -39 1160.63 381.985   1
  18  -2 -38 39.9644 265.075   1
 -18   2  38 472.560 244.594   1
  18  -2 -37 1162.02 350.497   1
 -18   2  37 1057.62 330.423   1
  18  -2 -36 1398.51 378.032   1
 -18   2  36 3221.97 530.587   1
  18  -2 -35 1114.94 322.455   1
 -18  -2  35 636.346 305.920   1
  18   2 -35 1143.94 389.698   1
 -18   2  35 1328.81 323.505   1
 -18   2  34 3111.53 504.913   1
  18  -2 -34 2874.48 481.173   1
  18   2 -34 3393.72 621.567   1
 -18  -2  34 2480.59 525.275   1
  18  -2 -33 873.663 299.256   1
 -18   2  33 140.165 117.311   1
 -18  -2  33 912.498 438.341   1
  18  -2 -32 564.457 214.213   1
 -18  -2  32 690.159 331.386   1
  18   2 -32 1210.76 363.767   1
 -18   2  31 1378.67 295.806   1
  18  -2 -31 449.516 190.190   1
  18   2 -31 1000.71 296.601   1
 -18  -2  31 321.065 384.969   1
  18  -2 -30 1320.78 300.903   1
  18   2 -30 1433.16 342.978   1
 -18  -2  30 1811.05 486.324   1
  18   2 -29 355.174 179.605   1
 -18   2  29 819.246 240.023   1
  18  -2 -29 515.965 190.852   1
 -18  -2  29 433.892 377.846   1
 -18  -2  28 198.905 242.908   1
  18   2 -28 259.065 184.791   1
 -18   2  28 593.469 316.374   1
  18  -2 -27 554.837 188.038   1
 -18  -2  27 569.947 277.493   1
  18   2 -27 511.195 227.477   1
  18   2 -26 1378.15 382.525   1
 -18   2  26 1178.43 311.435   1
 -18  -2  26 923.094 393.934   1
  18  -2 -26 1554.69 373.522   1
 -18  -2  25 4209.93 612.394   1
  18   2 -25 4183.28 589.966   1
  18  -2 -25 6081.65 608.363   1
 -18   2  25 6052.66 588.697   1
  18  -2 -24 3588.72 465.463   1
 -18  -2  24 2532.48 497.244   1
  18   2 -24 2665.20 529.139   1
 -18   2  24 3413.49 454.595   1
  18  -2 -23 4119.91 540.336   1
 -18  -2  23 2652.44 483.447   1
 -18   2  23 4239.13 490.533   1
  18   2 -23 2525.57 463.414   1
 -18  -2  22 1457.48 425.033   1
  18   2 -22 586.648 246.056   1
 -18   2  21 6454.24 642.530   1
 -18  -2  21 7094.23 735.852   1
  18   2 -21 7467.60 751.877   1
  18  -2 -20 497.646 285.947   1
 -18   2  20 1204.82 336.678   1
 -18   2  19 384.489 226.634   1
  18  -2 -19 646.457 277.877   1
 -18  -2  19 576.725 335.748   1
  18   2 -19 819.292 301.432   1
 -18   2  18 9383.03 735.575   1
  18  -2 -18 10804.5 816.075   1
 -18  -2  18 7988.62 754.765   1
  18   2 -18 10621.4 846.868   1
 -18  -2  17 174.229 217.737   1
  18  -2 -17 265.654 211.826   1
  18   2 -17 609.089 254.488   1
 -18  -2  16-117.972 262.768   1
  18  -2 -16 456.238 237.481   1
 -18   2  16 748.138 322.608   1
  18   2 -16 440.830 256.106   1
 -18   2  15 1345.05 356.356   1
 -18  -2  15 2247.68 453.973   1
  18   2 -15 1583.57 417.646   1
 -18   2  14 15408.5 1002.60   1
  18  -2 -14 17825.5 1112.33   1
 -18  -2  14 7773.34 818.580   1
  18   2 -14 7077.72 776.736   1
 -18   2  13 10424.4 830.852   1
  18  -2 -13 11979.4 954.529   1
 -18  -2  13 12226.5 909.852   1
  18   2 -13 10464.7 838.674   1
  18   2 -12 4430.62 558.803   1
 -18  -2  12 1152.73 353.704   1
  18   2 -11 1603.43 389.812   1
 -18  -2  11 2536.70 454.381   1
  18   2 -10 284.777 312.741   1
 -18  -2  10 1270.49 414.321   1
 -18  -2   9 44193.3 1620.35   1
  18   2  -9 68453.3 1876.30   1
  18   2  -8 11714.7 849.586   1
 -18  -2   8 11913.5 862.844   1
 -18  -2   7 2396.26 471.034   1
  18   2  -7 2009.59 452.641   1
 -18  -2   6 2020.31 573.872   1
  18   2  -6 893.791 454.138   1
 -18  -2   5 5252.81 629.383   1
  18   2  -5 4534.30 581.022   1
 -18  -2   4 1217.07 461.480   1
  18  -2   5 1086.39 2146.82   1
 -18   2  -5 5979.79 3417.69   1
 -18   2  -6 2763.61 1940.22   1
  18  -2   6 3043.94 1600.41   1
 -18   2  -7 1035.22 1265.56   1
  18  -2   7 846.036 855.079   1
  18  -2   8 9041.11 1611.05   1
 -18   2  -8 11756.8 2156.82   1
  18  -2   9 2292.70 1137.15   1
 -18   2  -9 3606.09 1306.58   1
  18  -2  10 4334.89 1226.29   1
 -18   2 -10 3181.76 1057.40   1
 -18   2 -11 688.945 646.446   1
  18  -2  11 375.985 604.348   1
  18  -2  12 732.724 601.494   1
 -18   2 -12 1007.12 914.697   1
  18  -2  13 5069.54 1134.74   1
 -18   2 -13 9465.16 1749.53   1
 -18  -2 -14 4719.87 2158.03   1
 -18   2 -14 2628.91 829.048   1
  18  -2  14 1549.34 940.303   1
 -18   2 -15 3763.25 1103.20   1
  18  -2  15 9767.35 1683.54   1
 -18  -2 -15 7198.82 1696.66   1
  18   2  16 11203.1 2110.45   1
 -18  -2 -16 6384.39 1399.16   1
  18  -2  16 6618.98 1481.22   1
 -18   2 -16 7286.49 1344.70   1
  18   2  17 2719.76 916.456   1
 -18  -2 -17 1132.82 609.377   1
  18  -2  17 1053.61 907.028   1
 -18   2 -17 95.4113 385.854   1
  18   2  18 2582.50 901.009   1
 -18  -2 -18 3992.16 1087.07   1
 -18   2 -18-31.4233 91.7383   1
  18  -2  18 790.615 776.006   1
  18   2  19 2725.81 916.881   1
 -18  -2 -19 2752.15 1161.02   1
  18  -2  19 3852.28 1030.07   1
 -18   2 -19 5204.34 1065.52   1
 -18  -2 -20 5567.71 1225.74   1
  18  -2  20 3288.17 1023.58   1
 -18   2 -20 7453.64 1306.68   1
  18   2  21 775.698 547.437   1
  18  -2  21 3019.07 1142.11   1
 -18   2 -21 2903.90 815.046   1
 -18  -2 -22 4199.00 1114.06   1
  18  -2  22 6422.66 1316.67   1
 -18   2 -22 5435.74 1091.51   1
  18   2  23 738.640 617.235   1
 -18   2 -23 1148.70 490.885   1
  18  -2  24-117.306 649.953   1
  18   2  24 1500.55 709.739   1
 -18  -2 -24 754.617 911.777   1
 -18   2 -24-256.443 499.936   1
  18   2  25 1536.72 1123.53   1
 -18  -2 -25 760.633 1066.34   1
  18  -2  25 2626.30 844.729   1
 -18  -2 -26 1247.61 1023.04   1
 -18   2 -26 615.525 545.068   1
  18   2  27 600.275 951.069   1
  18  -2  27 2032.39 842.261   1
 -18   2 -27 362.191 573.477   1
 -18  -2 -27 623.635 754.678   1
 -18   2 -28 514.051 691.836   1
 -18  -2 -28-340.988 846.204   1
 -18   2 -29 598.360 777.218   1
 -18  -2 -29 1323.59 993.446   1
  18  -2  29 1979.91 679.461   1
 -18   2 -30-489.773 685.979   1
 -18  -2 -30 1036.45 1092.35   1
  18   2  31 1764.95 1131.64   1
  18   2  32 1710.27 1200.68   1
  18   2  33 167.941 734.325   1
 -18  -2 -33 1577.79 1006.30   1
 -18  -2 -34 244.177 699.927   1
  18   2  34 858.656 831.389   1
  18  -4 -31 366.195 223.242   1
 -18   4  31 324.844 243.094   1
  18  -4 -30 381.741 185.263   1
 -18   4  30 573.135 195.794   1
 -18   4  29 461.498 183.872   1
  18  -4 -29 1229.83 273.067   1
  18   4 -29 838.647 364.714   1
  18   4 -28 488.234 281.052   1
 -18   4  28 796.729 213.719   1
  18  -4 -28 651.002 198.041   1
  18  -4 -27 902.905 228.423   1
 -18   4  27 1355.66 267.445   1
 -18  -4  27 952.223 436.575   1
  18   4 -27 1654.49 393.278   1
 -18   4  26 5856.74 543.828   1
  18  -4 -26 6516.68 639.132   1
 -18  -4  26 4277.82 694.450   1
  18   4 -26 3653.47 560.954   1
 -18   4  25 318.316 184.968   1
  18  -4 -25 26.0759 145.442   1
  18   4 -25 993.705 286.022   1
 -18  -4  25 1444.18 439.691   1
  18  -4 -24-4.60607 28.3419   1
 -18   4  24 312.381 122.598   1
 -18  -4  24 527.915 267.098   1
  18  -4 -23 783.153 209.507   1
 -18   4  23 1205.25 253.962   1
  18   4 -23 713.495 250.194   1
 -18  -4  23 594.843 314.065   1
 -18   4  22 404.912 190.841   1
  18  -4 -22 1337.24 275.251   1
  18   4 -22 1130.36 483.807   1
 -18  -4  22 266.790 256.064   1
 -18   4  21 785.042 210.630   1
  18  -4 -21 329.927 132.734   1
  18   4 -21 716.636 225.581   1
 -18  -4  21 172.463 125.256   1
 -18   4  20 248.628 186.780   1
  18  -4 -20 312.236 169.087   1
 -18  -4  20-19.6024 115.083   1
  18  -4 -19 1506.23 339.562   1
 -18   4  19 1842.74 336.315   1
 -18  -4  19 497.905 133.172   1
  18   4 -19 902.240 254.674   1
 -18   4  18 1134.52 305.868   1
  18  -4 -18 1322.34 342.426   1
 -18  -4  18 1318.46 359.971   1
  18   4 -18 1216.82 278.012   1
 -18   4  17 1407.27 347.384   1
 -18  -4  17 529.664 249.005   1
  18   4 -16 918.685 261.339   1
 -18  -4  16 735.246 221.465   1
 -18  -4  15 6998.02 719.737   1
  18   4 -15 5292.06 575.049   1
  18   4 -14 7517.67 674.515   1
 -18  -4  14 3878.04 527.704   1
 -18  -4  13 3107.33 478.170   1
  18   4 -13 2907.53 443.039   1
  18   4 -12 2556.39 424.903   1
 -18  -4  12 4161.33 523.073   1
  18   4 -11 6715.89 648.678   1
 -18  -4  11 4663.91 527.883   1
  18   4 -10 3370.25 528.105   1
 -18  -4  10 2754.03 438.028   1
  18   4  -9 1160.46 315.627   1
 -18  -4   9 1763.46 391.818   1
 -18  -4   8 13408.2 928.173   1
  18   4  -8 8988.92 709.988   1
  18   4  -7 519.876 259.132   1
 -18  -4   7 644.368 341.624   1
 -18  -4   6 859.506 317.472   1
  18   4  -6 1168.91 358.512   1
 -18  -4   5 1036.63 332.751   1
  18   4  -5 1671.85 394.256   1
  18   4  -4 4484.92 494.023   1
 -18  -4   4 1664.11 371.424   1
 -18  -4   3 1774.56 392.339   1
  18   4  -3 2723.69 393.799   1
  18   4  -2 714.035 362.845   1
 -18  -4   2 1351.19 374.832   1
  18   4  -1 793.437 372.045   1
 -18  -4   1 925.676 363.649   1
 -18  -4   0 8717.09 729.311   1
 -18   4   0 21891.8 4638.35   1
 -18   4  -1 4957.43 1449.20   1
  18  -4   1 5823.30 1385.64   1
  18  -4   2 4270.14 1023.46   1
 -18   4  -2 91.6057 652.055   1
 -18   4  -3 7830.62 1617.03   1
  18  -4   3 1505.26 588.170   1
 -18   4  -4 957.010 886.958   1
  18  -4   5 2191.66 762.642   1
 -18   4  -7 997.198 824.013   1
 -18   4  -8 4869.50 1291.79   1
  18  -4   8 52.0189 511.194   1
 -18   4  -9 4360.30 1183.51   1
  18  -4   9 3233.60 916.730   1
  18  -4  10 5666.70 1241.75   1
 -18   4 -10-148.553 641.808   1
  18  -4  11 3020.93 893.470   1
 -18   4 -11 1238.29 707.752   1
  18  -4  12 1199.06 521.306   1
 -18   4 -12 1006.56 743.687   1
  18  -4  13 1249.91 529.212   1
 -18   4 -13 2563.84 930.170   1
  18  -4  14 3243.44 901.221   1
 -18   4 -14 1227.66 872.668   1
  18  -4  15 1824.98 759.035   1
 -18   4 -15 1026.91 926.459   1
  18  -4  16 598.583 628.091   1
 -18   4 -16 98.3895 582.032   1
 -18   4 -17 1165.59 664.704   1
  18  -4  17 623.942 481.026   1
 -18   4 -18 1748.59 717.501   1
 -18  -4 -19 3853.25 2163.71   1
 -18   4 -19-333.959 452.358   1
 -18  -4 -20 1223.53 1269.49   1
 -18   4 -20 355.441 592.916   1
 -18  -4 -21 469.444 998.219   1
  18   4  21 422.112 1898.67   1
 -18   4 -21 1371.39 885.387   1
  18  -4  21 1208.85 495.961   1
 -18  -4 -22 3318.18 1407.43   1
  18   4  22-52.5111 1262.90   1
  18  -4  22 2781.18 842.526   1
 -18   4 -22 1354.04 1021.71   1
 -18   4 -23 273.054 640.586   1
  18   4  23-91.6895 1269.03   1
 -18  -4 -23 1573.97 985.186   1
  18  -4  23 2783.63 767.781   1
 -18   4 -24 746.248 715.795   1
  18   4  24 1534.61 1396.83   1
  18  -4  24 1005.34 538.811   1
  18   4  25 2710.30 1391.80   1
 -18  -4 -26 1789.29 1281.72   1
  18   4  26 743.213 1154.44   1
 -18  -6  10 71.6224 135.293   1
 -18  -6   9 485.702 174.948   1
  18   6  -8 33.1646 130.770   1
 -18  -6   8 134.835 118.431   1
  18   6  -7 252.652 142.003   1
 -18  -6   7 506.687 166.386   1
  18   6  -6 600.938 195.015   1
 -18  -6   6 273.738 124.473   1
 -18  -6   5 745.596 232.102   1
  18   6  -5 618.820 215.571   1
 -18   6   5-850.993 5005.59   1
 -18  -6   4 517.435 179.923   1
  18   6  -4 1492.70 287.558   1
  18  -6  -4 1299.64 1562.21   1
 -18   6   3 1569.26 1500.66   1
  18  -6  -3 1429.95 1044.73   1
 -18  -6   2-113.452 78.0313   1
 -18  -6   1-14.1108 88.7113   1
 -18  -6   0 1035.17 242.979   1
 -18   6   0-345.053 1076.07   1
  18   6   0 99.4076 131.998   1
  18   6   1 855.731 225.652   1
 -18  -6  -1 924.455 219.505   1
 -18  -6  -2 15.8870 180.951   1
  18   6   2 820.574 331.635   1
 -18   6  -3 354.304 939.378   1
  18  -6   3 936.053 789.188   1
  18   6   3 19.4615 166.165   1
 -18  -6  -3 1683.78 418.582   1
 -18   6  -4 291.796 1127.69   1
 -18  -6  -4 1388.56 330.826   1
 -18  -6  -5-10.4158 243.930   1
  19  -1 -40-32.5636 301.544   1
 -19   1  40 825.655 376.335   1
  19  -1 -39 475.841 260.017   1
 -19   1  39 1190.47 419.035   1
 -19  -1  39 475.676 276.214   1
 -19   1  38 39.8995 95.3545   1
  19  -1 -38 60.9462 294.611   1
  19   1 -38 301.245 308.113   1
  19  -1 -37 1369.34 386.793   1
  19   1 -37 966.527 382.449   1
 -19  -1  37 918.501 349.754   1
 -19   1  37 843.267 216.624   1
  19  -1 -36 2010.10 428.031   1
 -19   1  36 754.111 255.617   1
  19   1 -36 1732.41 441.032   1
 -19  -1  36 1911.64 449.167   1
  19   1 -35 379.997 236.673   1
 -19   1  35 58.6079 131.564   1
 -19  -1  35 164.402 217.307   1
  19  -1 -35 712.636 261.169   1
  19  -1 -34 905.790 292.530   1
 -19  -1  34 628.680 300.252   1
 -19   1  34 887.354 243.576   1
  19   1 -34 773.137 302.926   1
 -19   1  33 393.934 259.695   1
  19  -1 -33 68.6071 229.249   1
  19  -1 -32 1221.77 309.714   1
 -19   1  32 351.482 171.096   1
 -19  -1  32 683.270 366.796   1
  19   1 -31 1165.27 411.771   1
 -19  -1  31 1297.15 441.528   1
 -19   1  31 1202.75 300.727   1
  19  -1 -31 1184.30 301.344   1
  19   1 -30 623.630 255.924   1
 -19   1  30 1292.02 363.085   1
 -19  -1  30 628.375 307.968   1
 -19  -1  29 566.272 323.539   1
 -19   1  29 268.917 249.008   1
  19  -1 -29-116.079 213.867   1
  19   1 -29 119.013 138.649   1
 -19  -1  28 2438.55 458.016   1
  19   1 -28 2495.33 449.287   1
 -19   1  28 2040.45 391.914   1
  19  -1 -28 2236.88 430.794   1
  19  -1 -27 1350.22 401.549   1
 -19  -1  27 975.722 388.251   1
  19   1 -27 1321.92 300.948   1
 -19   1  27 2336.17 447.586   1
 -19  -1  26 1019.17 356.787   1
  19  -1 -26 764.275 328.173   1
  19   1 -26 1088.95 343.057   1
 -19   1  26 361.925 240.176   1
  19  -1 -25 1149.76 358.092   1
 -19  -1  25 926.341 344.292   1
 -19   1  25 818.836 325.333   1
  19   1 -25 931.084 329.617   1
 -19   1  24 8331.61 717.536   1
 -19  -1  24 9187.13 860.069   1
  19   1 -24 10664.5 935.926   1
 -19   1  23 1567.16 387.505   1
  19   1 -23 2199.00 480.183   1
  19  -1 -23 1460.12 367.758   1
 -19  -1  23 2033.44 478.012   1
  19  -1 -22 2590.16 460.806   1
 -19   1  22 1408.87 358.080   1
 -19  -1  22 1415.40 359.611   1
  19   1 -22 1845.77 387.036   1
  19  -1 -21 4532.41 660.852   1
 -19   1  21 4231.98 586.904   1
  19   1 -21 7723.21 741.326   1
 -19  -1  21 9720.29 800.610   1
 -19   1  20 4042.04 547.202   1
  19  -1 -20 2898.17 475.518   1
 -19  -1  20 2830.90 460.710   1
  19   1 -20 2584.87 432.592   1
 -19   1  19 3653.30 493.894   1
  19  -1 -19 3899.13 531.898   1
 -19  -1  19 3913.60 531.376   1
  19   1 -19 2929.90 409.938   1
 -19   1  18 1329.45 329.193   1
  19  -1 -18 2043.25 432.708   1
 -19  -1  18 1179.54 337.995   1
  19   1 -18 1435.44 382.390   1
  19  -1 -17 3055.11 436.621   1
 -19   1  17 2491.56 490.985   1
  19  -1 -16 1953.42 418.929   1
 -19  -1  16 2830.13 520.250   1
  19   1 -16 2442.37 445.850   1
 -19   1  16 1726.20 403.363   1
 -19  -1  15 810.290 319.517   1
  19   1 -15 745.380 276.173   1
 -19   1  15 716.742 347.273   1
  19  -1 -15 1383.65 357.879   1
 -19  -1  14 227.448 306.716   1
  19   1 -14 638.725 287.153   1
 -19   1  14 945.669 363.144   1
 -19  -1  13 10207.6 871.641   1
  19   1 -13 10239.8 847.728   1
  19  -1 -13 9577.79 891.448   1
 -19   1  13 11021.1 915.249   1
  19   1 -12 52372.5 1717.33   1
 -19  -1  12 50798.7 1764.75   1
 -19   1  12 52744.1 1816.08   1
 -19  -1  11 3500.13 555.589   1
 -19   1  11 2507.02 592.975   1
  19   1 -11 3144.93 502.450   1
 -19  -1  10 5789.84 633.327   1
  19   1 -10 3097.63 536.096   1
 -19  -1   9 1876.45 472.445   1
  19   1  -9 2671.71 581.718   1
 -19  -1   8 14537.0 1060.45   1
  19   1  -8 18620.9 1127.10   1
 -19  -1   7 2509.21 602.810   1
  19   1  -7 3151.28 633.889   1
 -19   1  -8 29013.1 5722.29   1
  19  -1   8 22137.5 4738.80   1
 -19   1  -9-37.5037 1364.99   1
 -19   1 -10 1917.83 1380.65   1
  19  -1  10 969.272 1308.42   1
  19  -1  11 296.753 912.030   1
 -19   1 -11-347.233 758.141   1
  19  -1  12 11699.7 2088.43   1
 -19   1 -12 7507.49 1565.27   1
  19  -1  13 643.786 917.819   1
 -19  -1 -13 914.074 1554.06   1
 -19   1 -13-44.1293 539.097   1
  19  -1  14 1249.60 693.493   1
  19   1  14 510.997 1358.84   1
 -19  -1 -14 1514.84 909.907   1
 -19   1 -14 3036.11 960.442   1
  19   1  15 10275.4 1802.41   1
 -19  -1 -15 8121.46 1628.08   1
 -19   1 -15 9853.78 1683.03   1
  19  -1  15 6820.93 1611.26   1
  19  -1  16 3462.68 1436.85   1
  19   1  16 7317.99 1801.63   1
 -19  -1 -16 6970.25 1483.71   1
 -19   1 -16 4007.47 1090.87   1
  19  -1  17 1202.81 900.096   1
 -19   1 -17 4001.70 1279.10   1
  19   1  17 1884.04 1081.67   1
 -19   1 -18 894.796 678.915   1
  19  -1  18 1074.04 990.092   1
  19   1  18 2431.57 1077.25   1
 -19   1 -19 6014.68 1246.03   1
  19   1  19 4907.70 1212.45   1
 -19  -1 -19 6643.10 1338.59   1
  19  -1  19 4792.51 1392.01   1
  19  -1  20 1014.45 851.491   1
 -19  -1 -20-48.9869 404.349   1
  19   1  20-35.4960 850.143   1
  19  -1  21 1755.83 918.609   1
 -19   1 -21 1086.55 638.049   1
  19   1  21 3296.63 1017.58   1
 -19  -1 -21 4274.70 1141.55   1
  19  -1  22 521.576 658.477   1
 -19   1 -22 772.381 565.752   1
 -19  -1 -22 2464.21 930.385   1
  19   1  22 1965.35 1292.02   1
  19  -1  23 3864.03 1229.53   1
 -19   1 -23 4450.12 1138.69   1
 -19  -1 -23 4725.17 1287.26   1
  19   1  23 3242.47 976.174   1
  19  -1  24 6344.96 1469.95   1
 -19   1 -24 4968.12 1209.22   1
 -19  -1 -24 7358.42 1508.01   1
  19   1  24 6300.08 1306.29   1
  19  -1  25 2593.07 1111.28   1
 -19   1 -25-296.206 574.850   1
 -19  -1 -25-272.429 841.471   1
  19   1  25 4133.18 1123.95   1
  19  -1  26 4369.34 1042.15   1
 -19  -1 -26 687.114 641.792   1
 -19   1 -26-100.875 468.646   1
  19   1  26 4992.71 1150.76   1
  19   1  27 1017.93 856.223   1
 -19   1 -27-453.873 522.764   1
  19  -1  27 445.226 408.469   1
 -19  -1 -27 458.542 899.904   1
 -19  -1 -28 1481.40 1026.96   1
 -19   1 -28 924.731 619.349   1
  19   1  28 1116.41 714.710   1
  19  -1  28 1046.87 557.932   1
  19   1  29 694.750 567.936   1
 -19  -1 -29 546.157 830.673   1
  19  -1  29 2168.43 735.169   1
 -19   1 -29 1832.63 724.167   1
  19   1  30 689.601 730.629   1
 -19  -1 -30 862.459 1166.18   1
  19  -1  30 87.9009 428.461   1
 -19   1 -30 1301.34 770.201   1
  19   1  31 1707.15 816.636   1
 -19   1 -31 1052.34 829.700   1
  19  -1  31-32.9403 273.314   1
 -19  -1 -31 1663.43 918.585   1
  19  -1  32 1171.47 552.874   1
  19   1  32 3360.04 1169.18   1
 -19   1 -32 227.352 861.012   1
 -19  -1 -32 2021.45 1174.18   1
  19  -1  33 667.075 476.488   1
 -19  -1 -33 1511.16 956.049   1
  19   1  33 914.566 859.234   1
 -19  -1 -34 207.678 688.079   1
  19   1  35-110.136 214.818   1
 -19   3  36 1301.66 313.457   1
  19  -3 -36 169.294 212.406   1
 -19   3  34 619.862 280.913   1
  19  -3 -34 761.476 266.055   1
 -19   3  33 257.022 142.589   1
  19  -3 -33 407.985 147.423   1
 -19   3  32 186.489 120.174   1
  19  -3 -32 595.529 310.042   1
 -19  -3  32 1013.59 416.998   1
  19   3 -32 1373.74 417.149   1
  19  -3 -31 777.962 275.569   1
  19   3 -31 97.7295 215.988   1
 -19   3  31 400.991 165.825   1
 -19  -3  31 553.642 418.052   1
 -19   3  30 2596.51 437.832   1
  19  -3 -30 1409.25 313.930   1
  19   3 -30 1711.35 420.165   1
  19  -3 -29 501.903 175.150   1
 -19  -3  29-18.9099 274.445   1
 -19   3  29 489.484 177.363   1
  19   3 -29 557.532 223.146   1
  19  -3 -28 303.402 141.958   1
 -19   3  28 402.085 171.715   1
  19  -3 -27-47.6529 55.3233   1
  19   3 -27 945.521 278.656   1
 -19   3  27 769.658 201.843   1
 -19  -3  27 326.232 273.201   1
 -19   3  26 53.3072 77.0567   1
  19  -3 -26 155.527 114.616   1
 -19  -3  26-30.5522 272.473   1
  19  -3 -25 784.710 301.507   1
 -19   3  25 790.691 209.001   1
 -19  -3  25 169.874 156.575   1
 -19   3  24 303.129 132.288   1
 -19  -3  24 428.197 183.308   1
  19   3 -24 541.064 260.715   1
 -19   3  23 282.650 156.802   1
  19  -3 -23 383.060 192.119   1
  19   3 -23 445.342 155.691   1
 -19  -3  23 471.007 239.427   1
  19  -3 -22 1736.44 340.557   1
 -19   3  22 1445.34 348.385   1
 -19  -3  22 814.432 280.284   1
  19   3 -22 1041.54 344.284   1
  19  -3 -21 302.661 233.403   1
 -19   3  21 364.940 271.385   1
 -19  -3  21 716.906 326.011   1
  19   3 -21 131.582 174.305   1
  19  -3 -20 327.715 243.792   1
 -19   3  20 366.552 256.448   1
  19   3 -20 289.621 161.880   1
 -19  -3  20 695.134 324.560   1
 -19   3  19 1089.75 274.353   1
  19  -3 -19 411.494 291.085   1
  19   3 -19 505.054 244.301   1
 -19  -3  19 474.608 289.454   1
 -19   3  18 13318.2 812.631   1
 -19  -3  18 14324.6 1020.89   1
  19   3 -18 13199.0 957.146   1
  19  -3 -17 1278.11 475.744   1
 -19   3  17 437.371 397.941   1
  19   3 -17 660.991 294.722   1
 -19  -3  17 1248.96 412.388   1
 -19   3  16 11812.2 823.112   1
 -19  -3  16 13898.8 969.668   1
  19   3 -16 12173.0 893.550   1
  19   3 -15 4020.51 533.321   1
 -19  -3  15 2322.91 454.692   1
 -19  -3  14 3973.48 521.153   1
  19   3 -14 5501.71 622.865   1
 -19  -3  13 2697.36 487.149   1
  19   3 -13 5834.49 723.666   1
  19   3 -12 1725.38 415.985   1
 -19  -3  12 441.018 295.692   1
 -19  -3  11 5759.40 620.390   1
  19   3 -11 9017.19 734.430   1
  19   3 -10 1241.62 340.089   1
 -19  -3  10 1720.86 415.766   1
  19   3  -9 5310.81 603.513   1
 -19  -3   9 238.536 288.239   1
 -19  -3   8 9900.09 816.299   1
  19   3  -8 9654.25 766.796   1
 -19  -3   7 564.737 328.314   1
  19   3  -7 791.950 315.763   1
[truncated: 176,599 more chars]
