# Supplementary material for: From formulation to structure: 3D electron diffraction for the structure solution of a new indomethacin polymorph from an amorphous solid dispersion
Source: IUCrJ. 2024 Aug 28;11(Pt 5):744–8. doi: 10.1107/S2052252524008121 (PMC11364028; doi:10.1107/S2052252524008121)
Supplement: Supplementary file 2 [file m-11-00744-sup2.hkl]

#
# h,k,l, Fc-squared, Fo-squared, sigma(Fo-squared), status flag
#
data_indomethacin_sigma
_shelx_title ' 270_2023-05-04-150354_ in C2/c #15 at ~87K measured on Krios, Cambridge'
_shelx_refln_list_code          4
_shelx_F_calc_maximum      187.78
_exptl_crystal_F_000      1113.74
_reflns_d_resolution_high  0.8000

loop_
 _space_group_symop_operation_xyz
 'x, y, z'
 '-x, y, -z+1/2'
 'x+1/2, y+1/2, z'
 '-x+1/2, y+1/2, -z+1/2'
 '-x, -y, -z'
 'x, -y, z-1/2'
 '-x+1/2, -y+1/2, -z'
 'x+1/2, -y+1/2, z-1/2'

_cell_length_a    43.7038
_cell_length_b     5.1889
_cell_length_c    33.4273
_cell_angle_alpha  90.000
_cell_angle_beta  100.733
_cell_angle_gamma  90.000

_shelx_F_squared_multiplier     1.000

loop_
 _refln_index_h
 _refln_index_k
 _refln_index_l
 _refln_F_squared_calc
 _refln_F_squared_meas
 _refln_F_squared_sigma
 _refln_observed_status
   1   1   0          0.82        233.06         8.87 o
   3   1   0         12.58        148.32        23.72 o
   0   2   0       1597.72       2730.07       210.12 o
   2   2   0        174.59        358.08        95.92 o
   4   2   0       3611.36       3250.44        52.52 o
   6   2   0        249.70        259.64       136.14 o
   8   2   0        557.97        776.67       165.00 o
   1   3   0         17.51        169.43        65.93 o
   3   3   0         30.00         85.23         8.38 o
   5   3   0          4.03         39.44         6.75 o
   7   3   0         11.69         50.08        13.70 o
   9   3   0        307.08        164.53        28.36 o
  11   3   0          7.25         61.74        26.77 o
  13   3   0         31.89         55.04        22.73 o
   0   4   0         51.31        283.82        32.63 o
   2   4   0         98.50         75.59         5.32 o
   4   4   0         25.71         39.87         6.47 o
   6   4   0        111.41         57.93         6.44 o
   8   4   0        449.61        413.44        62.56 o
  10   4   0        120.89        138.06        14.61 o
  12   4   0        129.83         71.68        13.27 o
  14   4   0         34.78         90.52        11.89 o
  16   4   0         27.36         49.54        15.76 o
  18   4   0        402.51        466.42       323.85 o
   1   5   0          8.22         21.77         3.55 o
   3   5   0          0.11         16.64         4.91 o
   5   5   0         14.80         14.74         3.24 o
   7   5   0         28.91         20.31         5.20 o
   9   5   0         17.03         25.03         5.96 o
  11   5   0         43.13         54.13        11.92 o
  13   5   0          2.71          1.47         5.71 o
  15   5   0          0.15         15.53         7.24 o
  17   5   0          0.01         22.94         9.97 o
  19   5   0         25.11         28.48        11.03 o
  21   5   0          9.25         22.51        12.28 o
  23   5   0          5.69         63.44       272.64 o
   0   6   0        446.22        245.99        13.99 o
   2   6   0        152.36        167.79        11.42 o
   4   6   0         22.85         27.04         7.86 o
   6   6   0        176.68         92.75         9.19 o
   8   6   0          0.35         11.77         4.67 o
  10   6   0          0.00         10.71        10.46 o
  12   6   0          9.57          6.83         5.81 o
  14   6   0         57.47         68.78        11.78 o
  16   6   0          0.82         22.61         6.09 o
  18   6   0          6.68         21.24        19.20 o
  20   6   0         11.80         32.90         5.77 o
  -5   1   1       8925.82       7276.80       102.41 o
  -3   1   1       6101.38       3024.63       471.54 o
  -1   1   1         69.92        214.23        10.57 o
   1   1   1       3308.87       4167.09       175.65 o
   3   1   1       4120.07       6566.66       618.43 o
   5   1   1         13.22        197.20        60.99 o
 -10   2   1       1308.44        945.56        33.00 o
  -8   2   1        351.58        395.29        85.70 o
  -6   2   1        149.43        235.86        70.43 o
  -4   2   1        411.65        149.82        16.69 o
  -2   2   1       1733.62       1986.30        61.60 o
   0   2   1       9536.05      10377.18        98.92 o
   2   2   1         19.85         47.95         4.74 o
   4   2   1        149.49         86.26         9.23 o
   6   2   1        324.04        289.59        45.99 o
   8   2   1       1519.07       1758.99       143.10 o
  10   2   1        695.36        451.10        88.73 o
 -15   3   1        171.87        219.32        18.16 o
 -13   3   1        125.64        105.20        15.96 o
 -11   3   1        248.20        132.25        17.95 o
  -9   3   1        265.23        171.09        22.71 o
  -7   3   1        159.35         95.52        20.54 o
  -5   3   1        411.72        273.21        28.39 o
  -3   3   1        358.90        511.86        18.32 o
  -1   3   1        195.51        151.86        15.11 o
   1   3   1        856.10        618.03        25.36 o
   3   3   1        754.08        506.86        29.76 o
   5   3   1        234.79        140.17        14.18 o
   7   3   1        436.46        240.00        46.51 o
   9   3   1          9.30         39.44        10.46 o
  11   3   1         57.13         59.57        13.59 o
  13   3   1        206.39         60.37        21.22 o
  15   3   1        135.23        141.37        40.07 o
 -20   4   1         18.73         93.39        40.70 o
 -18   4   1         72.93         40.77        12.32 o
 -16   4   1        235.54        242.52        19.81 o
 -14   4   1        784.54        333.80        19.99 o
 -12   4   1         27.32         19.24         6.87 o
 -10   4   1        253.87        152.74        18.37 o
  -8   4   1         20.86         33.55        21.90 o
  -6   4   1         71.20         69.47        11.47 o
  -4   4   1          0.00         18.28         4.48 o
  -2   4   1         75.07         41.12        13.18 o
   0   4   1         10.70        143.94        11.22 o
   2   4   1         34.80         70.54         5.49 o
   4   4   1        396.59        152.14        32.83 o
   6   4   1         27.68         26.34         7.27 o
   8   4   1          3.52         37.71         9.39 o
  10   4   1         69.25         48.69        10.32 o
  12   4   1        560.45        388.39        20.20 o
  14   4   1       2059.93       1527.81       277.38 o
  16   4   1         11.32         73.43        43.44 o
  18   4   1         76.08        258.06        47.47 o
  20   4   1         35.48         -7.15       134.79 o
 -25   5   1         15.13         78.37        20.70 o
 -23   5   1        255.05        288.66        23.58 o
 -21   5   1          3.05         56.17        56.97 o
 -19   5   1         12.86         32.39         7.38 o
 -17   5   1         21.38         67.36        26.32 o
 -15   5   1          0.93         25.99         7.04 o
 -13   5   1          0.24          4.76         3.42 o
 -11   5   1        141.97        111.00         9.79 o
  -9   5   1          0.82         34.10        42.29 o
  -7   5   1         58.23         30.06         9.62 o
  -5   5   1         29.98         42.17         4.87 o
  -3   5   1         30.77         19.23         8.09 o
  -1   5   1         25.87         19.19         7.01 o
   1   5   1         27.42         33.77         4.90 o
   3   5   1          5.55         22.76         3.58 o
   5   5   1          2.55         12.93         3.05 o
   7   5   1         31.19         51.35         7.22 o
   9   5   1          4.83         14.32         4.40 o
  11   5   1          1.70         24.85         4.91 o
  13   5   1         10.56         28.60         6.31 o
  15   5   1          0.10         17.81         9.42 o
  17   5   1          9.09         17.38         9.90 o
  19   5   1         39.76         61.09        11.27 o
  21   5   1         25.70         57.54        33.06 o
  23   5   1          0.04        300.64        94.64 o
 -20   6   1          0.35         21.36        13.50 o
 -18   6   1          3.93         -0.66         4.17 o
 -16   6   1          3.26         14.35         7.80 o
 -14   6   1          0.19         39.11         9.77 o
 -12   6   1          6.71          8.02         6.64 o
 -10   6   1          1.96         12.95         6.13 o
  -8   6   1         14.06         15.83         4.18 o
  -6   6   1          0.03          6.87         6.06 o
  -4   6   1         94.83         78.58        12.79 o
  -2   6   1          0.10         68.85         6.91 o
   0   6   1         69.05         91.29         6.33 o
   2   6   1        103.83        108.06        13.10 o
   4   6   1          9.94         15.70         4.65 o
   6   6   1         43.14         25.74         6.05 o
   8   6   1          0.27         13.33         6.38 o
  10   6   1          0.22          9.97        10.12 o
  12   6   1          3.65         28.16         5.32 o
  14   6   1          1.18         17.93         6.07 o
  16   6   1          0.40         19.31         9.74 o
  18   6   1          6.88         41.95         7.40 o
  20   6   1          4.62          9.90         5.27 o
  -4   0   2        659.63         34.74         5.98 o
  -9   1   2        254.58        221.84        26.32 o
  -7   1   2       2940.27       2649.48       101.18 o
  -5   1   2        531.35        504.82        33.99 o
  -3   1   2      11105.28      15285.10       644.74 o
  -1   1   2       1167.07        991.33        48.02 o
   1   1   2         18.40        387.83        22.94 o
   3   1   2      21214.23      49358.27       452.21 o
   5   1   2       4558.94      24554.33       314.61 o
   7   1   2        107.85        147.24        53.80 o
 -12   2   2        413.00        252.57        20.49 o
 -10   2   2        136.51        329.33        31.05 o
  -8   2   2        159.89        188.96        44.50 o
  -6   2   2         74.50        355.67       126.19 o
  -4   2   2        650.46        613.89        47.50 o
  -2   2   2       1097.63       1548.51       142.89 o
   0   2   2        523.37        539.14        15.80 o
   2   2   2         60.96        179.19        68.77 o
   4   2   2        285.30        463.73       114.07 o
   6   2   2        136.16        117.86        27.67 o
   8   2   2        135.25        318.54        40.64 o
  10   2   2        154.33        156.49        41.21 o
  12   2   2       5704.76       9723.61       811.65 o
 -17   3   2        337.02        237.83        51.38 o
 -15   3   2         25.02         40.36        28.15 o
 -13   3   2        565.79        388.94        54.26 o
 -11   3   2        404.03        237.12        55.44 o
  -9   3   2       2426.06       2355.39       152.37 o
  -7   3   2       1538.71       1086.85        36.84 o
  -5   3   2          7.26         28.56         9.16 o
  -3   3   2       1338.09        778.67        54.23 o
  -1   3   2          6.32        117.64        19.51 o
   1   3   2        366.12        292.30        10.76 o
   3   3   2         33.27         86.83        21.13 o
   5   3   2         19.59        152.50        11.12 o
   7   3   2          0.61         76.36        11.46 o
   9   3   2       1115.55        835.39       100.09 o
  11   3   2         15.94          6.36        21.98 o
  13   3   2        161.04         62.77        23.47 o
  15   3   2        280.83         58.28        25.22 o
  17   3   2          7.77        284.60       364.34 o
 -22   4   2          0.01         18.29        10.72 o
 -20   4   2          0.25         40.15        13.22 o
 -18   4   2         63.83         50.02        15.08 o
 -16   4   2        127.57        213.92        80.87 o
 -14   4   2        238.77        159.12        24.78 o
 -12   4   2         16.94         40.23        20.08 o
 -10   4   2         16.33         62.32         8.59 o
  -8   4   2         90.26        103.87        11.04 o
  -6   4   2          4.17         28.93         4.11 o
  -4   4   2         18.28         11.88         2.46 o
  -2   4   2         23.42         45.72         6.20 o
   0   4   2          0.33         89.39         6.03 o
   2   4   2          0.89         14.73         3.37 o
   4   4   2         39.09         51.07         6.87 o
   6   4   2         50.74        125.10        11.93 o
   8   4   2         70.81         72.30        16.62 o
  10   4   2         45.96         66.80        10.29 o
  12   4   2        243.11        129.38        15.00 o
  14   4   2         28.84         42.90        13.22 o
  16   4   2        289.74        156.03        59.62 o
  18   4   2        216.20         98.94       100.61 o
  20   4   2         54.78        175.51        65.71 o
  22   4   2        119.58        497.72       233.56 o
 -27   5   2         13.99         24.65        14.42 o
 -25   5   2          3.96         21.85        12.66 o
 -23   5   2          5.13         23.53        11.12 o
 -21   5   2         80.45         51.06        12.94 o
 -19   5   2         72.57         37.36         6.82 o
 -17   5   2          3.08         18.24         5.76 o
 -15   5   2        136.05         90.33        10.64 o
 -13   5   2         59.91         26.73         6.61 o
 -11   5   2         13.87         55.68         6.57 o
  -9   5   2         19.77         26.03         5.84 o
  -7   5   2         44.37         45.49         6.43 o
  -5   5   2        257.16        150.70        20.91 o
  -3   5   2         45.25         21.28         3.91 o
  -1   5   2         13.06         25.50         3.63 o
   1   5   2         40.63         68.45         5.60 o
   3   5   2         21.19         80.57         6.99 o
   5   5   2        368.40        212.67        10.40 o
   7   5   2         32.46         27.11         7.09 o
   9   5   2          9.74         32.63        12.11 o
  11   5   2        122.55         69.75        17.50 o
  13   5   2         19.57         19.58        10.22 o
  15   5   2         13.46          5.97         7.46 o
  17   5   2         58.35         57.55        10.02 o
  19   5   2         31.55         19.18        16.62 o
  21   5   2          3.78         14.84        33.22 o
  23   5   2         66.03        131.39       140.06 o
  25   5   2          3.57        230.54       184.11 o
 -20   6   2          3.27         31.97        10.45 o
 -18   6   2          0.11         -3.67         3.67 o
 -16   6   2          4.57         37.34        13.20 o
 -14   6   2         12.46         19.68        12.40 o
 -12   6   2         13.54         27.71        19.59 o
 -10   6   2         13.82         26.57         5.90 o
  -8   6   2          0.00          5.25         4.80 o
  -6   6   2         36.77         44.40         9.08 o
  -4   6   2         65.41         41.26         6.39 o
  -2   6   2          0.20          9.07         5.35 o
   0   6   2          4.46         25.42         4.65 o
   2   6   2         80.87         46.96        11.05 o
   4   6   2         94.47         79.36        11.71 o
   6   6   2          0.10          7.27         3.45 o
   8   6   2          0.87         17.60         6.02 o
  10   6   2          1.21         16.59         5.05 o
  12   6   2         60.87         68.26        12.18 o
  14   6   2          0.84         13.49         4.75 o
  16   6   2          1.75         23.64         9.95 o
  18   6   2          0.01         14.09        18.90 o
 -11   1   3       2058.64       1361.21        46.80 o
  -9   1   3       4011.59       3885.14       319.03 o
  -7   1   3      18391.35      18280.35       477.02 o
  -5   1   3       6048.55       3542.71       725.51 o
  -3   1   3        146.76        239.97        25.67 o
  -1   1   3       1887.29       3384.80       156.36 o
   1   1   3       1428.52       4494.25        57.78 o
   3   1   3          4.10       1406.33        41.62 o
   5   1   3      14170.69      57894.93       660.07 o
   7   1   3       2923.09       4217.46       162.89 o
   9   1   3        355.76        613.87       278.64 o
 -16   2   3       1532.44        925.61        60.83 o
 -14   2   3        367.68        394.27        70.99 o
 -12   2   3        405.59        315.88        19.86 o
 -10   2   3       1302.92        734.24        96.05 o
  -8   2   3         72.22        117.37        17.19 o
  -6   2   3       2053.64       1559.24        33.97 o
  -4   2   3         18.71         75.32         7.52 o
  -2   2   3          6.41         58.58        13.67 o
   0   2   3        702.09        599.41        18.53 o
   2   2   3        466.68        750.60        16.63 o
   4   2   3       1099.11        947.50        41.50 o
   6   2   3       1703.47       3040.37       314.43 o
   8   2   3        965.28        420.88        51.95 o
  10   2   3       2189.37       1445.42       101.03 o
  12   2   3        587.01        473.54        61.45 o
  14   2   3        537.19        428.79       147.78 o
 -19   3   3          4.08         32.08        11.55 o
 -17   3   3        421.98        425.06        27.62 o
 -15   3   3          2.71         41.71         9.63 o
 -13   3   3         66.95         97.45        20.61 o
 -11   3   3         26.01         43.31        16.83 o
  -9   3   3        736.70        504.26        80.70 o
  -7   3   3         52.47         67.65        13.95 o
  -5   3   3        395.65        244.33        11.25 o
  -3   3   3        512.47        264.92        29.53 o
  -1   3   3         85.51        183.62         9.40 o
   1   3   3         53.05         89.45        29.35 o
   3   3   3       1181.88        796.09        19.28 o
   5   3   3        878.69        527.63        15.35 o
   7   3   3        359.62        375.40        48.20 o
   9   3   3        122.97        161.43        37.74 o
  11   3   3          2.41         10.20        18.84 o
  13   3   3         12.80         52.14        21.65 o
  15   3   3        230.96        128.10        30.63 o
  17   3   3        899.59        750.65       143.37 o
  19   3   3         51.90        280.06        86.46 o
 -24   4   3         68.13         51.42        14.34 o
 -22   4   3        292.93        262.67        22.78 o
 -20   4   3         28.99         33.37        12.60 o
 -18   4   3          6.88        110.38        22.31 o
 -16   4   3        129.53        120.66        37.75 o
 -14   4   3        211.70        272.71        29.22 o
 -12   4   3         76.64        114.91        31.28 o
 -10   4   3         16.54         24.57        10.32 o
  -8   4   3         97.71         72.33        10.21 o
  -6   4   3         45.34         34.31         6.74 o
  -4   4   3         90.68         48.26         6.17 o
  -2   4   3         24.52         84.89         7.49 o
   0   4   3         12.94        122.25        29.00 o
   2   4   3         18.41         30.36         6.44 o
   4   4   3         23.16         16.54         3.29 o
   6   4   3        176.65        130.57         8.05 o
   8   4   3        427.05        269.29        32.46 o
  10   4   3        297.95        170.22        29.45 o
  12   4   3          0.77         26.14         8.59 o
  14   4   3        115.63         14.49        39.63 o
  16   4   3          3.48         43.62        39.33 o
  18   4   3        130.00        183.37       150.82 o
  20   4   3         51.33         82.78        69.21 o
  22   4   3         53.26         20.62        46.57 o
  24   4   3          0.19       -131.93       244.03 o
 -31   5   3          4.69         66.90        24.56 o
 -29   5   3          2.92          8.97        16.06 o
 -27   5   3          1.47          6.83         8.73 o
 -25   5   3          2.78         57.04        28.93 o
 -23   5   3         39.66         20.63         9.80 o
 -21   5   3          0.00         30.27         7.25 o
 -19   5   3          0.14         15.37         4.96 o
 -17   5   3          0.04         12.59         5.67 o
 -15   5   3         47.35         77.32        15.85 o
 -13   5   3         14.01         47.47        17.82 o
 -11   5   3        108.74         66.69        13.06 o
  -9   5   3         87.45        106.82        12.94 o
  -7   5   3        146.75        124.65         9.28 o
  -5   5   3        116.20         99.33        12.34 o
  -3   5   3         70.22         76.67         8.09 o
  -1   5   3        262.37        134.19         7.20 o
   1   5   3        195.26        137.12         6.82 o
   3   5   3        330.31        216.08        12.08 o
   5   5   3         63.88         57.59        18.19 o
   7   5   3          7.26         34.96         7.83 o
   9   5   3         25.86         41.83        16.07 o
  11   5   3        202.61        127.67        20.58 o
  13   5   3          0.23          5.83         5.60 o
  15   5   3         23.19         95.56        11.08 o
  17   5   3          0.60         17.62         8.99 o
  19   5   3          0.38        146.23        62.44 o
  21   5   3        106.82        197.65        46.91 o
  23   5   3         30.89         13.09        46.93 o
  25   5   3          1.43         60.13        57.41 o
  27   5   3          0.20         47.60        90.68 o
 -20   6   3          6.04          5.48        16.49 o
 -18   6   3         11.68         69.94        40.32 o
 -16   6   3          7.84          2.79         9.00 o
 -14   6   3          0.17          3.99        12.63 o
 -12   6   3         15.49         14.42        16.00 o
 -10   6   3          7.47          7.19         7.89 o
  -8   6   3          0.17         14.92         7.89 o
  -6   6   3          0.44         11.03         5.34 o
  -4   6   3          0.01         15.94         5.28 o
  -2   6   3          7.83         12.23         3.42 o
   0   6   3          0.12         20.01         4.11 o
   2   6   3          1.20         11.90         4.48 o
   4   6   3          2.42          8.96         5.89 o
   6   6   3          3.99         24.20         6.10 o
   8   6   3          2.31         17.43         4.17 o
  10   6   3          0.26         25.73        13.75 o
  12   6   3         15.30         26.40         7.89 o
  14   6   3          0.76         12.13        12.18 o
  16   6   3          0.07         29.31         7.32 o
  18   6   3         10.91         28.79        15.24 o
  -8   0   4       9883.31      10382.14       425.98 o
  -6   0   4        131.63        238.46       143.15 o
  -4   0   4      25975.14      11620.73       245.29 o
  -2   0   4      23838.90        248.89        90.22 o
   0   0   4      15876.35       1185.38        59.39 o
   2   0   4      10139.72      16743.89       334.98 o
   4   0   4        268.03       4271.46       785.76 o
   6   0   4       6250.32      30018.43       945.00 o
 -13   1   4          1.65         52.28        21.51 o
 -11   1   4        352.74        209.95        36.94 o
  -9   1   4      34163.75      32878.04       326.42 o
  -7   1   4       3578.37       3079.94       294.66 o
  -5   1   4       6485.78       6976.89       268.33 o
  -3   1   4       1935.90       2257.08        41.35 o
  -1   1   4       8326.68      10437.42       291.74 o
   1   1   4       2118.60       3402.58       112.04 o
   3   1   4      10713.55      27466.91       365.80 o
   5   1   4       5142.96      11529.01       211.11 o
   7   1   4      35261.33     135557.67      1354.75 o
   9   1   4       2165.10       3554.21       150.19 o
  11   1   4        339.95        555.38       103.16 o
 -18   2   4         33.15         57.53        21.81 o
 -16   2   4        323.36        235.34        27.83 o
 -14   2   4        125.39        220.81        18.66 o
 -12   2   4         53.49         87.47        11.32 o
 -10   2   4       4800.12       4154.13       374.23 o
  -8   2   4        361.30        593.56        91.50 o
  -6   2   4        119.49        232.05        13.48 o
  -4   2   4          1.51         24.27         9.37 o
  -2   2   4       1146.80        670.76        61.34 o
   0   2   4        467.93        244.03        25.68 o
   2   2   4         16.00         87.11        23.01 o
   4   2   4        323.38        460.83        88.17 o
   6   2   4         72.69        876.00        93.84 o
   8   2   4       1604.06       1641.28       175.53 o
  10   2   4          7.99        724.02        85.13 o
  12   2   4        271.26        151.41        46.46 o
  14   2   4         45.46        110.07        47.35 o
  16   2   4        800.55        365.52       120.36 o
 -23   3   4         35.04         25.35        21.95 o
 -21   3   4          5.80         37.41        27.43 o
 -19   3   4        215.78        266.66        80.44 o
 -17   3   4        263.30        282.95        79.73 o
 -15   3   4          7.36         72.93        10.32 o
 -13   3   4        302.49        327.97        21.21 o
 -11   3   4        106.64        131.11        33.30 o
  -9   3   4        385.93        314.32        27.38 o
  -7   3   4          6.92         26.34        14.03 o
  -5   3   4         55.39         42.30        14.14 o
  -3   3   4        128.74         66.19        14.56 o
  -1   3   4        545.11        417.82         9.15 o
   1   3   4        117.27        111.36         7.89 o
   3   3   4         89.60        115.45        16.49 o
   5   3   4        102.70        199.06        11.63 o
   7   3   4       1688.41       1705.88       122.03 o
   9   3   4        159.67        193.83        70.34 o
  11   3   4        255.82        177.68        30.19 o
  13   3   4        208.91        136.80        37.09 o
  15   3   4        358.18        279.71       133.25 o
  17   3   4        154.65        298.82        61.69 o
  19   3   4        154.53        218.87        56.30 o
  21   3   4        109.23        403.70       176.50 o
 -28   4   4         29.32         37.44        22.63 o
 -26   4   4         43.94         15.17        17.95 o
 -24   4   4        206.10        255.69        23.48 o
 -22   4   4          2.79         34.57        12.62 o
 -20   4   4         87.98        161.19        16.90 o
 -18   4   4         90.64        159.88        66.97 o
 -16   4   4        239.68        231.32        36.39 o
 -14   4   4          6.95         11.11         6.49 o
 -12   4   4        135.99        137.89        18.02 o
 -10   4   4         31.82         38.33         7.01 o
  -8   4   4          0.57         36.96        14.73 o
  -6   4   4        280.56        223.39        19.01 o
  -4   4   4         10.68         50.26        12.59 o
  -2   4   4        359.76        253.28        12.82 o
   0   4   4        336.82        220.59         8.97 o
   2   4   4          6.59         15.62         5.23 o
   4   4   4        592.41        371.56        48.37 o
   6   4   4          0.25         26.58         4.41 o
   8   4   4        545.38        334.99        30.29 o
  10   4   4         48.73         59.55         9.34 o
  12   4   4          2.03         -0.68         5.92 o
  14   4   4        328.19        132.40        51.51 o
  16   4   4         32.18        142.81        39.02 o
  18   4   4         11.00         45.02        41.72 o
  22   4   4          8.30         12.69        34.74 o
  24   4   4         14.86        139.03        81.55 o
 -33   5   4          0.16         22.89        16.43 o
 -31   5   4          3.24         22.96        17.90 o
 -29   5   4          0.20          4.71         9.03 o
 -27   5   4          0.23         38.95        11.46 o
 -25   5   4         20.42         77.06        13.99 o
 -23   5   4         40.87        103.90        37.49 o
 -21   5   4          4.49         14.38         5.79 o
 -19   5   4          0.43         14.18         5.67 o
 -17   5   4         12.10         46.29         8.67 o
 -15   5   4          3.11         78.34        44.35 o
 -13   5   4          1.16          8.35         3.37 o
 -11   5   4         86.70         59.80         9.32 o
  -9   5   4         20.18         35.79         6.01 o
  -7   5   4         62.22         51.63        14.93 o
  -5   5   4         47.03         71.35        16.76 o
  -3   5   4        170.97        109.02        10.30 o
  -1   5   4        345.77        186.61        14.00 o
   1   5   4        183.65        156.80         8.66 o
   3   5   4          1.35         68.27        44.59 o
   5   5   4         73.50         65.11         4.94 o
   7   5   4         16.21         40.41         6.61 o
   9   5   4         86.11         74.99         7.64 o
  11   5   4          0.17         16.73         5.60 o
  13   5   4         16.40         16.49        10.59 o
  15   5   4         21.12         18.15        10.74 o
  17   5   4         21.36        -13.23        37.21 o
  19   5   4         12.90         30.60        33.12 o
  21   5   4         31.96         59.68        65.07 o
  23   5   4          5.25         91.62        72.99 o
  25   5   4         18.55         13.36        43.99 o
  27   5   4          1.52         -4.36        58.52 o
  29   5   4          0.17        -17.19        85.05 o
 -20   6   4         17.83         54.98        11.10 o
 -18   6   4         13.66         48.86        13.70 o
 -16   6   4         37.90         70.71         9.39 o
 -14   6   4         71.14         54.58         7.63 o
 -12   6   4         30.42         28.77        14.01 o
 -10   6   4          3.85         19.02         6.38 o
  -8   6   4          2.47          2.96         4.20 o
  -6   6   4          2.93          9.82         5.25 o
  -4   6   4          1.11         14.35         6.56 o
  -2   6   4         18.94         15.81         8.34 o
   0   6   4         10.00         47.33         5.55 o
   2   6   4         16.54         10.76         3.21 o
   4   6   4          3.55         -2.46         4.87 o
   6   6   4          0.03         16.37        10.38 o
   8   6   4          0.05         17.10         6.94 o
  10   6   4          2.49         17.92         4.04 o
  12   6   4         42.73         40.59         6.37 o
  14   6   4          3.69         23.96         5.28 o
  16   6   4          0.33         40.88        23.59 o
  18   6   4         15.12         56.38        25.80 o
 -15   1   5        653.29        370.93        52.42 o
 -13   1   5       5080.43       4520.44       125.19 o
 -11   1   5      14162.18      13062.71       438.71 o
  -9   1   5       2926.91       1722.95       247.47 o
  -7   1   5        272.41        962.37       103.61 o
  -5   1   5       8333.88      10052.95       323.46 o
  -3   1   5       1309.30       1054.95       397.90 o
  -1   1   5       1108.78       1885.73       243.81 o
   1   1   5       4405.71       5497.76       132.87 o
   3   1   5       2417.45       5600.75       293.02 o
   5   1   5       9587.67      28490.23       355.37 o
   7   1   5      24236.60      70695.73       907.11 o
   9   1   5       1465.01       2020.90       107.65 o
  11   1   5       7054.49       7415.58       281.33 o
  13   1   5          7.14         55.34        86.91 o
 -20   2   5        235.59        140.14        28.08 o
 -18   2   5        378.43        245.11        21.39 o
 -16   2   5       1078.32       1033.67        42.53 o
 -14   2   5          3.76         21.10         9.80 o
 -12   2   5        226.25        318.72        54.23 o
 -10   2   5         33.05         31.52         9.06 o
  -8   2   5          4.16         87.06        57.00 o
  -6   2   5        269.21        377.12        16.50 o
  -4   2   5       1416.61        988.67       131.53 o
  -2   2   5        198.87        145.61        13.85 o
   0   2   5        167.85        102.35        48.20 o
   2   2   5        878.21       1100.36        34.49 o
   4   2   5         10.25        205.95        21.13 o
   6   2   5          0.13        354.52        71.45 o
   8   2   5        203.59        433.90        40.97 o
  10   2   5         58.56        312.10        46.66 o
  12   2   5       1265.30       1999.73       105.72 o
  14   2   5        153.07        186.39        45.14 o
  16   2   5        296.34        480.08        73.54 o
  18   2   5         20.77        140.23       115.36 o
 -25   3   5        276.49        371.25        43.62 o
 -23   3   5          1.79         43.37        14.16 o
 -21   3   5        363.44        370.30       106.76 o
 -19   3   5          1.28         32.18        11.49 o
 -17   3   5        258.77        260.90        18.59 o
 -15   3   5         20.94         35.66         8.53 o
 -13   3   5          0.04         42.99         8.59 o
 -11   3   5        331.95        224.32        16.84 o
  -9   3   5         13.07         50.62        20.06 o
  -7   3   5        310.34        220.09        14.12 o
  -5   3   5        185.50        191.48        43.51 o
  -3   3   5        262.66        189.83         9.52 o
  -1   3   5         80.55        161.66         8.54 o
   1   3   5        172.62        176.82        84.26 o
   3   3   5          0.45        148.33        15.97 o
   5   3   5        489.23        298.56        23.59 o
   7   3   5        601.77        766.95        96.02 o
   9   3   5         62.43        138.59        24.20 o
  11   3   5        402.14        181.17        31.57 o
  13   3   5          3.89         55.46        42.28 o
  15   3   5         22.33         75.05        37.57 o
  17   3   5        316.41        314.81        78.05 o
  19   3   5         67.19          8.13        35.18 o
  21   3   5        529.90        197.00        76.09 o
  23   3   5        317.23       -108.45       108.45 o
 -30   4   5          5.34         23.36        21.57 o
 -28   4   5         24.75         41.74        13.31 o
 -26   4   5         17.93         67.06        13.28 o
 -24   4   5         15.01         31.20        13.63 o
 -22   4   5        435.61        310.07        23.70 o
 -20   4   5         24.33         68.88        11.77 o
 -18   4   5         27.96         64.87        14.97 o
 -16   4   5          0.46         13.81         8.17 o
 -14   4   5         79.22        104.23        12.07 o
 -12   4   5         69.76         57.10        13.76 o
 -10   4   5        284.35        117.71        11.83 o
  -8   4   5         48.54         80.29         8.61 o
  -6   4   5         68.57         68.92         7.61 o
  -4   4   5         45.11         48.06         9.28 o
  -2   4   5         18.24         68.45         5.85 o
   0   4   5          0.02         61.78         5.44 o
   2   4   5         16.54         19.79         3.29 o
   4   4   5          1.42         55.58         8.74 o
   6   4   5        262.31        257.60        27.79 o
   8   4   5        156.83        165.63        16.25 o
  10   4   5         26.73         49.24        13.02 o
  12   4   5        136.77         71.06        40.02 o
  14   4   5        407.65        475.45        49.26 o
  16   4   5         62.22          6.92        45.85 o
  18   4   5         54.76        103.61        36.05 o
  20   4   5         56.58        -12.43        25.57 o
  22   4   5        136.46          5.47        33.26 o
  26   4   5        201.29        276.99       161.40 o
  28   4   5         11.58        241.04       387.67 o
 -33   5   5         20.69         35.44        13.42 o
 -31   5   5          1.55         36.35        36.14 o
 -29   5   5         25.64         26.05        26.07 o
 -27   5   5         22.42         19.63        11.15 o
 -25   5   5        163.56         99.60        33.25 o
 -23   5   5         42.28         91.53        33.85 o
 -21   5   5        138.07        116.91        16.68 o
 -19   5   5         99.37         98.55        16.19 o
 -17   5   5         89.31        147.08        22.19 o
 -15   5   5          3.83         31.22         8.06 o
 -13   5   5         40.15         44.22         7.93 o
 -11   5   5         63.03        126.36        11.30 o
  -9   5   5          4.68          6.76         4.77 o
  -7   5   5        153.44         87.58         8.15 o
  -5   5   5        320.51        137.36        14.87 o
  -3   5   5        109.98         85.18         9.37 o
  -1   5   5         22.51         80.86        10.62 o
   1   5   5        123.86         97.07         8.16 o
   3   5   5        404.20        230.20        13.49 o
   5   5   5          0.72         36.40         8.96 o
   7   5   5          9.42         63.24         5.76 o
   9   5   5          1.57         12.26         4.03 o
  11   5   5          2.01         24.72         6.98 o
  13   5   5        171.07        167.85        18.67 o
  15   5   5         73.19        -15.43        22.38 o
  17   5   5          0.80        108.15        41.72 o
  19   5   5          0.15        237.94        55.24 o
  21   5   5        146.40        111.92        40.51 o
  23   5   5          2.14         33.58        40.43 o
  25   5   5          1.28          7.22        46.15 o
  27   5   5          0.01        139.44        61.86 o
  29   5   5          9.62          0.14       121.93 o
  31   5   5         12.27        157.77       119.12 o
 -20   6   5          0.01          2.99         4.23 o
 -18   6   5         32.59         30.60        18.07 o
 -16   6   5          9.17         45.18         7.45 o
 -14   6   5          2.10          8.20         4.76 o
 -12   6   5          0.90         19.22        14.21 o
 -10   6   5          4.21          6.58         4.04 o
  -8   6   5         25.66         18.50         8.31 o
  -6   6   5        127.57          7.81         8.65 o
  -4   6   5          6.29          5.93         5.74 o
  -2   6   5          5.90          8.88         9.45 o
   0   6   5        142.58         78.91         5.91 o
   2   6   5         98.27         72.51         9.65 o
   4   6   5          1.76         11.27         2.83 o
   6   6   5         12.34         21.93         5.04 o
   8   6   5          2.16         15.37         7.60 o
  10   6   5          0.00          1.86         3.03 o
  12   6   5          3.06         35.46        10.63 o
  14   6   5         14.66         48.89         9.54 o
  16   6   5         22.72         10.74        12.20 o
  18   6   5          2.87         -0.49        11.46 o
 -12   0   6       2305.14       1289.74        47.89 o
 -10   0   6        507.56        203.01        18.17 o
  -8   0   6      11807.09      13085.45       164.81 o
  -6   0   6        669.46       2879.38       226.66 o
  -4   0   6      12641.64      19307.76       176.69 o
  -2   0   6       5247.70      12997.62       269.49 o
   0   0   6      22165.53      19662.95       816.60 o
   2   0   6         34.33         48.82        14.78 o
   4   0   6       4268.61       3962.57       257.35 o
   6   0   6        993.10       4929.62       136.23 o
   8   0   6         92.99        124.69        50.29 o
  10   0   6       4530.87      13128.18       714.09 o
 -17   1   6        988.64        582.62        40.35 o
 -15   1   6        416.77        502.27        45.96 o
 -13   1   6       1622.46       1322.89        78.37 o
 -11   1   6      28033.62      26364.70      1231.57 o
  -9   1   6        349.46        422.90        57.15 o
  -7   1   6        383.39        385.78        36.39 o
  -5   1   6       2813.63       3315.25        50.64 o
  -3   1   6        144.13        391.96        18.72 o
  -1   1   6       1114.86       1486.94        23.13 o
   1   1   6       2084.70       6016.48        60.00 o
   3   1   6        609.57        201.28        20.77 o
   5   1   6       3339.65      13622.18      1487.79 o
   7   1   6      14228.67      60609.74       667.33 o
   9   1   6       2088.08       2977.98       136.58 o
  11   1   6       4389.57       7405.55       244.31 o
  13   1   6         38.14         30.54        50.97 o
  15   1   6        287.13        777.05       154.44 o
 -22   2   6        517.20        379.35        29.55 o
 -20   2   6        137.73         91.71        32.54 o
 -18   2   6          0.01         67.48        26.46 o
 -16   2   6       2144.53       1802.26        52.52 o
 -14   2   6       2672.40       1109.08        56.01 o
 -12   2   6        136.41        116.19        13.01 o
 -10   2   6         73.21        421.93        35.62 o
  -8   2   6        428.64        360.97        18.01 o
  -6   2   6       1043.28        709.75        41.72 o
  -4   2   6        233.78        335.64        17.92 o
  -2   2   6        275.23        338.32        17.63 o
   0   2   6        301.23        311.70         9.46 o
   2   2   6        139.44        341.16        26.01 o
   4   2   6        610.32        855.58        40.87 o
   6   2   6        758.82        919.33        48.42 o
   8   2   6       1529.36       2114.56       167.58 o
  10   2   6        791.08        873.06       179.47 o
  12   2   6        511.67       1784.95       100.95 o
  14   2   6          3.32        178.13        42.48 o
  16   2   6         66.16         36.63        33.88 o
  18   2   6        194.36        141.42        59.85 o
  20   2   6        224.15        452.24       124.78 o
 -27   3   6        564.69        572.05        54.19 o
 -25   3   6        542.36        294.25        26.21 o
 -23   3   6        122.61         97.71        17.78 o
 -21   3   6         18.10         52.69        13.64 o
 -19   3   6        307.78        254.83        24.69 o
 -17   3   6          1.53        212.16       100.23 o
 -15   3   6         51.70         38.25        18.56 o
 -13   3   6        191.93        131.80        40.11 o
 -11   3   6        243.08        239.71        15.47 o
  -9   3   6        785.40        484.59        23.13 o
  -7   3   6       1605.48       1296.79        35.28 o
  -5   3   6         11.17        115.68        60.47 o
  -3   3   6         22.41        124.75        64.72 o
  -1   3   6         40.64         29.02         5.46 o
   1   3   6       1099.56        797.99        15.03 o
   3   3   6        628.00        532.65        26.35 o
   5   3   6        130.45        218.45        21.22 o
   7   3   6       1670.85       1254.30        59.71 o
   9   3   6        313.28        265.34        30.60 o
  11   3   6        203.68        341.34       181.81 o
  13   3   6        335.30        142.60        24.64 o
  15   3   6        596.43        271.26        40.72 o
  17   3   6         15.05         19.69        23.70 o
  19   3   6         27.46         55.46        41.56 o
  21   3   6       1275.50        479.01        89.44 o
  23   3   6        230.69        131.09        78.48 o
  25   3   6         15.72       1439.34       317.33 o
 -32   4   6          1.56         20.10        20.88 o
 -30   4   6         62.40         85.70        18.05 o
 -28   4   6         79.64         70.34        15.10 o
 -26   4   6          0.17         34.94        26.02 o
 -24   4   6        335.59        279.02        24.01 o
 -22   4   6          0.02         44.08        24.11 o
 -20   4   6        158.70        124.68        14.95 o
 -18   4   6         53.39         47.81        11.24 o
 -16   4   6        738.75        761.80        85.13 o
 -14   4   6          0.01         54.07        13.38 o
 -12   4   6        206.08        186.61        14.87 o
 -10   4   6         32.95         61.44        11.72 o
  -8   4   6         16.72         23.95         9.21 o
  -6   4   6         22.71         61.95        31.20 o
  -4   4   6          3.74         14.03         6.93 o
  -2   4   6          7.12         59.21         6.21 o
   0   4   6         58.53         80.62         9.32 o
   2   4   6          3.76         20.96         2.67 o
   4   4   6         74.38         51.45         6.19 o
   6   4   6         17.73         87.33        14.28 o
   8   4   6         76.30        184.04        31.53 o
  10   4   6         19.76         50.53        15.53 o
  12   4   6        102.20        162.07        80.11 o
  14   4   6       1068.80        631.91        56.52 o
  16   4   6          9.22         55.38        31.70 o
  20   4   6         86.22          6.18        17.12 o
  22   4   6          0.06         43.95        57.60 o
  24   4   6        121.34         19.64        63.04 o
  26   4   6         42.36        205.06       124.47 o
  28   4   6          4.28        139.20        84.13 o
  30   4   6         10.45        414.11       425.83 o
 -33   5   6          0.93         -6.26        10.19 o
 -31   5   6          0.01         13.79        17.13 o
 -29   5   6         32.05         21.85        31.19 o
 -27   5   6         11.41         24.00         9.95 o
 -25   5   6         14.93         62.25        27.11 o
 -23   5   6         30.67         51.81        10.25 o
 -21   5   6          0.03          9.73         8.95 o
 -19   5   6         19.98         50.13         8.45 o
 -17   5   6         25.30         54.92        11.27 o
 -15   5   6          3.45         31.53         6.26 o
 -13   5   6        102.07         94.25        10.51 o
 -11   5   6          3.98         23.24        20.93 o
  -9   5   6          2.04         18.68         4.86 o
  -7   5   6        218.61        161.23        40.72 o
  -5   5   6         10.33         17.89         3.87 o
  -3   5   6         10.18         47.65         6.70 o
  -1   5   6          0.46         25.75         4.12 o
   1   5   6        163.87         79.07         6.39 o
   3   5   6         28.65         79.61         8.43 o
   5   5   6        112.89        129.67        12.43 o
   7   5   6          0.00         23.82         6.06 o
   9   5   6          3.63         69.08        32.29 o
  11   5   6         13.48         73.52        24.28 o
  13   5   6         10.39          7.88        24.70 o
  15   5   6         14.98         16.98        21.27 o
  17   5   6          0.03        142.50        45.93 o
  19   5   6          1.44         15.75        36.87 o
  21   5   6         38.37         -5.05        39.70 o
  23   5   6          3.86         13.44        60.15 o
  25   5   6          0.35         21.41        50.50 o
  27   5   6         11.11         95.23        47.95 o
  29   5   6          0.12         90.90        87.62 o
  31   5   6          5.23        129.45        74.32 o
 -20   6   6          5.91         23.45         6.55 o
 -18   6   6          0.00         18.95         7.69 o
 -16   6   6         40.47         62.82        12.73 o
 -14   6   6          8.96         46.19        11.68 o
 -12   6   6         14.74         43.55        15.39 o
 -10   6   6          7.84         16.19         6.20 o
  -8   6   6          0.94          5.68         5.69 o
  -6   6   6         71.60         22.17         6.85 o
  -4   6   6         25.93         33.29         6.63 o
  -2   6   6          2.51         15.44         6.43 o
   0   6   6         15.59         18.76         5.53 o
   2   6   6         76.07         57.27         4.84 o
   4   6   6         39.67         16.56         4.04 o
   6   6   6          0.73          0.56         1.92 o
   8   6   6          2.06         15.24        10.17 o
  10   6   6         29.08         53.58         6.93 o
  12   6   6          4.23          6.48         4.01 o
  14   6   6          2.73          5.60        11.76 o
  16   6   6          0.11         16.16        23.21 o
 -19   1   7         75.78        136.04        20.85 o
 -17   1   7       2046.47       1312.87        53.20 o
 -15   1   7          9.16         52.91        13.15 o
 -13   1   7       3447.52       3195.48       116.23 o
 -11   1   7         37.34         10.56         9.55 o
  -9   1   7        556.48        824.09       213.19 o
  -7   1   7       3374.94       3610.29       117.42 o
  -5   1   7       8205.21       5976.46      1131.72 o
  -3   1   7       2050.38       3320.53        81.67 o
  -1   1   7       1061.13       1290.44        74.68 o
   1   1   7       4381.95       6577.62        81.54 o
   3   1   7       3948.74       8239.62       171.03 o
   5   1   7        585.84        257.80        42.06 o
   7   1   7      14730.84      43229.55       781.28 o
   9   1   7        114.34        393.62        55.50 o
  11   1   7       1880.30       1302.23       102.32 o
  13   1   7       4614.48       6622.24       264.91 o
  15   1   7       1172.91       1923.05       141.20 o
  17   1   7          8.92        109.37       107.49 o
 -24   2   7         53.61         94.42        18.94 o
 -22   2   7         42.58         78.34        16.32 o
 -20   2   7        298.40        248.23        23.42 o
 -18   2   7        285.35        109.10        16.10 o
 -16   2   7       2835.26       2262.70       230.11 o
 -14   2   7       8045.03       7618.20       246.52 o
 -12   2   7        861.23        582.48        26.74 o
 -10   2   7        495.16        230.19        23.92 o
  -8   2   7       1222.76        925.72        30.86 o
  -6   2   7       3379.23       3018.13        61.47 o
  -4   2   7        134.17        203.47        25.45 o
  -2   2   7       1431.83       1839.94        43.15 o
   0   2   7        486.34        170.91         9.64 o
   2   2   7         13.05        149.41        16.46 o
   4   2   7       2508.43       3872.57        90.42 o
   6   2   7        618.83        521.79        41.79 o
   8   2   7        997.28       2669.18      1074.30 o
  10   2   7       1656.00       1107.80        82.40 o
  12   2   7       2518.81       2921.91       145.48 o
  14   2   7          0.09         29.95        30.68 o
  16   2   7        846.63        646.85        73.89 o
  18   2   7         34.05         43.57        33.47 o
  20   2   7        214.37        428.16       134.72 o
  22   2   7        627.07        799.16       580.26 o
 -29   3   7        168.55        170.39        33.78 o
 -27   3   7         50.76         53.56        16.35 o
 -25   3   7          0.61         47.80        15.16 o
 -23   3   7         11.14        200.38        51.66 o
 -21   3   7          4.73        127.77        84.84 o
 -19   3   7          3.42         31.99        10.70 o
 -17   3   7        193.51        116.42        17.93 o
 -15   3   7        130.17        119.30        13.56 o
 -13   3   7         85.33        214.70        40.72 o
 -11   3   7        211.73         92.94        10.60 o
  -9   3   7         12.71         31.54         7.66 o
  -7   3   7         35.11         54.81        14.01 o
  -5   3   7        169.69        125.95        25.00 o
  -3   3   7        568.05        369.26        20.16 o
  -1   3   7         54.33        123.19        18.10 o
   1   3   7        330.23        699.49        26.07 o
   3   3   7         65.79        168.56        16.74 o
   5   3   7          3.96         41.46        17.44 o
   7   3   7         12.29        163.85        22.89 o
   9   3   7        126.18         75.98        17.26 o
  11   3   7        352.78        339.11        36.73 o
  13   3   7          0.91        223.06        56.21 o
  15   3   7        226.82        167.70        34.35 o
  17   3   7         53.37         48.00        21.10 o
  19   3   7          1.94        104.23        35.70 o
  21   3   7         74.07         79.97        25.73 o
  23   3   7        221.54        231.50        52.74 o
  25   3   7        219.13        408.84        92.66 o
  27   3   7         46.78       1779.70       390.02 o
 -34   4   7         13.24          2.50        15.80 o
 -32   4   7          1.43         15.28        10.64 o
 -30   4   7         80.16        114.62        43.08 o
 -28   4   7          0.32         15.60        12.06 o
 -26   4   7          7.31          8.12        12.70 o
 -24   4   7         91.47        164.43        17.30 o
 -22   4   7        107.55         26.31         8.73 o
 -20   4   7         48.56         80.29        45.30 o
 -18   4   7          0.53         26.95         9.70 o
 -16   4   7        306.54        490.66        26.66 o
 -14   4   7         13.61         40.50        33.79 o
 -12   4   7         49.78         67.08        14.02 o
 -10   4   7        950.97        702.20        54.48 o
  -8   4   7         29.53         23.92         5.56 o
  -6   4   7        102.73         90.70        14.69 o
  -4   4   7         51.45         40.41         6.48 o
  -2   4   7        282.21        151.35        42.12 o
   0   4   7         22.09         23.40         6.60 o
   2   4   7         17.86         28.39         2.82 o
   4   4   7         14.87         42.17         7.66 o
   6   4   7        297.67        285.09        35.87 o
   8   4   7        179.64        153.59        22.23 o
  10   4   7        373.23        253.82        36.30 o
  12   4   7          1.53         42.67        67.74 o
  14   4   7          0.46        126.34        23.50 o
  16   4   7         54.40         34.09        35.87 o
  18   4   7         11.17         46.91        38.76 o
  20   4   7        175.60         22.74        90.74 o
  22   4   7         13.84         80.78        37.35 o
  24   4   7          2.67         68.83        69.24 o
  26   4   7          8.87         75.88        42.68 o
  28   4   7          6.72        150.35        58.88 o
  30   4   7          0.15        -48.22       115.40 o
 -33   5   7          5.55          9.10         9.75 o
 -31   5   7          1.33          5.70        17.90 o
 -29   5   7         13.55         50.51        36.02 o
 -27   5   7         55.23         62.69        42.27 o
 -25   5   7         22.51         47.52        11.46 o
 -23   5   7         21.73         27.00         7.47 o
 -21   5   7         67.14         85.71        12.05 o
 -19   5   7        138.35        121.27        16.25 o
 -17   5   7          0.10          7.07         4.22 o
 -15   5   7          8.71         13.33         5.36 o
 -13   5   7         45.79         91.00        10.32 o
 -11   5   7         61.59         71.89         8.75 o
  -9   5   7         44.64         75.43        13.72 o
  -7   5   7          8.05         16.33         7.58 o
  -5   5   7        111.23         87.17         9.04 o
  -3   5   7        123.79         63.39         7.13 o
  -1   5   7         62.98         42.07         3.43 o
   1   5   7        225.60        100.32         9.73 o
   3   5   7        161.04        146.80         6.55 o
   5   5   7         79.04         53.02         5.30 o
   7   5   7        162.13        134.22        12.61 o
   9   5   7         13.42         15.06        11.27 o
  11   5   7          9.68         11.05        12.23 o
  13   5   7         41.18         39.60        25.91 o
  15   5   7          0.33         66.38        24.79 o
  17   5   7         32.68         12.21        21.90 o
  19   5   7        259.77         90.10        33.05 o
  21   5   7        104.34         97.82        61.51 o
  23   5   7          0.58         80.95        69.34 o
  25   5   7          4.58         97.01        65.71 o
  27   5   7         14.75         43.64        43.78 o
  29   5   7          1.56        151.23        79.50 o
  31   5   7         11.87          7.01        50.73 o
 -20   6   7          0.23         -3.08         4.14 o
 -18   6   7         24.69         17.45         5.98 o
 -16   6   7          5.65         14.08         8.69 o
 -14   6   7          4.05          4.46         5.83 o
 -12   6   7         24.58         36.37        12.73 o
 -10   6   7          0.06         15.42         9.45 o
  -8   6   7          1.37          6.35         6.08 o
  -6   6   7         11.90         11.93         4.36 o
  -4   6   7          9.20         29.28         6.61 o
  -2   6   7          0.72         10.31         3.29 o
   0   6   7          3.80         46.77         6.45 o
   2   6   7          2.50         24.90         6.16 o
   4   6   7          2.06          5.60         2.41 o
   6   6   7         12.12         18.49         5.63 o
   8   6   7          1.31         22.11         6.55 o
  10   6   7         19.00         30.22         5.09 o
  12   6   7         23.56         21.33         4.56 o
  14   6   7          1.68         43.58        22.66 o
  16   6   7         49.03         32.16        24.85 o
 -16   0   8       2004.46       2114.98        62.17 o
 -14   0   8          0.45        338.33        31.52 o
 -12   0   8        110.53         50.28        11.52 o
 -10   0   8       5638.34       5670.69       417.10 o
  -8   0   8       7405.06       3578.46       116.94 o
  -6   0   8       2183.27       1997.61        55.31 o
  -4   0   8      14166.49      18634.99       201.03 o
  -2   0   8        309.26        245.35        16.30 o
   0   0   8      16968.62      24126.10       595.52 o
   2   0   8       1298.65       1803.28        49.02 o
   4   0   8      11929.59      33915.04       688.30 o
   6   0   8       5810.37      13397.41       340.15 o
   8   0   8          5.44       1902.32        85.80 o
  10   0   8          1.05         -1.31        39.58 o
  12   0   8        774.61       2463.70       123.31 o
  14   0   8        517.10       1242.04       145.62 o
 -21   1   8         80.22        107.31        18.17 o
 -19   1   8       1545.92       1004.43       122.76 o
 -17   1   8        155.08        136.93        30.86 o
 -15   1   8        640.84        286.88        21.31 o
 -13   1   8       1918.94       1971.12       193.24 o
 -11   1   8        742.19        571.10        22.02 o
  -9   1   8         56.00         67.26         8.54 o
  -7   1   8      11271.95      13083.41       235.28 o
  -5   1   8       1890.66       1724.57       175.06 o
  -3   1   8        818.66       1056.61        18.67 o
  -1   1   8       1947.24       2217.01        68.43 o
   1   1   8        798.08       1870.95        61.53 o
   3   1   8      17219.36      38261.46       472.22 o
   5   1   8       3318.85       2774.75        75.34 o
   7   1   8        698.51        863.62        61.77 o
   9   1   8       3698.66      10391.10       198.64 o
  11   1   8        355.63        651.86        67.33 o
  13   1   8        637.46        420.23        69.67 o
  15   1   8       4409.11       5403.38       274.74 o
  17   1   8         65.44        208.28        63.92 o
  19   1   8       1102.05       1409.41       202.58 o
 -26   2   8         12.79         49.41        17.00 o
 -24   2   8        171.19        171.91        20.21 o
 -22   2   8        895.84        869.17        44.30 o
 -20   2   8         61.80         95.58        29.42 o
 -18   2   8       1109.09        654.51        33.54 o
 -16   2   8        728.78        915.05        36.23 o
 -14   2   8        402.56        387.49        58.06 o
 -12   2   8        136.80        440.17        66.42 o
 -10   2   8        172.37        450.55        37.08 o
  -8   2   8        178.61         51.25         8.36 o
  -6   2   8        104.50        122.00        12.78 o
  -4   2   8        277.09        123.13        18.76 o
  -2   2   8       1489.12       1104.25        32.27 o
   0   2   8         30.42         47.68        12.66 o
   2   2   8        703.65        383.51        24.08 o
   4   2   8         94.79         86.65        16.44 o
   6   2   8       1134.28       2109.00       145.71 o
   8   2   8        604.73        483.41        42.98 o
  10   2   8       2078.25       4508.46       141.15 o
  12   2   8          5.31       1250.03       448.65 o
  14   2   8       1654.55       1532.15       342.97 o
  16   2   8        566.55        574.00        66.79 o
  18   2   8        824.28        537.62        71.69 o
  20   2   8        178.03        263.35       100.57 o
  22   2   8        180.17        188.28        62.33 o
  24   2   8          1.27         -4.83       143.54 o
 -31   3   8         52.06         12.46        20.43 o
 -29   3   8        144.45        249.43        24.83 o
 -27   3   8          1.15         87.12        66.28 o
 -25   3   8        996.63        690.93        41.68 o
 -23   3   8        361.12        431.22        95.22 o
 -21   3   8         95.34         60.55        14.95 o
 -19   3   8        798.21        507.68        29.04 o
 -17   3   8          0.47         20.66         9.20 o
 -15   3   8        189.20        284.27       155.16 o
 -13   3   8        135.33        140.02        62.14 o
 -11   3   8         51.57         57.06        27.80 o
  -9   3   8          8.41         10.65         5.38 o
  -7   3   8        132.17        145.71        13.07 o
  -5   3   8       1775.55       1084.28       147.48 o
  -3   3   8          1.15         30.53        11.23 o
  -1   3   8         85.26         26.91        20.76 o
   1   3   8       1440.80       1163.73        46.16 o
   3   3   8        374.25        225.87        18.12 o
   5   3   8         68.34        110.88        14.43 o
   7   3   8        104.82        305.99        64.47 o
   9   3   8         40.42         -0.66        20.01 o
  11   3   8        331.50        324.48        32.56 o
  13   3   8        138.44        176.28        31.90 o
  15   3   8        286.58        339.54        47.74 o
  17   3   8        193.37        329.17        68.40 o
  19   3   8        625.34        576.18        65.49 o
  21   3   8          5.75         75.86        64.63 o
  23   3   8          3.43        305.25        49.18 o
  25   3   8        183.91         76.11       108.02 o
  27   3   8        228.47        167.94       142.15 o
  29   3   8        140.33        211.19       277.16 o
 -36   4   8         87.14         47.93        16.70 o
 -34   4   8          5.31          1.54        17.07 o
 -32   4   8          1.87         18.76        20.11 o
 -30   4   8        168.79        139.31        21.14 o
 -28   4   8        162.07        163.92        18.63 o
 -26   4   8         47.17         54.10        26.80 o
 -24   4   8         39.40         15.54        29.59 o
 -22   4   8          0.09         31.25        10.86 o
 -20   4   8         19.35         55.12        10.55 o
 -18   4   8        650.33        556.98       111.39 o
 -16   4   8        231.25        193.88        18.07 o
 -14   4   8         83.47         80.29        15.48 o
 -12   4   8         87.46        107.83        12.18 o
 -10   4   8        259.12        214.39        15.73 o
  -8   4   8        174.68         94.61        20.75 o
  -6   4   8          9.00         53.93        17.21 o
  -4   4   8          0.03         59.19        26.01 o
  -2   4   8         76.81         29.73        29.72 o
   0   4   8         41.63         55.48         3.51 o
   2   4   8          1.74         21.24        10.81 o
   4   4   8         53.13         74.33        10.61 o
   6   4   8        221.53        334.56        52.97 o
   8   4   8        188.08        195.30        25.84 o
  10   4   8          0.04        124.43        97.49 o
  12   4   8        400.77        214.95        28.59 o
  14   4   8        626.29        267.75        59.68 o
  16   4   8         86.32        110.84        36.72 o
  18   4   8        105.72         78.52       114.49 o
  20   4   8         55.56        172.60        78.26 o
  22   4   8         78.26         64.79        30.99 o
  24   4   8        166.95        215.36        51.70 o
  26   4   8         42.18         69.89        78.37 o
  28   4   8         17.65         39.37        52.51 o
  30   4   8          1.50         75.14        65.15 o
  32   4   8          5.05          1.48        97.84 o
 -33   5   8         11.61         16.85        10.22 o
 -31   5   8         13.27         17.81        24.85 o
 -29   5   8          0.59         20.92        11.13 o
 -27   5   8          0.89         23.87        21.24 o
 -25   5   8          0.86         23.30        17.01 o
 -23   5   8         53.19         31.27        29.75 o
 -21   5   8          0.65         15.80         9.60 o
 -19   5   8          5.51         47.25        11.65 o
 -17   5   8         20.93         39.15         8.89 o
 -15   5   8         17.99         17.14         8.23 o
 -13   5   8        230.97         83.53        10.97 o
 -11   5   8         36.01         45.76         7.35 o
  -9   5   8        131.55         99.81        15.95 o
  -7   5   8         10.79         32.56         6.79 o
  -5   5   8         38.70         22.09         5.44 o
  -3   5   8          6.57         12.76         3.97 o
  -1   5   8          3.10         22.54         2.24 o
   1   5   8          5.99         19.36         7.85 o
   3   5   8         41.45         38.95        13.98 o
   5   5   8         49.92         54.61        14.30 o
   7   5   8         41.56         22.77        15.69 o
   9   5   8        105.51         51.91        31.32 o
  11   5   8         39.36         27.16        15.81 o
  13   5   8          8.04         19.11        22.26 o
  15   5   8         10.24         12.51        19.00 o
  17   5   8          1.11         26.80        25.56 o
  19   5   8         49.23         64.71        30.08 o
  21   5   8         18.04         34.14        40.88 o
  23   5   8         15.20         86.02        63.67 o
  25   5   8         10.59         99.45        46.41 o
  27   5   8         44.08         63.45        71.53 o
  29   5   8          1.52        104.28        97.61 o
 -18   6   8          8.04          4.07         4.13 o
 -16   6   8          3.47         14.39         8.10 o
 -14   6   8          7.06         16.99        13.48 o
 -12   6   8          2.18          0.65         3.10 o
 -10   6   8         17.54          9.24        13.34 o
  -8   6   8         17.73          4.40         5.75 o
  -6   6   8          0.75         10.11         7.25 o
  -4   6   8        211.33         71.36        21.42 o
  -2   6   8          1.86          7.42         5.08 o
   0   6   8        236.23        122.70        11.33 o
   2   6   8          2.09         15.94         3.87 o
   4   6   8         13.36         19.11         3.55 o
   6   6   8         13.54          6.36         3.18 o
   8   6   8          3.20        118.18        27.74 o
  10   6   8          0.50         29.29        19.58 o
  12   6   8          8.00         10.42        22.69 o
 -23   1   9        182.98        334.45        44.32 o
 -21   1   9        342.72        286.25        26.58 o
 -19   1   9        100.48        108.39        19.06 o
 -17   1   9         26.17         74.15        14.44 o
 -15   1   9        741.91        590.34        24.55 o
 -13   1   9       1940.69       1015.67        38.75 o
 -11   1   9       5800.18       3911.79       663.51 o
  -9   1   9       2734.06       2847.57        45.82 o
  -7   1   9        780.82        622.54        27.82 o
  -5   1   9       2501.14       2359.78        68.86 o
  -3   1   9        175.61        148.68        15.17 o
  -1   1   9       3970.97       3641.84        49.35 o
   1   1   9        530.85        791.11        26.64 o
   3   1   9       1705.92       1780.32       100.50 o
   5   1   9       5453.23      11922.61       436.11 o
   7   1   9       3123.81       2461.62        99.11 o
   9   1   9        407.98        468.24        38.15 o
  11   1   9         71.01        365.18        46.76 o
  13   1   9        406.65        426.03        60.10 o
  15   1   9        477.18        376.55        68.98 o
  17   1   9         87.37        278.16        89.59 o
  19   1   9          5.91         -1.76        64.20 o
  21   1   9         53.29         63.58        90.99 o
 -28   2   9         43.94        109.82        20.96 o
 -26   2   9        205.87        192.50        22.20 o
 -24   2   9        438.49        450.95       132.48 o
 -22   2   9         12.86         34.82        12.77 o
 -20   2   9         21.93        148.07        17.92 o
 -18   2   9       2463.22       3659.05       775.99 o
 -16   2   9        525.00        282.38        22.49 o
 -14   2   9       2148.86       2261.60        75.09 o
 -12   2   9          0.88         18.44         9.18 o
 -10   2   9         32.11         46.19        12.18 o
  -8   2   9        980.31        548.29        47.38 o
  -6   2   9       1172.96        810.98        30.96 o
  -4   2   9        280.85        209.91        20.17 o
  -2   2   9         24.32         54.77         9.95 o
   0   2   9       1426.55       1339.75        23.72 o
   2   2   9        295.86        406.66        19.43 o
   4   2   9         14.91        145.06        19.53 o
   6   2   9        489.79        313.88        44.89 o
   8   2   9        527.32        605.56        45.99 o
  10   2   9       2336.39       2857.52       116.57 o
  12   2   9       5534.69       8192.17       282.08 o
  14   2   9        116.53        392.48        59.22 o
  16   2   9        246.14        295.98        56.58 o
  18   2   9         59.82        137.69        40.67 o
  20   2   9         91.23         67.50        30.01 o
  22   2   9          4.92         30.01       101.87 o
  24   2   9        185.02        147.63        69.57 o
  26   2   9        107.28        655.80       209.75 o
 -33   3   9         21.61         74.80        29.85 o
 -31   3   9         57.40         58.01        17.59 o
 -29   3   9         38.54         80.24        18.60 o
 -27   3   9          1.96         95.79        20.04 o
 -25   3   9        135.73        161.41        54.85 o
 -23   3   9         15.08         22.75         9.83 o
 -21   3   9          2.87        101.10        16.20 o
 -19   3   9          0.13        150.26       119.15 o
 -17   3   9         65.98         49.07        13.42 o
 -15   3   9          6.13        357.21       235.05 o
 -13   3   9        248.86        152.89        18.99 o
 -11   3   9         12.85         61.62        18.58 o
  -9   3   9         19.48         35.32        10.08 o
  -7   3   9         47.65         75.21         9.67 o
  -5   3   9        684.76        477.91        24.99 o
  -3   3   9          0.95          4.83         4.02 o
  -1   3   9        741.72        569.45        34.26 o
   1   3   9         48.05        299.22        51.11 o
   3   3   9         16.14         91.59        13.13 o
   5   3   9          2.29         38.72        12.47 o
   7   3   9        357.52        158.78        30.39 o
   9   3   9         29.22         41.27        27.30 o
  11   3   9         66.03        258.86        54.63 o
  13   3   9         52.61         77.67        24.63 o
  15   3   9          4.46        141.18        79.17 o
  17   3   9          0.14        117.61        37.16 o
  19   3   9        126.22        271.94        74.79 o
  21   3   9          8.99         83.20        45.20 o
  23   3   9          0.25         51.76        42.27 o
  25   3   9        111.40        147.68        64.53 o
  27   3   9         67.87        170.39       104.33 o
  29   3   9          1.93        155.32       153.54 o
  31   3   9          6.40       -130.98       279.21 o
 -38   4   9         61.97         83.30        30.45 o
 -36   4   9         32.14         19.88        10.92 o
 -34   4   9         72.03        107.96        29.97 o
 -32   4   9         51.30        148.97        35.99 o
 -30   4   9          0.27         11.37        17.44 o
 -28   4   9          0.61         14.68         9.16 o
 -26   4   9         20.41         49.22        10.16 o
 -24   4   9          5.66         33.48         9.69 o
 -22   4   9        131.15        117.39        15.15 o
 -20   4   9         67.08         62.05        16.46 o
 -18   4   9         19.68         68.74        14.20 o
 -16   4   9        168.82        142.59        14.80 o
 -14   4   9          2.47         13.34         6.81 o
 -12   4   9        112.53        137.18        56.32 o
 -10   4   9         71.23         74.98        19.21 o
  -8   4   9          4.16         26.36         9.98 o
  -6   4   9         25.05         59.69        23.13 o
  -4   4   9          0.46         35.87        17.70 o
  -2   4   9          2.91         27.81         8.79 o
   0   4   9         57.42         58.29         7.83 o
   2   4   9          3.88         12.26         8.70 o
   4   4   9          0.15         83.38        45.52 o
   6   4   9        504.66        399.79        28.77 o
   8   4   9          1.17        159.98        96.44 o
  10   4   9          0.50        149.25        71.98 o
  12   4   9         14.87        140.93        28.59 o
  14   4   9         12.96        112.58        73.75 o
  16   4   9        102.27        164.70        46.71 o
  18   4   9         33.49        176.24        34.17 o
  20   4   9          2.56        125.41       101.51 o
  22   4   9         32.87         19.76        33.29 o
  24   4   9         19.11         28.84        35.62 o
  26   4   9          4.21         54.07        66.51 o
  28   4   9          3.32         41.19        53.61 o
  30   4   9          4.02        -35.31        92.24 o
  32   4   9          8.80         15.76        52.56 o
  34   4   9          7.90        102.90       110.53 o
  36   4   9          0.27       -216.58       590.77 o
 -33   5   9          3.20         18.61        17.06 o
 -31   5   9          4.89         24.12        12.00 o
 -29   5   9          0.10         14.54         7.37 o
 -27   5   9          5.76         46.74        10.68 o
 -25   5   9          1.93          9.23        10.70 o
 -23   5   9          9.54         -2.08         2.39 o
 -21   5   9         37.20         31.17         8.96 o
 -19   5   9        310.05        136.08        15.30 o
 -17   5   9          1.45         13.47         6.98 o
 -15   5   9        233.01        220.85        35.62 o
 -13   5   9          2.06         22.48         5.37 o
 -11   5   9         44.11         61.35        11.15 o
  -9   5   9         54.68         55.03        17.68 o
  -7   5   9         49.29         58.02         8.72 o
  -5   5   9         19.47         10.39        21.55 o
  -3   5   9          6.52         18.87        10.94 o
  -1   5   9          6.09         11.23         3.14 o
   1   5   9         12.15         38.22         2.66 o
   3   5   9        154.81         88.76        12.16 o
   5   5   9         36.63         23.95        13.12 o
   7   5   9          4.81         20.12        11.76 o
   9   5   9         61.60         61.92        50.95 o
  11   5   9          0.52         24.94        18.52 o
  13   5   9        203.87        116.03        36.90 o
  15   5   9        137.54         38.75        28.72 o
  17   5   9         13.50         48.63        26.74 o
  19   5   9          9.95         74.75        36.14 o
  21   5   9          4.08          4.86        27.38 o
  23   5   9         13.69         56.72        60.59 o
  25   5   9          0.57        -20.96        37.07 o
  27   5   9          6.94        188.55       103.24 o
  29   5   9          1.55         -7.45        77.68 o
 -18   6   9         19.18         22.86         8.23 o
 -16   6   9          7.68          6.29         7.85 o
 -14   6   9          0.48          9.75         5.93 o
 -12   6   9          1.04         19.72        12.06 o
 -10   6   9          8.54         15.85        19.96 o
  -8   6   9          7.38         27.91        19.43 o
  -6   6   9          4.87         10.97         5.77 o
  -4   6   9          3.75         70.59        10.38 o
  -2   6   9          3.94         18.35         7.95 o
   0   6   9         46.96         89.72        11.69 o
   2   6   9          0.01         28.32        10.84 o
   4   6   9         14.72         17.26         6.21 o
   6   6   9          1.38          9.44         7.42 o
   8   6   9         21.54         18.00        23.52 o
  10   6   9          5.39         19.43        22.37 o
  12   6   9          3.75          0.55        14.99 o
  14   6   9          5.44         16.64        41.47 o
 -20   0  10        671.66        371.70        29.10 o
 -18   0  10       3234.04       3150.84        86.93 o
 -16   0  10       3254.11       2439.29       124.01 o
 -14   0  10        408.71        132.32        16.58 o
 -12   0  10       1212.42       1178.52        37.81 o
 -10   0  10       1103.07       1650.07        49.61 o
  -8   0  10        364.71        323.24        17.82 o
  -6   0  10        262.96        534.09        76.15 o
  -4   0  10       5644.72       7301.89       899.14 o
  -2   0  10        908.86       1058.19       183.87 o
   0   0  10        613.56       1442.39        33.89 o
   2   0  10        464.79        595.46        53.12 o
   4   0  10       3336.69       5793.73       121.31 o
   6   0  10        231.63        512.21        38.46 o
   8   0  10        476.27        153.65        33.31 o
  10   0  10       1302.62        769.93        79.07 o
  12   0  10       1645.60       1968.18       126.08 o
  14   0  10       1945.18       3776.54       169.41 o
  16   0  10        543.29        805.52        96.81 o
  18   0  10         32.28        105.64       111.13 o
 -25   1  10          9.72         47.67        16.31 o
 -23   1  10        377.26        451.42       109.24 o
 -21   1  10        214.02        350.79        55.06 o
 -19   1  10        411.96        234.99        68.19 o
 -17   1  10          0.65         25.48         9.40 o
 -15   1  10       1814.50       1192.90        86.71 o
 -13   1  10         31.61         37.25         8.64 o
 -11   1  10        113.02         93.72         8.87 o
  -9   1  10       4869.42       6069.03        99.18 o
  -7   1  10          2.65         15.17         4.81 o
  -5   1  10       1889.91       2336.41        37.00 o
  -3   1  10        259.87        299.12        13.82 o
  -1   1  10        789.68       1242.70        25.55 o
   1   1  10        219.07        251.89        17.35 o
   3   1  10       3339.95       4942.95        82.02 o
   5   1  10       3689.16       7098.82       161.49 o
   7   1  10       1122.26       1220.96        49.74 o
   9   1  10          4.36        100.00        23.90 o
  11   1  10         50.03        192.55        29.46 o
  13   1  10        364.55        704.32        75.24 o
  15   1  10          8.74          9.93        33.60 o
  17   1  10       1300.30       1363.16       125.20 o
  19   1  10          0.04         67.22        44.62 o
  21   1  10         41.56         32.51        42.24 o
  23   1  10         18.11          8.88        71.02 o
 -30   2  10         56.16        154.57        22.12 o
 -28   2  10         98.85         95.79        18.87 o
 -26   2  10         18.59        134.10        20.75 o
 -24   2  10        376.87        412.67        61.68 o
 -22   2  10        468.57        656.85        95.04 o
 -20   2  10        784.79        642.68        33.13 o
 -18   2  10          0.01         33.55        23.16 o
 -16   2  10          4.55         79.54        13.49 o
 -14   2  10       1250.82        675.51        62.46 o
 -12   2  10       3377.63       3000.68       129.32 o
 -10   2  10       3007.28       2389.01        39.95 o
  -8   2  10         15.39         34.15         8.24 o
  -6   2  10       2122.92       1507.65        36.41 o
  -4   2  10        226.68        305.18        10.26 o
  -2   2  10        145.18         59.82         8.48 o
   0   2  10       1574.60       1661.54        41.81 o
   2   2  10        130.43         72.93        14.29 o
   4   2  10       1062.79       1229.25        34.59 o
   6   2  10        369.03        527.40        27.72 o
   8   2  10       1185.27       2166.31        87.66 o
  10   2  10        482.00        443.61        92.62 o
  12   2  10        279.17        526.73        56.67 o
  14   2  10         55.98        937.42        83.29 o
  16   2  10        316.14        695.47        72.57 o
  18   2  10        504.14        189.80        40.40 o
  20   2  10        284.94        155.29        38.20 o
  22   2  10         36.07         -3.10        19.55 o
  24   2  10        121.00         74.70        62.20 o
  26   2  10        462.81        219.35        74.75 o
  28   2  10        635.94        576.14       203.01 o
 -35   3  10         31.25         68.91        18.68 o
 -33   3  10         23.06         83.50        19.03 o
 -31   3  10          6.94         48.71        16.90 o
 -29   3  10         23.67         72.86        20.14 o
 -27   3  10        418.52        454.92       112.00 o
 -25   3  10         52.16         88.30        15.78 o
 -23   3  10          9.23        114.45        32.04 o
 -21   3  10       1498.09       1267.19       154.37 o
 -19   3  10        101.28         70.12        12.54 o
 -17   3  10        434.92        524.52       159.29 o
 -15   3  10        412.17        393.12       113.94 o
 -13   3  10       1324.92        876.88       176.82 o
 -11   3  10        187.07        124.92        66.63 o
  -9   3  10          8.31          8.65         9.87 o
  -7   3  10        441.14        461.27        68.33 o
  -5   3  10        213.40        240.98        15.99 o
  -3   3  10         67.67         54.59         4.40 o
  -1   3  10        269.92        342.29        28.54 o
   1   3  10        123.33        193.05        12.49 o
   3   3  10         59.70        111.40        11.02 o
   5   3  10        108.31        234.39        24.28 o
   7   3  10         87.69        163.06        19.63 o
   9   3  10        216.46        524.32        41.68 o
  11   3  10        202.06        167.42        27.79 o
  13   3  10         43.31        342.79       134.93 o
  15   3  10       1603.59        956.83        76.61 o
  17   3  10       1144.75       1009.64        82.80 o
  19   3  10        409.56        589.64        68.19 o
  21   3  10        290.97         88.28        28.35 o
  23   3  10         78.26         98.95        33.43 o
  25   3  10          6.94         32.01        60.75 o
  27   3  10          6.23         56.45        64.55 o
  29   3  10          1.84         50.96       100.41 o
  31   3  10          3.54        -34.85        61.26 o
 -40   4  10          1.11         26.42        22.14 o
 -38   4  10          0.19         23.14        36.25 o
 -36   4  10         60.50         94.22        44.72 o
 -34   4  10         33.23         54.69        20.92 o
 -32   4  10         26.35        157.98        20.66 o
 -30   4  10         72.51         73.41        14.35 o
 -28   4  10        146.65        113.79        15.80 o
 -26   4  10         36.33         53.52         9.23 o
 -24   4  10          1.14         30.49        27.22 o
 -22   4  10          3.80         32.67         9.89 o
 -20   4  10          3.62         26.12         8.55 o
 -18   4  10        259.78        146.81        16.30 o
 -16   4  10          3.54         19.63        11.40 o
 -14   4  10         35.68         44.00         8.30 o
 -12   4  10        556.15        438.46        93.86 o
 -10   4  10          1.92         30.81        16.58 o
  -8   4  10         61.33         83.17        20.81 o
  -6   4  10          0.00         18.87        22.27 o
  -4   4  10        158.64        146.31        26.04 o
  -2   4  10          2.65         25.27         5.63 o
   0   4  10          0.35         39.59        15.77 o
   2   4  10          0.85         31.68        23.97 o
   4   4  10         84.75        238.74        68.15 o
   6   4  10        214.07        364.09        29.15 o
   8   4  10        282.05        328.75        90.37 o
  10   4  10         13.12        165.34        26.41 o
  12   4  10         15.57         66.87        41.89 o
  14   4  10         36.91        112.18        27.85 o
  16   4  10          0.07        164.50        40.06 o
  18   4  10          5.55        113.35       136.69 o
  20   4  10         11.06         60.41        65.02 o
  22   4  10         32.90         87.40        33.09 o
  24   4  10         51.62         93.49        49.14 o
  26   4  10          2.27        123.56        62.53 o
  28   4  10         65.11         15.17        77.43 o
  30   4  10         60.68         91.67        57.92 o
  32   4  10          7.82         64.75       125.16 o
  34   4  10         87.99         21.66        68.86 o
 -33   5  10         10.79         25.13         6.80 o
 -31   5  10          4.83         18.80        13.63 o
 -29   5  10          9.25         30.09        24.03 o
 -27   5  10         14.00         68.20        17.65 o
 -25   5  10         88.67        108.33        57.40 o
 -23   5  10          2.30         43.88        34.94 o
 -21   5  10         22.92         37.73        43.55 o
 -19   5  10         11.30         61.75         9.98 o
 -17   5  10          2.48         22.76         6.10 o
 -15   5  10         13.67         47.34        10.00 o
 -13   5  10          5.07         21.64        20.31 o
 -11   5  10         75.08         45.55        17.35 o
  -9   5  10         64.00         79.31        15.54 o
  -7   5  10          0.46         22.95         5.66 o
  -5   5  10        140.36         67.52        20.41 o
  -3   5  10          2.30          8.89         9.23 o
  -1   5  10          3.68         15.44         2.96 o
   1   5  10         94.10         67.33         9.81 o
   3   5  10         47.28         64.76        10.99 o
   5   5  10         65.33         57.36        23.44 o
   7   5  10         51.37        100.25        16.68 o
   9   5  10          0.63         27.06        13.73 o
  11   5  10         14.18         56.58        18.25 o
  13   5  10          6.11         49.93        18.08 o
  15   5  10          2.66         38.81        25.24 o
  17   5  10         65.47         67.31        30.44 o
  19   5  10         99.46         82.97        35.57 o
  21   5  10         23.38        120.19        62.30 o
  25   5  10         14.21         56.91        74.78 o
  27   5  10          0.02         86.23        79.69 o
  29   5  10          2.14        -36.50        79.33 o
 -18   6  10          3.13          3.37         6.36 o
 -16   6  10         67.04         67.79        10.88 o
 -14   6  10         13.26         13.83         6.37 o
 -12   6  10          2.06          9.64         8.52 o
 -10   6  10          0.54         11.76         6.76 o
  -8   6  10          0.02         23.45        15.26 o
  -6   6  10          0.49         16.81        10.42 o
  -4   6  10          8.47         23.45        15.46 o
  -2   6  10          2.39          9.73         7.19 o
   0   6  10          1.77         50.47        14.17 o
   2   6  10          9.73         26.21         9.83 o
   4   6  10          4.57         25.85         9.62 o
   6   6  10          2.01         30.80        12.60 o
   8   6  10          6.22          7.02        12.08 o
  10   6  10         11.49          2.27        20.96 o
  12   6  10          4.02         23.78        41.00 o
 -29   1  11        334.00        254.97        42.00 o
 -27   1  11         10.95         30.17        13.80 o
 -25   1  11          2.06        168.03        99.58 o
 -23   1  11        378.32        501.36        44.26 o
 -21   1  11        255.13        352.47       173.60 o
 -19   1  11        129.81        150.59        15.19 o
 -17   1  11         51.98         75.30        13.02 o
 -15   1  11       2287.93       1455.88        48.98 o
 -13   1  11       4381.18       2955.29       535.87 o
 -11   1  11         29.61         85.24         8.40 o
  -9   1  11        455.51        788.34        52.91 o
  -7   1  11       1804.46       1605.92       106.10 o
  -5   1  11       4716.71       5245.79        67.85 o
  -3   1  11       4375.47       5841.64       173.08 o
  -1   1  11       1377.89       1065.70        28.54 o
   1   1  11        154.60        133.12        13.42 o
   3   1  11        104.97        117.98        29.38 o
   5   1  11       3495.02       7911.14       120.70 o
   7   1  11       6451.46       7815.96       167.90 o
   9   1  11        193.82        257.81        56.43 o
  11   1  11         52.66        159.21        28.14 o
  13   1  11        544.01       1475.06       328.39 o
  15   1  11        262.17        352.96        65.94 o
  17   1  11        436.37        524.31        65.74 o
  19   1  11         36.83         -2.60        27.56 o
  21   1  11         21.53        101.71        76.95 o
  23   1  11         91.89        162.88       104.77 o
  25   1  11         71.09         75.62       186.67 o
 -32   2  11         12.65         43.35        17.67 o
 -30   2  11          0.77         43.10        16.05 o
 -28   2  11        818.98        792.48       108.55 o
 -26   2  11         15.76         24.57        23.74 o
 -24   2  11        282.62        207.35        21.29 o
 -22   2  11        642.19        572.75        95.54 o
 -20   2  11        411.42        312.02        27.00 o
 -18   2  11        192.48        102.05        22.62 o
 -16   2  11       2559.12       2420.53        66.20 o
 -14   2  11       1683.84       1301.34       117.66 o
 -12   2  11        410.77        206.54        14.46 o
 -10   2  11         91.71        137.63        11.16 o
  -8   2  11         50.61         65.16        13.53 o
  -6   2  11       1026.97        739.78        23.70 o
  -4   2  11       3365.92       3770.87        50.85 o
  -2   2  11        246.27        335.13        11.21 o
   0   2  11        411.19        637.15        50.05 o
   2   2  11       2244.42       2410.21        46.98 o
   4   2  11        841.87        624.16        45.14 o
   6   2  11        106.70        322.85        32.91 o
   8   2  11       3568.58       4317.31       107.84 o
  10   2  11        206.05        240.34        56.04 o
  12   2  11        884.70       1223.18       195.81 o
  14   2  11       2463.57       3250.13       146.23 o
  16   2  11        130.43        284.00        69.89 o
  18   2  11         55.12         24.97        20.91 o
  20   2  11        176.84        169.76        37.11 o
  22   2  11        323.01        539.51       164.35 o
  24   2  11         66.17         54.55        23.35 o
  26   2  11         68.65        183.60        54.00 o
  28   2  11          8.16         24.88        59.71 o
  30   2  11        147.89        637.10       240.00 o
 -37   3  11          0.26         27.76        15.59 o
 -35   3  11          7.72         25.70        13.05 o
 -33   3  11         13.47         59.60        16.53 o
 -31   3  11          0.67         98.97        22.58 o
 -29   3  11          0.48         53.81        17.67 o
 -27   3  11         96.94        331.10        54.52 o
 -25   3  11         40.27         77.46        16.61 o
 -23   3  11         65.18        149.84        24.14 o
 -21   3  11          2.80         24.67        11.10 o
 -19   3  11        322.42        366.34        79.79 o
 -17   3  11          0.24        222.93        58.69 o
 -15   3  11          1.35         22.28         7.97 o
 -13   3  11         44.47         27.83        20.52 o
 -11   3  11         11.22         72.76        43.01 o
  -9   3  11         15.63         34.71         5.44 o
  -7   3  11         98.49         97.44         6.67 o
  -5   3  11         61.72        116.71        12.39 o
  -3   3  11         50.10         71.23        10.83 o
  -1   3  11         59.98        141.40        10.52 o
   1   3  11         20.90        174.06        19.46 o
   3   3  11         98.57        106.99        18.91 o
   5   3  11         13.31        114.77        16.52 o
   7   3  11         35.82        149.21        20.67 o
   9   3  11         22.31        173.37        36.60 o
  11   3  11         55.52         87.66        23.87 o
  13   3  11        149.17         41.80        18.06 o
  15   3  11         34.04        107.70        38.49 o
  17   3  11         37.44         68.13        34.99 o
  19   3  11        115.94         47.56        93.76 o
  21   3  11        180.02         -5.58        18.16 o
  23   3  11         91.48         17.51        84.46 o
  25   3  11          0.33         57.08        37.14 o
  27   3  11          5.53         23.67        47.02 o
  29   3  11         74.96         34.62        54.94 o
  33   3  11          1.67         27.43       122.62 o
 -42   4  11          0.79         14.98        20.14 o
 -40   4  11         38.88         98.59        37.57 o
 -38   4  11          6.75         34.22        47.02 o
 -36   4  11          6.83         31.67        45.67 o
 -34   4  11         14.74         18.31        12.39 o
 -32   4  11        108.94        174.68        36.06 o
 -30   4  11         59.58         66.77        12.89 o
 -28   4  11        119.76         97.08        14.80 o
 -26   4  11         40.92         42.64        23.60 o
 -24   4  11         18.43        210.17        45.03 o
 -22   4  11        112.54        112.05        14.77 o
 -20   4  11         57.66        190.59        23.74 o
 -18   4  11        197.06        272.07        49.27 o
 -16   4  11         49.48         65.36        11.81 o
 -14   4  11        251.89        218.09        18.22 o
 -12   4  11        434.68        433.36        23.66 o
 -10   4  11         16.00         25.38        10.80 o
  -8   4  11         27.30         93.42        38.05 o
  -6   4  11          8.84         36.78        20.74 o
  -4   4  11        308.30        322.00        21.47 o
  -2   4  11          5.25          7.69         5.95 o
   0   4  11         18.94         21.53        15.93 o
   2   4  11         71.13         66.68         9.34 o
   4   4  11        513.33        427.85        42.73 o
   6   4  11        753.71        656.51        37.30 o
   8   4  11         98.61        226.09        44.08 o
  10   4  11        636.36        299.00        31.90 o
  12   4  11          9.10        101.50        19.62 o
  14   4  11         55.52         54.57        33.23 o
  16   4  11         26.17         89.86        27.57 o
  18   4  11        211.06         99.86        42.81 o
  20   4  11         35.72         48.98        25.21 o
  22   4  11         30.81        -12.32        34.74 o
  24   4  11         17.62         21.84        32.54 o
  26   4  11          0.28        -31.27        37.26 o
  28   4  11        135.44         48.72        47.53 o
  30   4  11         34.11         55.83        44.69 o
  34   4  11         41.55        -10.33        59.98 o
  36   4  11          5.26        175.72       205.53 o
 -33   5  11          3.62         20.64         8.04 o
 -31   5  11          3.79         36.54         9.40 o
 -29   5  11         10.10         51.48        18.06 o
 -27   5  11          9.01         70.87        12.28 o
 -25   5  11         59.43         58.06        15.98 o
 -23   5  11          0.49         36.73        10.84 o
 -21   5  11          4.60         55.99        43.40 o
 -19   5  11         17.75          6.40         3.69 o
 -17   5  11        138.76         84.46        10.96 o
 -15   5  11        126.21         69.92        10.33 o
 -13   5  11         10.29         30.96         7.01 o
 -11   5  11         52.43         74.47        26.06 o
  -9   5  11         15.76         54.62         9.08 o
  -7   5  11         57.74         62.89         9.47 o
  -5   5  11         65.29         73.52        22.03 o
  -3   5  11          0.21         42.54        27.32 o
  -1   5  11         27.13         32.09         8.04 o
   1   5  11          0.46         57.66         9.38 o
   3   5  11         25.16         42.03        10.02 o
   5   5  11          1.73         45.88        28.14 o
   7   5  11        217.51        131.01        19.07 o
   9   5  11         12.20         48.37        53.39 o
  11   5  11        260.08        182.06        58.41 o
  13   5  11         89.42         36.00        26.43 o
  15   5  11          0.81         30.99        18.56 o
  17   5  11         19.34         36.64        22.43 o
  19   5  11         10.39         39.66        40.86 o
  21   5  11          0.22         35.82        32.04 o
  25   5  11          0.60         91.42        71.93 o
  27   5  11          4.99        -31.99        63.34 o
 -16   6  11         10.55          7.89         4.41 o
 -14   6  11         15.54          2.90         3.99 o
 -12   6  11         20.85          0.66         7.44 o
 -10   6  11          1.37         29.38        15.32 o
  -8   6  11         14.12         30.38         7.80 o
  -6   6  11          9.49         25.72        25.42 o
  -4   6  11          0.97         15.71        12.77 o
  -2   6  11          1.09          9.35        10.06 o
   0   6  11         19.87          7.91         2.87 o
   2   6  11          0.05         17.17         6.99 o
   4   6  11          1.71         17.96         8.90 o
   6   6  11          0.20          8.27        11.34 o
   8   6  11          0.64         25.77        18.75 o
  10   6  11          6.42         18.74        13.78 o
 -26   0  12        877.48        268.08        42.16 o
 -24   0  12         14.21         97.66        20.44 o
 -22   0  12        956.92        430.13        34.21 o
 -20   0  12         34.45        100.18        27.13 o
 -18   0  12        180.46        275.01        41.08 o
 -16   0  12       1476.00        907.10        38.85 o
 -14   0  12       1524.85       1010.91        38.75 o
 -12   0  12        564.52       1700.58       110.13 o
 -10   0  12       1779.98       1709.80       158.98 o
  -8   0  12         67.26        972.72        69.16 o
  -6   0  12        569.62       2578.59       140.17 o
  -4   0  12       5220.79       4472.05       117.15 o
  -2   0  12       1697.90       1263.38        41.53 o
   0   0  12       1456.14       3508.20        72.34 o
   2   0  12       2714.02       3463.29        76.94 o
   4   0  12       1066.06       1490.87        56.66 o
   6   0  12       1824.23       5425.85       128.54 o
   8   0  12       3082.21       5079.52       180.22 o
  10   0  12        830.64        955.08        72.92 o
  12   0  12       6372.94      12075.57       596.62 o
  14   0  12        628.50       1010.36        87.06 o
  16   0  12         74.12          7.62        38.07 o
  18   0  12        776.70        735.10        80.75 o
  20   0  12         12.92         18.77        47.24 o
  22   0  12       1041.62       1663.44       207.81 o
 -31   1  12          9.61         58.53        29.34 o
 -29   1  12        189.07        137.44        21.40 o
 -27   1  12         42.42         64.19        16.53 o
 -25   1  12        824.15        559.39        38.18 o
 -23   1  12         43.83         56.66        13.89 o
 -21   1  12          0.75         14.06         7.97 o
 -19   1  12       5671.31       4314.96        84.58 o
 -17   1  12        181.39        240.47        20.82 o
 -15   1  12        142.72        157.04        11.31 o
 -13   1  12        350.11        205.22        11.84 o
 -11   1  12          6.55         31.77         6.32 o
  -9   1  12          7.17         27.81         7.22 o
  -7   1  12        291.34        311.96       125.95 o
  -5   1  12        384.38        256.13        11.78 o
  -3   1  12       2541.96       2955.17        62.24 o
  -1   1  12         47.41        238.15        56.67 o
   1   1  12        172.03        137.21        12.95 o
   3   1  12        490.75        248.61        33.78 o
   5   1  12         17.31        117.76        37.04 o
   7   1  12        520.33        533.69        42.34 o
   9   1  12        400.11        424.51        32.45 o
  11   1  12        494.24        717.40        42.80 o
  13   1  12       1734.96       2436.23        92.11 o
  15   1  12          5.75         67.58        29.68 o
  17   1  12         15.59         51.66        52.31 o
  19   1  12        512.11        479.39       106.17 o
  21   1  12        114.42         70.50        24.87 o
  23   1  12         65.22        -36.60        61.19 o
  25   1  12        193.02        613.41       100.96 o
  27   1  12        307.85        370.90       119.09 o
 -36   2  12         39.24        155.11        39.54 o
 -34   2  12        477.76        394.92        63.05 o
 -32   2  12        148.96        140.54        22.64 o
 -30   2  12          2.85        177.78        54.36 o
 -28   2  12       1057.48        794.99       106.63 o
 -26   2  12         83.81        151.26        19.06 o
 -24   2  12        254.37        271.92        22.55 o
 -22   2  12        480.68        376.46        75.69 o
 -20   2  12         63.98        280.87       181.43 o
 -18   2  12         21.60        148.05        77.27 o
 -16   2  12       3698.64       2249.92       519.18 o
 -14   2  12        148.00         98.60        10.03 o
 -12   2  12        637.24        433.57        31.28 o
 -10   2  12         19.66         66.18         6.72 o
  -8   2  12        112.62        160.83        14.08 o
  -6   2  12         89.66         51.61        13.36 o
  -4   2  12         38.11         88.78        13.22 o
  -2   2  12        137.43        159.17        10.09 o
   0   2  12        166.54        409.75        13.20 o
   2   2  12        104.26        522.98       191.65 o
   4   2  12         27.54        153.17        43.16 o
   6   2  12       4042.06       5905.80       106.12 o
   8   2  12         72.08        363.76        53.84 o
  10   2  12       3883.04       3858.55       149.14 o
  12   2  12        602.96        616.16        50.55 o
  14   2  12       1817.82       1650.91       104.72 o
  16   2  12        916.40        824.21        76.43 o
  18   2  12          1.95         39.55        23.62 o
  20   2  12         96.07        128.55        82.13 o
  22   2  12        185.37        242.19       127.77 o
  24   2  12        155.67         43.68        26.91 o
  26   2  12        244.78        123.73        97.42 o
  28   2  12          2.29        171.37       136.20 o
  30   2  12          5.05        250.48        76.09 o
  32   2  12         62.98        619.76       302.46 o
 -41   3  12          0.16        -18.99        27.11 o
 -39   3  12          0.18         13.08        15.53 o
 -37   3  12          0.18         17.06        12.71 o
 -35   3  12        220.78        164.68        21.67 o
 -33   3  12         32.55         41.54        15.24 o
 -31   3  12          0.04         28.87        31.80 o
 -29   3  12        367.93        241.06        60.64 o
 -27   3  12         83.81        141.21        37.00 o
 -25   3  12        131.52        653.71       136.79 o
 -23   3  12         33.51        155.13        84.09 o
 -21   3  12         92.34        129.76        16.25 o
 -19   3  12         12.55         50.71        30.22 o
 -17   3  12         12.55        193.34       122.71 o
 -15   3  12        634.71        391.26        45.80 o
 -13   3  12        181.45        169.41        32.91 o
 -11   3  12         41.75         76.12         8.49 o
  -9   3  12        479.00        501.41        27.79 o
  -7   3  12        516.84        513.30        70.65 o
  -5   3  12        343.10        148.80        17.37 o
  -3   3  12         70.68        138.73         8.97 o
  -1   3  12        408.40        192.39         8.91 o
   1   3  12        157.96        267.87        13.14 o
   3   3  12        296.88        154.62        17.75 o
   5   3  12        154.56        118.06        30.55 o
   7   3  12        603.16        410.13        29.78 o
   9   3  12        754.53        543.85        49.54 o
  11   3  12        101.34         37.03        22.20 o
  13   3  12          0.61        103.77        24.00 o
  15   3  12         41.70         33.65        28.18 o
  17   3  12        815.00        654.14       135.71 o
  19   3  12        156.18        320.25        48.75 o
  21   3  12         44.33        112.95        43.90 o
  23   3  12          0.53         90.93        54.47 o
  25   3  12         97.18         68.77        52.64 o
  27   3  12          0.87          2.66        40.74 o
  29   3  12         17.62         28.44        44.26 o
  31   3  12         68.94        103.33       156.01 o
  35   3  12          8.16         97.67       189.93 o
 -42   4  12          2.88         -4.02        11.89 o
 -40   4  12         16.09          9.93        36.04 o
 -38   4  12         12.01         63.16        21.43 o
 -36   4  12         38.31         91.42        18.72 o
 -34   4  12        106.19        145.25        57.19 o
 -32   4  12          1.15         42.28        29.50 o
 -30   4  12         12.33         40.38        11.15 o
 -28   4  12        116.70        146.61        41.42 o
 -26   4  12         35.00         51.35        16.72 o
 -24   4  12          9.21         17.83        12.01 o
 -22   4  12         23.25        137.90        21.58 o
 -20   4  12        166.49        179.01        27.22 o
 -18   4  12        165.53        162.09        38.40 o
 -16   4  12        179.69        109.79        40.39 o
 -14   4  12        120.71         65.34        18.45 o
 -12   4  12          2.65         26.58         9.80 o
 -10   4  12        132.54        121.80        14.24 o
  -8   4  12          9.37         43.00         8.64 o
  -6   4  12          2.74         24.63         4.83 o
  -4   4  12          9.52         58.13         7.75 o
  -2   4  12        125.49         63.37        55.30 o
   0   4  12         54.43         51.60        31.31 o
   2   4  12         15.43         73.51        10.01 o
   4   4  12        358.29        330.05        30.60 o
   6   4  12         11.81        283.18        24.24 o
   8   4  12        426.20        459.02        35.66 o
  10   4  12        467.10        395.35        39.31 o
  12   4  12        122.29        151.53        24.12 o
  14   4  12          0.63         41.12        17.52 o
  16   4  12          4.89         43.07        23.05 o
  18   4  12          3.99         52.63        20.06 o
  20   4  12         45.42         22.04        22.71 o
  22   4  12         53.65        -20.63        20.63 o
  24   4  12         24.59         87.86        59.15 o
  26   4  12         66.04         54.10        60.65 o
  28   4  12          8.17        192.38        69.46 o
  30   4  12         48.28         15.68        78.39 o
 -33   5  12          1.85         16.85         7.73 o
 -31   5  12         47.77         35.33        29.99 o
 -29   5  12          1.36          9.88        24.80 o
 -27   5  12         11.82         48.42        41.06 o
 -25   5  12          1.55         16.56        19.71 o
 -23   5  12         24.70         67.91        12.09 o
 -21   5  12         83.84         48.26         8.96 o
 -19   5  12          4.88          6.04         5.24 o
 -17   5  12         26.65         22.12         5.77 o
 -15   5  12          8.14         33.28        17.04 o
 -13   5  12          8.19         32.02         9.40 o
 -11   5  12          0.00          6.24        12.48 o
  -9   5  12          1.81         33.93        31.12 o
  -7   5  12          0.00         63.68         9.86 o
  -5   5  12          6.51         62.85        15.18 o
  -3   5  12         28.02         27.03         6.95 o
  -1   5  12          6.34         59.95        15.25 o
   1   5  12         58.82         55.64        20.08 o
   3   5  12         10.03         17.97        11.90 o
   5   5  12          0.26         50.94        11.47 o
   7   5  12         22.08         93.00        29.25 o
   9   5  12         11.62         13.19        10.94 o
  11   5  12         23.10          7.92        12.13 o
  13   5  12         16.99         12.01        34.01 o
  15   5  12         46.56          9.58        22.55 o
  17   5  12         50.46         42.95        31.52 o
  19   5  12          2.77         27.07        41.25 o
  21   5  12         30.98         24.03        30.22 o
  23   5  12          7.37         56.07        46.95 o
  25   5  12         16.42         83.85        53.18 o
  27   5  12          0.63         28.30        48.59 o
 -16   6  12          8.55          1.25         8.82 o
 -14   6  12         13.31         -2.00         8.97 o
 -12   6  12          7.82         27.89        12.42 o
 -10   6  12         14.99         13.68         6.13 o
  -8   6  12          2.45         35.46         8.49 o
  -6   6  12        117.07         66.59        11.39 o
  -4   6  12         15.89         18.98        10.26 o
  -2   6  12         26.81          5.16         1.42 o
   0   6  12         14.62         17.45         5.02 o
   2   6  12          4.14          5.05         7.12 o
   4   6  12          0.59         26.60        15.86 o
   6   6  12          0.08         14.90        17.66 o
   8   6  12         41.86         30.60        19.98 o
  10   6  12          1.80         15.92        13.48 o
 -33   1  13        265.74        218.20        41.97 o
 -31   1  13          1.60         30.53        16.15 o
 -29   1  13        307.89        310.47        30.07 o
 -27   1  13         67.15         60.34        16.30 o
 -25   1  13          5.36         -3.58        11.46 o
 -23   1  13         46.41         63.76        13.27 o
 -21   1  13         54.78         87.96        13.11 o
 -19   1  13        432.51        519.31        22.25 o
 -17   1  13        541.54        454.15        46.12 o
 -15   1  13       3010.46       1777.52       254.96 o
 -13   1  13       1336.29       1154.49        31.27 o
 -11   1  13         66.79        399.17       142.50 o
  -9   1  13       2518.42       2175.89        46.13 o
  -7   1  13        183.12        233.33        13.56 o
  -5   1  13        123.20        135.18        13.27 o
  -3   1  13         83.54        160.85        16.17 o
  -1   1  13        184.08        274.00        11.19 o
   1   1  13       1790.17       1327.08        41.47 o
   3   1  13        237.98        257.49        34.11 o
   5   1  13        264.74        168.71        18.38 o
   7   1  13       2698.64       3037.22        96.95 o
   9   1  13        795.82        659.03        49.23 o
  11   1  13        343.41        228.77        37.10 o
  13   1  13         95.02         25.36        22.71 o
  15   1  13         17.03         79.06        24.22 o
  17   1  13         82.53         64.66        26.73 o
  19   1  13         38.24         15.91        21.05 o
  21   1  13          8.03         37.20        25.31 o
  23   1  13         80.94        182.63        44.38 o
  25   1  13        210.36         58.43        63.05 o
  27   1  13          0.45         46.37        45.09 o
  29   1  13        116.22        312.45       135.00 o
 -38   2  13         32.06         87.36        32.95 o
 -36   2  13        196.91        132.12        21.01 o
 -34   2  13        175.29        138.43        24.32 o
 -32   2  13         25.22         67.20        19.05 o
 -30   2  13        681.83        327.26        33.17 o
 -28   2  13        469.56        360.96        29.20 o
 -26   2  13        658.54        460.24        30.75 o
 -24   2  13        399.54        294.73        24.11 o
 -22   2  13         83.07        147.99        57.60 o
 -20   2  13        150.63         82.78        22.62 o
 -18   2  13        517.58        570.50        24.28 o
 -16   2  13       4477.07       4040.59       105.31 o
 -14   2  13        438.44        213.37        14.68 o
 -12   2  13         85.10        135.84        30.31 o
 -10   2  13        764.64        569.61        18.74 o
  -8   2  13          9.47         53.26         9.14 o
  -6   2  13        692.70        540.10        51.93 o
  -4   2  13         76.15        145.71        10.74 o
  -2   2  13       1399.82       1365.40        65.22 o
   0   2  13        571.58        794.00        34.16 o
   2   2  13        502.68        623.48        91.92 o
   4   2  13        437.23        491.32        34.03 o
   6   2  13        364.93        314.50        36.88 o
   8   2  13       6434.72      11381.09       173.28 o
  10   2  13        663.21        293.42        40.31 o
  12   2  13         27.39         74.16        18.01 o
  14   2  13         12.50        248.56        33.06 o
  16   2  13        116.38        158.58        36.16 o
  18   2  13        213.41        338.75       106.31 o
  20   2  13        276.27        421.41        57.82 o
  22   2  13        532.01        143.29        37.48 o
  24   2  13          7.92          7.49        63.29 o
  26   2  13        375.21        250.24        49.43 o
  28   2  13         38.50         96.92        42.31 o
  30   2  13        148.82        498.60        96.94 o
  32   2  13         44.48        190.54       101.45 o
  34   2  13        186.21        -98.22       284.42 o
 -43   3  13          0.09        -19.84        26.31 o
 -41   3  13         10.69          4.98        14.81 o
 -39   3  13          3.42         -7.08        21.52 o
 -37   3  13          0.04          5.04        12.63 o
 -35   3  13         22.39        115.20        37.23 o
 -33   3  13         19.49        107.80        29.10 o
 -31   3  13         25.88         45.76        10.70 o
 -29   3  13         41.59         25.56        21.02 o
 -27   3  13          0.02         24.43        12.31 o
 -25   3  13        380.20        248.06        24.38 o
 -23   3  13          0.00         11.48        10.56 o
 -21   3  13        288.87        325.87        32.59 o
 -19   3  13        287.06        207.07        76.42 o
 -17   3  13        399.97        364.43        22.49 o
 -15   3  13         44.16         96.01        17.90 o
 -13   3  13        226.06        181.48        28.53 o
 -11   3  13         42.23         31.93         6.09 o
  -9   3  13         62.81         69.67        13.29 o
  -7   3  13         10.61        101.27        25.03 o
  -5   3  13         37.40         80.29         8.30 o
  -3   3  13        281.32        144.83        12.12 o
  -1   3  13        181.35        295.22        11.18 o
   1   3  13        232.69        295.08        12.42 o
   3   3  13         40.98         82.21         9.86 o
   5   3  13        119.99        113.60        12.29 o
   7   3  13        142.40        154.25        23.65 o
   9   3  13        104.60         82.72        39.09 o
  11   3  13         24.22         57.91        32.22 o
  13   3  13        164.59        104.40        23.65 o
  15   3  13          6.63        167.56        47.69 o
  17   3  13        194.90        163.07        42.70 o
  19   3  13         37.95        261.82        49.07 o
  21   3  13          0.07        136.62        35.72 o
  23   3  13         24.16         24.43        49.87 o
  25   3  13         42.57         91.74        52.46 o
  29   3  13         17.53         42.68        38.99 o
  31   3  13         16.65         91.35        90.17 o
  33   3  13         30.06          0.04       103.63 o
  35   3  13          4.51        177.08       107.18 o
 -40   4  13         30.84        114.67        29.38 o
 -38   4  13          2.66         14.73        12.37 o
 -36   4  13         11.54         17.73        11.85 o
 -34   4  13         36.87         37.89        11.20 o
 -32   4  13          0.34         22.92        10.22 o
 -30   4  13         53.14         29.76        17.32 o
 -28   4  13         13.29         19.90        12.90 o
 -26   4  13         18.62         31.98        14.58 o
 -24   4  13          0.00         52.90         9.13 o
 -22   4  13         56.85         44.81        13.58 o
 -20   4  13         24.70         33.76        10.89 o
 -18   4  13        144.27        143.34        15.51 o
 -16   4  13        407.79        359.23        76.89 o
 -14   4  13        131.60        178.99       112.67 o
 -12   4  13         71.03         38.09         9.77 o
 -10   4  13         49.07         57.48         9.69 o
  -8   4  13         49.22         41.79         7.30 o
  -6   4  13        125.97        139.85         9.42 o
  -4   4  13         29.49         53.66         9.23 o
  -2   4  13        372.96        273.38        11.15 o
   0   4  13        320.64        234.66        18.47 o
   2   4  13        112.46        195.04        16.90 o
   4   4  13          0.21        229.38        20.30 o
   6   4  13        186.86        288.20        24.87 o
   8   4  13        278.28        285.15        28.91 o
  10   4  13         37.44         14.06        24.27 o
  12   4  13         30.76         23.04        50.99 o
  14   4  13         68.88         21.22        26.89 o
  16   4  13        100.30         31.86        26.40 o
  18   4  13         50.25         81.53        31.03 o
  20   4  13         38.99         70.41        28.24 o
  22   4  13         17.99         29.68        30.99 o
  24   4  13          1.54         69.49        34.97 o
  26   4  13         65.46        -19.96        37.55 o
  28   4  13          0.01         44.64       103.08 o
  30   4  13          0.54         10.78        41.97 o
  34   4  13         52.73         13.90        95.99 o
 -31   5  13          6.50         30.97        16.85 o
 -29   5  13          9.12         41.18        17.52 o
 -27   5  13          3.34          2.75         9.64 o
 -25   5  13         12.82         18.13        17.61 o
 -23   5  13         42.16         32.81        39.93 o
 -21   5  13         59.63         49.85         8.71 o
 -19   5  13         18.09         26.93         6.89 o
 -17   5  13          5.53         17.43        16.94 o
 -15   5  13        131.78         66.22        10.14 o
 -13   5  13         29.12         31.16        10.77 o
 -11   5  13          1.84         14.60         6.56 o
  -9   5  13        159.60        102.01        30.40 o
  -7   5  13         95.41         99.03        16.31 o
  -5   5  13          6.96         63.29         9.98 o
  -3   5  13          0.01         14.60        18.37 o
  -1   5  13         82.15         80.46        10.58 o
   1   5  13         42.26         24.09         8.22 o
   3   5  13          0.92         48.26        14.71 o
   5   5  13         82.49         53.25        12.43 o
   7   5  13         68.59         59.61        14.19 o
   9   5  13         19.23         22.16        19.77 o
  13   5  13         15.83         25.25        27.37 o
  15   5  13         38.74         27.77        17.89 o
  17   5  13          0.07         14.77        20.59 o
  19   5  13         19.87          9.11        22.70 o
  21   5  13         34.31         45.33        31.04 o
  23   5  13          3.03        127.49        61.95 o
  25   5  13          9.52         53.42        35.75 o
 -14   6  13          0.53         14.32         6.60 o
 -12   6  13         14.54          8.51         6.53 o
 -10   6  13          0.20         -1.68         3.41 o
  -8   6  13          0.30          3.60         6.05 o
  -6   6  13          0.04         27.93        25.82 o
  -4   6  13          0.68          6.20         5.41 o
  -2   6  13          0.28         34.78        16.04 o
   0   6  13          1.69          5.23         6.27 o
   4   6  13          7.25         14.17         8.95 o
   6   6  13          8.40         -8.25        17.26 o
   8   6  13         58.46         14.73        12.47 o
 -30   0  14        136.08        209.65        40.15 o
 -28   0  14       1469.43       1288.04        91.72 o
 -26   0  14       1523.83       1493.06       369.38 o
 -24   0  14         17.26         51.43        16.62 o
 -22   0  14       2912.05       1650.68       421.77 o
 -20   0  14        519.05        474.86       195.12 o
 -18   0  14         28.14        143.65        31.08 o
 -16   0  14       4456.70       5069.19       314.72 o
 -14   0  14       1565.40        637.24        37.02 o
 -12   0  14        116.43        114.67        53.45 o
 -10   0  14        284.65         80.90        26.26 o
  -8   0  14       2495.70       2063.01        53.43 o
  -6   0  14        131.22        316.83        73.13 o
  -4   0  14        406.65        517.06        63.34 o
  -2   0  14       2257.52       2745.34       272.86 o
   0   0  14        170.83       3364.88       144.46 o
   2   0  14         28.58         77.03        14.39 o
   4   0  14        115.26        106.65        20.06 o
   6   0  14         86.23        231.67        28.06 o
   8   0  14        624.52       2242.05       230.05 o
  10   0  14        220.44        145.05        39.24 o
  12   0  14        138.58        106.38        32.93 o
  14   0  14        222.58        431.91        61.09 o
  16   0  14        133.83         10.04        35.16 o
  18   0  14        604.15        380.90        63.21 o
  20   0  14        131.06        358.38        60.70 o
  22   0  14       2115.74       2620.64       174.62 o
  24   0  14         41.48        130.45        55.95 o
  26   0  14        288.28        253.16       109.48 o
 -35   1  14         18.42         44.58        28.89 o
 -33   1  14         37.56         36.20        16.93 o
 -31   1  14         50.77         60.70        18.52 o
 -29   1  14         59.35        101.25        20.79 o
 -27   1  14         24.23         38.67        13.81 o
 -25   1  14        516.03        457.42        27.06 o
 -23   1  14        141.90         97.70        13.91 o
 -21   1  14         16.55         30.70        15.58 o
 -19   1  14         24.97         27.68         8.57 o
 -17   1  14        315.74        265.86        54.23 o
 -15   1  14         43.56         36.04         9.96 o
 -13   1  14         57.92         52.25         8.14 o
 -11   1  14       1357.66       1282.21        34.75 o
  -9   1  14         30.34         90.10        10.27 o
  -7   1  14        284.30        309.39        19.19 o
  -5   1  14        874.98       1040.52        32.67 o
  -3   1  14        826.06        592.37        98.16 o
  -1   1  14         30.24        149.13        16.79 o
   1   1  14        445.45        889.15        34.17 o
   3   1  14        806.59       1230.09        32.45 o
   5   1  14         95.77        292.92        21.28 o
   7   1  14        110.50        150.87        20.03 o
   9   1  14        180.01        109.05        18.81 o
  11   1  14        715.21       1023.50        50.17 o
  13   1  14          0.55         86.99        20.42 o
  15   1  14          3.00         47.30        20.74 o
  17   1  14          0.57         25.12        17.75 o
  19   1  14         89.59         78.07        21.48 o
  21   1  14         52.05          7.37        24.86 o
  23   1  14         11.60         90.36        30.08 o
  25   1  14         10.56         13.48        30.49 o
  27   1  14        363.90        376.86       115.32 o
  29   1  14          0.18         24.35        76.68 o
  31   1  14        272.68        199.11       141.26 o
 -40   2  14         45.35         81.82        29.00 o
 -38   2  14          2.48         20.81        15.50 o
 -36   2  14          0.09         22.44        15.72 o
 -34   2  14          0.87         49.07        17.75 o
 -32   2  14         54.04        224.29        58.65 o
 -30   2  14        200.69        241.14        28.59 o
 -28   2  14          6.64          5.60        10.42 o
 -26   2  14        407.79        365.77        40.85 o
 -24   2  14        101.72        136.68        33.40 o
 -22   2  14          1.42         23.39         9.30 o
 -20   2  14         43.66         76.40        10.08 o
 -18   2  14        708.91        651.85       137.77 o
 -16   2  14          8.60          9.09         6.82 o
 -14   2  14        265.35        207.32        13.57 o
 -12   2  14         34.57         54.63        17.72 o
 -10   2  14         44.74        166.13        45.73 o
  -8   2  14        493.61        462.73        52.92 o
  -6   2  14        442.31        253.47        11.92 o
  -4   2  14         10.36         29.03         7.13 o
  -2   2  14        117.82        221.07        42.64 o
   0   2  14        902.41        954.34        48.72 o
   2   2  14        308.41        391.65        21.48 o
   4   2  14        334.52        357.71        24.71 o
   6   2  14        189.31        167.38        19.73 o
   8   2  14        436.36        718.34       167.45 o
  10   2  14        301.54        547.64        74.45 o
  12   2  14        359.99        104.06        20.01 o
  14   2  14         59.18        255.69        50.21 o
  16   2  14        241.11        131.66        27.04 o
  18   2  14         31.83        121.03        35.97 o
  20   2  14         15.49         47.28        39.65 o
  22   2  14        205.76        172.90        37.06 o
  24   2  14        309.95        444.82        63.58 o
  26   2  14         91.23         77.97        34.36 o
  28   2  14        164.70        102.57        61.68 o
  30   2  14         39.96        127.14        47.31 o
  32   2  14         43.69        276.11       128.27 o
  34   2  14         29.47        -25.79       166.11 o
  36   2  14        100.67        167.12       301.10 o
 -43   3  14          0.06         46.92        24.48 o
 -41   3  14          5.99         15.77        11.80 o
 -39   3  14         58.01        146.35        36.68 o
 -37   3  14         26.23         31.23        20.02 o
 -35   3  14          1.58          3.49        10.09 o
 -33   3  14         78.87         78.65        30.92 o
 -31   3  14        140.70        128.27        17.27 o
 -29   3  14        818.84        574.31        61.14 o
 -27   3  14        302.28        534.46        58.22 o
 -25   3  14        118.38        179.73        53.79 o
 -23   3  14        347.52        259.17        24.71 o
 -21   3  14       1301.00       1128.32       112.40 o
 -19   3  14        214.53        228.10        36.88 o
 -17   3  14         94.92         81.40        14.29 o
 -15   3  14        159.08        212.36        19.70 o
 -13   3  14         16.73         14.50         5.86 o
 -11   3  14        226.46        310.07        39.48 o
  -9   3  14        368.54        454.82        20.74 o
  -7   3  14         53.11         26.56         6.44 o
  -5   3  14        115.25        216.92        12.67 o
  -3   3  14          0.76         14.70         4.74 o
  -1   3  14        646.61        359.83        33.12 o
   1   3  14        731.79        627.11        20.57 o
   3   3  14         30.61        116.39         9.88 o
   5   3  14         49.51         33.07         7.93 o
   7   3  14        572.30        513.71        27.77 o
   9   3  14          0.26          6.16        11.91 o
  11   3  14          0.32         77.10        15.20 o
  13   3  14         11.15         20.81        23.60 o
  15   3  14        325.46        208.33        67.49 o
  17   3  14         52.28        116.91        40.18 o
  19   3  14        120.92        230.33        35.44 o
  21   3  14        312.51        320.12        73.90 o
  23   3  14          3.01         71.84        26.06 o
  25   3  14        279.85        114.51        57.73 o
  27   3  14        234.02        122.62        45.32 o
  31   3  14         11.73        152.29       100.47 o
  33   3  14          9.40        303.06       119.94 o
  35   3  14          0.32        190.56        84.53 o
  37   3  14         23.72        327.89       124.30 o
 -40   4  14         34.85          1.54        10.22 o
 -38   4  14         12.05          1.10         8.48 o
 -36   4  14          5.10         16.67        13.90 o
 -34   4  14         30.07         12.52        10.34 o
 -32   4  14         20.98          7.44         8.74 o
 -30   4  14         20.87         77.29        23.03 o
 -28   4  14          5.03         28.05        10.33 o
 -26   4  14          0.00          9.27         8.49 o
 -24   4  14          0.25         16.71         7.47 o
 -22   4  14         72.33         89.91        19.38 o
 -20   4  14         87.42         71.64        11.23 o
 -18   4  14         55.80        276.67        86.02 o
 -16   4  14          1.08         10.06         6.73 o
 -14   4  14        207.86        213.42        17.47 o
 -12   4  14        123.39        115.00        15.50 o
 -10   4  14        310.29        244.21        28.84 o
  -8   4  14        215.53        205.62        30.22 o
  -6   4  14         39.18         48.89         5.47 o
  -4   4  14          2.95         22.08         6.21 o
  -2   4  14         80.86        180.10        16.72 o
   0   4  14         17.03         98.71        10.77 o
   2   4  14        413.15        320.63        29.68 o
   4   4  14        395.19        247.06        32.15 o
   6   4  14        204.32        212.22        21.25 o
   8   4  14         16.84        166.84        33.02 o
  10   4  14         30.24         10.30        27.84 o
  12   4  14        190.67        146.63        23.68 o
  14   4  14         12.99         42.50        60.92 o
  16   4  14          4.93         88.58        21.76 o
  18   4  14          0.14        108.57        47.35 o
  20   4  14          8.00        -20.17        37.14 o
  22   4  14          9.25         44.21        31.29 o
  24   4  14         16.55        319.33        90.38 o
  26   4  14         18.47          5.25        62.99 o
  28   4  14         11.61        123.08       100.44 o
  30   4  14          0.23         49.40        89.26 o
  32   4  14         22.53         21.43        72.08 o
 -31   5  14          7.06         56.07        15.48 o
 -27   5  14          0.20         -1.51         5.99 o
 -25   5  14         42.60         47.20        10.08 o
 -23   5  14          0.40          9.92        24.07 o
 -21   5  14          7.28         13.58         5.17 o
 -19   5  14        123.93         54.62        29.01 o
 -17   5  14          0.50          5.08         8.74 o
 -15   5  14          2.06         34.80        12.45 o
 -13   5  14          3.03          5.71         4.98 o
 -11   5  14         71.98         63.98        11.86 o
  -9   5  14          3.54         34.64         9.75 o
  -7   5  14         47.77         21.01         5.49 o
  -5   5  14        102.61         73.77         6.62 o
  -3   5  14         24.44         18.14        13.97 o
  -1   5  14         13.78         25.05         4.29 o
   1   5  14          0.00         27.30         8.08 o
   3   5  14          9.10         46.39        16.93 o
   5   5  14          1.61         13.78        17.47 o
   7   5  14         27.07         27.98        13.28 o
   9   5  14         53.99         29.86        19.77 o
  11   5  14         35.80         18.69        12.79 o
  13   5  14         13.40         44.15        31.30 o
  15   5  14          1.81         34.05        27.96 o
  17   5  14          9.26          7.42        23.85 o
  19   5  14          4.05         53.84        40.16 o
  21   5  14          5.43        137.14        52.18 o
  23   5  14         37.14         43.66        46.92 o
  25   5  14          1.05         93.58        45.95 o
 -12   6  14         19.97         33.66         9.17 o
 -10   6  14         15.27         10.67         6.95 o
  -6   6  14         34.11          9.66        13.79 o
  -4   6  14         30.97         10.74        11.71 o
  -2   6  14        119.98         61.84        12.66 o
   0   6  14          5.70         23.39        10.59 o
   2   6  14          0.44         -6.42        12.53 o
   4   6  14          4.27         -2.54         8.26 o
 -37   1  15         21.88        100.96        35.52 o
 -35   1  15         16.46         16.87        16.07 o
 -33   1  15         23.74         33.99        16.90 o
 -31   1  15         93.66        407.30        45.81 o
 -29   1  15        175.51        130.25        22.48 o
 -27   1  15         13.86         68.28        11.57 o
 -25   1  15        640.77        605.38        57.39 o
 -23   1  15          0.28         59.65        10.05 o
 -21   1  15          3.62         39.28         8.86 o
 -19   1  15         11.43         43.69         7.54 o
 -17   1  15         71.10        180.96        72.89 o
 -15   1  15        323.79        273.51        25.30 o
 -13   1  15         46.68         76.72        13.02 o
 -11   1  15        159.37        127.30         9.31 o
  -9   1  15         40.85         73.95         8.43 o
  -7   1  15         86.14        184.34        25.93 o
  -5   1  15        149.60         88.11        11.32 o
  -3   1  15         61.96         88.03         9.91 o
  -1   1  15         16.30        122.45        18.71 o
   1   1  15         57.91        683.54        27.67 o
   3   1  15        805.15        942.06       142.75 o
   5   1  15        717.28       1315.56        38.71 o
   7   1  15         99.39        136.68        20.95 o
   9   1  15         68.54        211.34        41.76 o
  11   1  15         21.93         46.89        20.09 o
  13   1  15         22.07        306.57       124.75 o
  15   1  15         93.33         61.62        21.75 o
  17   1  15        176.26        185.65        26.78 o
  19   1  15        462.61        444.40        41.92 o
  21   1  15         51.91        149.42        53.63 o
  23   1  15        189.61        326.70        62.19 o
  25   1  15          5.16         91.10       113.97 o
  27   1  15        160.67         99.72       119.61 o
  29   1  15          5.15        227.82        62.38 o
  31   1  15        116.94        311.12       113.95 o
  33   1  15        422.65        633.78       253.26 o
 -40   2  15         36.34         34.58        33.92 o
 -38   2  15         39.09         83.62        22.59 o
 -36   2  15          7.37         27.77        20.70 o
 -34   2  15         21.82         30.30        16.74 o
 -32   2  15        206.89        215.48        24.98 o
 -30   2  15         46.93         84.38        25.19 o
 -28   2  15          0.98         45.79        19.62 o
 -26   2  15         79.06        369.16       147.58 o
 -24   2  15         84.50        544.36       384.01 o
 -22   2  15        643.49        487.88        26.07 o
 -20   2  15        126.40        109.08        13.88 o
 -18   2  15        109.15         82.99        11.90 o
 -16   2  15        847.24        699.50        24.52 o
 -14   2  15        182.38        248.51        14.86 o
 -12   2  15         91.39        126.21        27.16 o
 -10   2  15       1487.39       1238.80        66.27 o
  -8   2  15        524.41        286.07        15.30 o
  -6   2  15       1771.01       1195.16        60.98 o
  -4   2  15        357.77        339.44        36.73 o
  -2   2  15        611.62        491.42        17.59 o
   0   2  15         18.50        325.85        50.34 o
   2   2  15         60.40        234.58        58.58 o
   4   2  15        180.44        416.75        35.91 o
   6   2  15         99.29        133.00        19.59 o
   8   2  15       1452.10       1019.29        75.84 o
  10   2  15        995.88        967.72        93.84 o
  12   2  15        144.59        219.25        30.97 o
  14   2  15         85.79         35.02        15.90 o
  16   2  15         95.98         69.35        22.57 o
  18   2  15         18.62        329.82        68.83 o
  20   2  15         90.38        127.36        76.40 o
  22   2  15        446.43        362.19        58.06 o
  24   2  15        547.69        646.53        73.83 o
  26   2  15         27.56        227.12        69.17 o
  28   2  15        215.14         41.05        32.63 o
  30   2  15         25.10        103.30        73.00 o
  32   2  15         22.02        -21.28        32.40 o
  34   2  15          0.00        -33.54        69.68 o
  36   2  15          7.82          7.33        87.40 o
 -43   3  15          2.86          5.81        18.10 o
 -41   3  15          3.42         58.10        16.81 o
 -39   3  15          0.00         23.12        31.09 o
 -37   3  15          0.38         93.32        18.33 o
 -35   3  15         15.46         34.22        12.47 o
 -33   3  15         19.28         30.49        12.05 o
 -31   3  15        278.13        477.48       105.71 o
 -29   3  15         42.34         68.73        25.02 o
 -27   3  15        264.34        338.87        52.47 o
 -25   3  15        141.90        245.16        24.15 o
 -23   3  15        362.40        471.32        30.33 o
 -21   3  15         65.87        193.72        72.51 o
 -19   3  15        145.53        156.39        40.61 o
 -17   3  15         11.32         17.25         6.01 o
 -15   3  15         30.66         14.60         5.69 o
 -13   3  15        296.02        343.64        13.68 o
 -11   3  15          3.01         15.81         5.81 o
  -9   3  15        604.93        434.41        21.31 o
  -7   3  15        107.30         79.24         7.12 o
  -5   3  15         68.15        115.69        27.17 o
  -3   3  15          9.34         77.27         6.62 o
  -1   3  15         19.89        130.07         9.18 o
   1   3  15       1023.06        688.34        21.88 o
   3   3  15        121.07        214.30        12.55 o
   5   3  15          7.62         34.04         6.59 o
   7   3  15        182.17        329.99        36.62 o
   9   3  15          4.56         50.48        15.81 o
  11   3  15        363.55        275.79        33.41 o
  13   3  15         95.08        259.77        31.27 o
  15   3  15          2.09         72.73        24.03 o
  17   3  15         56.85        370.41        46.54 o
  19   3  15         28.75        368.61        51.78 o
  21   3  15        103.20        188.61        38.47 o
  23   3  15         13.68         19.08        42.29 o
  25   3  15         82.59         15.77        19.57 o
  27   3  15          2.68         86.35        63.60 o
  29   3  15          0.13         -9.43        45.43 o
  31   3  15          0.02         64.44        58.99 o
  33   3  15          0.17         83.13        58.82 o
  35   3  15          0.25         95.61        50.48 o
 -40   4  15          7.43         12.20        10.20 o
 -38   4  15         28.81         31.58        10.29 o
 -36   4  15         47.04         52.82        12.81 o
 -34   4  15          2.54         17.76         7.50 o
 -32   4  15         64.72         74.41        14.34 o
 -30   4  15          3.34         47.21        42.12 o
 -28   4  15         57.54         39.36         9.36 o
 -26   4  15          3.04         23.41        12.12 o
 -24   4  15          0.25          5.53         8.40 o
 -22   4  15          8.78          6.23         5.94 o
 -20   4  15         14.72         29.25        25.44 o
 -18   4  15        355.37        296.13        41.59 o
 -16   4  15         26.94         55.16        10.23 o
 -14   4  15          8.59         25.02         8.16 o
 -12   4  15        266.86        296.55        53.06 o
 -10   4  15         42.46         86.87        10.11 o
  -8   4  15        187.29        205.33        24.69 o
  -6   4  15        175.70        159.14        26.56 o
  -4   4  15          6.96         28.42         4.51 o
  -2   4  15        114.84        126.77        11.49 o
   0   4  15          3.15         82.01         7.51 o
   2   4  15        112.75        206.41        17.83 o
   4   4  15          1.84         54.00        10.92 o
   6   4  15          0.47         14.39         9.96 o
   8   4  15         17.07         85.25        13.07 o
  10   4  15          4.48          1.21        12.78 o
  12   4  15        359.99        251.66        31.14 o
  14   4  15          6.33         51.50        24.98 o
  16   4  15          0.03         18.68        12.26 o
  18   4  15          5.63         68.89        27.60 o
  20   4  15         17.99         11.17        16.26 o
  22   4  15         98.82        115.89        33.95 o
  24   4  15         27.32        100.65        42.36 o
  26   4  15         64.98        102.92        73.57 o
  28   4  15         14.02         28.67        75.12 o
  30   4  15         10.47         84.52        82.39 o
  32   4  15          9.15         43.54       150.67 o
 -31   5  15          0.68          5.86        10.37 o
 -29   5  15          9.12          4.08         4.98 o
 -27   5  15          0.08         26.45         7.52 o
 -25   5  15          8.17         40.90         9.01 o
 -23   5  15          4.44          7.90         6.78 o
 -21   5  15         21.15          3.31         4.09 o
 -19   5  15         21.28          9.16        14.24 o
 -17   5  15          8.72         30.87        11.15 o
 -15   5  15         34.02         15.89        45.16 o
 -13   5  15          1.79          5.21         8.73 o
 -11   5  15          9.10          5.61        17.78 o
  -9   5  15         64.53         57.63         7.54 o
  -7   5  15         52.78          7.98        10.13 o
  -5   5  15         14.20         39.80         7.64 o
  -3   5  15          1.73          3.35         2.16 o
  -1   5  15         97.33         11.76         6.01 o
   1   5  15          6.03         24.59         6.80 o
   3   5  15         21.78         45.76        10.95 o
   5   5  15         18.71         17.11        11.36 o
   7   5  15          0.00          2.29        10.62 o
   9   5  15         65.42         35.23        16.89 o
  11   5  15          2.54         24.29        16.09 o
  13   5  15         78.60         47.92        34.00 o
  15   5  15          1.79         12.14        24.40 o
  17   5  15          2.30         58.87        64.04 o
  19   5  15         19.13         50.16        46.65 o
  21   5  15          2.47         37.85        29.78 o
  23   5  15          0.37         78.86        40.42 o
 -10   6  15          4.10          3.51        13.15 o
  -8   6  15          5.87         -1.61         8.83 o
  -4   6  15         75.39         13.43        10.59 o
  -2   6  15         14.00          3.02         5.01 o
   0   6  15          7.50          5.14         7.13 o
   2   6  15          6.19         -0.74        10.28 o
 -34   0  16         23.68         54.96        20.30 o
 -32   0  16        345.69        265.09        29.32 o
 -30   0  16         38.37         84.81        37.80 o
 -28   0  16       1494.64       1306.10       404.90 o
 -26   0  16        165.83        140.31        18.52 o
 -24   0  16        130.09        175.08        19.89 o
 -22   0  16          1.09        500.82        39.13 o
 -20   0  16        350.98        229.53        21.25 o
 -18   0  16          2.82         54.07        39.86 o
 -16   0  16        533.81       1047.76       119.35 o
 -14   0  16        113.43        136.15        13.77 o
 -12   0  16       1762.18       1174.80       131.35 o
 -10   0  16        407.29        273.26        39.63 o
  -8   0  16        977.40       1063.06        75.05 o
  -6   0  16       2002.80       1868.69       170.42 o
  -4   0  16        871.94        980.37        36.55 o
  -2   0  16       4556.87       3914.30        90.36 o
   0   0  16       1297.66        844.04        34.67 o
   2   0  16         14.66         51.69        13.44 o
   4   0  16         61.08        108.13        33.29 o
   6   0  16       1732.18       2062.45        80.76 o
   8   0  16        476.04        422.61        40.82 o
  10   0  16        268.67         53.04        22.18 o
  12   0  16        748.39        522.71        52.94 o
  14   0  16       1062.99        638.12        67.47 o
  16   0  16         82.27        131.09        68.27 o
  18   0  16        284.87        364.76        58.50 o
  20   0  16         28.24        121.26        36.46 o
  22   0  16         92.87        162.52        67.19 o
  24   0  16         69.66        224.51        51.80 o
  26   0  16         60.99        210.38        79.50 o
  30   0  16          1.05        374.09       154.14 o
 -39   1  16         26.90         70.53        28.03 o
 -37   1  16          2.07         35.79        15.61 o
 -35   1  16         54.82        121.76        37.51 o
 -33   1  16         89.77        103.06        23.46 o
 -31   1  16         93.42        124.12        21.21 o
 -29   1  16        155.56        156.27        17.31 o
 -27   1  16         96.57        156.92        22.32 o
 -25   1  16        123.16        132.44        13.69 o
 -23   1  16          0.03         13.75         7.24 o
 -21   1  16         91.92        225.06        24.23 o
 -19   1  16         48.53        106.10        10.89 o
 -17   1  16       1689.00       1569.19        96.54 o
 -15   1  16        811.14        895.39       174.93 o
 -13   1  16         55.54         90.86         8.00 o
 -11   1  16        265.61        239.98        14.37 o
  -9   1  16       2648.21       2235.78       237.02 o
  -7   1  16        749.26        383.09        62.81 o
  -5   1  16        129.34        164.61        10.78 o
  -3   1  16         37.81        168.93        15.96 o
  -1   1  16        537.54        462.42        15.80 o
   1   1  16       2187.80       2512.38        44.51 o
   3   1  16       1380.61       2003.09        73.80 o
   5   1  16        274.05        201.25        17.65 o
   7   1  16         10.04         54.49        13.03 o
   9   1  16       2081.34       2388.66       132.23 o
  11   1  16         45.54        198.87        23.28 o
  13   1  16        222.32        172.51        23.49 o
  15   1  16        181.55        144.93        22.20 o
  17   1  16         34.24         85.30        21.56 o
  19   1  16         90.50        259.34        46.82 o
  21   1  16         89.15        151.09        29.63 o
  23   1  16          0.53        100.45        25.79 o
  25   1  16          0.85        142.13        43.00 o
  27   1  16        268.70        291.85       154.78 o
  29   1  16          5.14         -9.97        41.98 o
  31   1  16        289.68        153.21        86.52 o
  33   1  16         42.28        352.72       170.94 o
 -44   2  16         11.29         52.76        32.73 o
 -42   2  16          3.25         25.09        13.91 o
 -40   2  16          4.12         61.21        15.59 o
 -38   2  16        122.99        137.59        28.56 o
 -36   2  16          7.27         29.13        15.08 o
 -34   2  16         11.92         58.37        19.52 o
 -32   2  16          7.13         48.02        18.02 o
 -30   2  16          0.31         18.47        10.15 o
 -28   2  16         32.63         68.52        15.35 o
 -26   2  16        405.51        297.04        57.71 o
 -24   2  16        151.99        249.92        20.89 o
 -22   2  16          0.17         29.78         7.76 o
 -20   2  16        114.16        265.93        66.05 o
 -18   2  16         23.02         17.30         7.00 o
 -16   2  16        134.32         79.46         8.61 o
 -14   2  16          7.80         85.68         9.60 o
 -12   2  16       1054.14        745.15       192.65 o
 -10   2  16         72.59         89.33         9.38 o
  -8   2  16        280.37        183.25        24.84 o
  -6   2  16        104.37         92.47         8.43 o
  -4   2  16        118.23        152.81        19.93 o
  -2   2  16         17.99        275.82        34.33 o
   0   2  16        185.50        206.76        10.46 o
   2   2  16        379.45        396.62        16.83 o
   4   2  16       1019.32       1003.57        31.90 o
   6   2  16        342.07        314.56        20.99 o
   8   2  16         50.97         46.08        14.18 o
  10   2  16         73.40        149.56        20.19 o
  12   2  16        146.78        102.32        15.88 o
  14   2  16         11.50         57.40        32.51 o
  16   2  16          6.36        156.56        22.05 o
  18   2  16        351.48        376.33        44.27 o
  20   2  16        127.30        139.56        68.54 o
  22   2  16          1.12        102.52        75.39 o
  24   2  16         11.99        136.75        37.88 o
  26   2  16          7.21        -35.26        41.20 o
  28   2  16          0.06         27.85        33.41 o
  30   2  16         96.11         26.45        71.31 o
  32   2  16         63.57         -5.41        66.21 o
  34   2  16          9.52         47.05        58.55 o
  36   2  16          5.71         61.21        63.58 o
  38   2  16          5.22        346.87       169.19 o
 -43   3  16          0.00         23.53        12.93 o
 -41   3  16          0.29         10.56        18.20 o
 -39   3  16         20.04         83.59        17.81 o
 -37   3  16          3.99         35.93        14.90 o
 -35   3  16         53.87        165.90        41.42 o
 -33   3  16          5.36         33.90        13.61 o
 -31   3  16         28.98         39.78        24.07 o
 -29   3  16        243.35        401.65       101.50 o
 -27   3  16        563.92        731.43        40.06 o
 -25   3  16       2365.39       2688.57       107.79 o
 -23   3  16        776.01        704.22        65.26 o
 -21   3  16         14.58         53.63        11.95 o
 -19   3  16        753.76        644.17        30.08 o
 -17   3  16        274.67        215.34        15.22 o
 -15   3  16         11.37         26.50         5.46 o
 -13   3  16         25.66         29.63        10.06 o
 -11   3  16        216.26        163.89        15.03 o
  -9   3  16        550.09        467.22        24.13 o
  -7   3  16         56.14         27.07         4.57 o
  -5   3  16        356.79        320.23        12.68 o
  -3   3  16         90.55         89.48         8.85 o
  -1   3  16        166.69        151.17         7.88 o
   1   3  16        237.50        366.55        17.61 o
   3   3  16         11.20         74.67        11.90 o
   5   3  16         39.37         42.38        10.99 o
   7   3  16         43.83        107.70        28.45 o
   9   3  16        162.08        270.57        24.56 o
  11   3  16       1256.11       1439.77        66.13 o
  13   3  16       1742.68       1406.07       124.04 o
  15   3  16         11.92        149.48        44.01 o
  17   3  16        916.22        688.77        68.80 o
  19   3  16       1248.69       1420.97        94.93 o
  21   3  16        459.25        159.18        80.42 o
  23   3  16         39.10         71.40        29.79 o
  25   3  16         34.73         37.03        52.47 o
  27   3  16         11.49         42.59        68.80 o
  29   3  16          2.19         53.49        65.82 o
  31   3  16          1.20        191.07        60.20 o
  33   3  16          4.13         72.51        59.86 o
  35   3  16          0.30         -3.70        53.58 o
 -40   4  16          7.11         24.95        11.07 o
 -38   4  16         42.94          4.59        11.00 o
 -36   4  16         35.80          7.46         7.41 o
 -34   4  16         21.83         14.37         8.16 o
 -32   4  16         48.81         40.95        10.63 o
 -30   4  16          0.01         10.82        11.82 o
 -28   4  16         42.61         35.83        13.64 o
 -26   4  16          1.84         10.16         7.04 o
 -24   4  16         23.71        147.20        19.95 o
 -22   4  16          0.40          9.71         4.72 o
 -20   4  16          4.83         11.81         8.33 o
 -18   4  16         17.61         38.69         7.95 o
 -16   4  16         51.94         56.55        15.95 o
 -14   4  16         30.90         40.31         6.24 o
 -12   4  16         58.23         76.09         7.44 o
 -10   4  16          9.18         22.61        12.44 o
  -8   4  16        129.20        166.67        10.51 o
  -6   4  16         92.92         88.12        14.03 o
  -4   4  16        134.04        134.09        20.65 o
  -2   4  16          0.01         97.11         5.72 o
   0   4  16        162.89        132.71        11.36 o
   2   4  16         36.47         71.94        12.89 o
   4   4  16         44.35         47.75        16.52 o
   6   4  16          2.40         14.99        10.47 o
   8   4  16         18.58          5.63         4.88 o
  10   4  16          0.01         -8.17         8.17 o
  12   4  16          0.01         63.35        18.23 o
  14   4  16         43.50         28.00        14.41 o
  16   4  16          2.88         27.57        22.72 o
  18   4  16          3.75         15.93        20.06 o
  20   4  16         42.33         77.37        29.24 o
  22   4  16          4.09         28.25        27.18 o
  24   4  16         11.57          5.36        40.55 o
  26   4  16          0.50        122.39        75.25 o
  28   4  16         43.93        186.63        51.64 o
  30   4  16         24.75         98.37        86.66 o
 -31   5  16          1.07          8.85         5.94 o
 -29   5  16          0.79         12.67        10.09 o
 -27   5  16          0.29         24.80         7.57 o
 -25   5  16         19.63         17.38         8.85 o
 -23   5  16          4.30         13.48         7.61 o
 -21   5  16         72.81         60.59        17.16 o
 -19   5  16         21.38         11.86         6.09 o
 -17   5  16          0.61          2.08         5.11 o
 -15   5  16          0.71          2.71        12.46 o
 -13   5  16          2.50         -1.84         4.84 o
 -11   5  16         93.94         68.92        10.20 o
  -9   5  16         50.26         39.30         4.70 o
  -7   5  16         21.21         30.67         4.58 o
  -5   5  16        103.51         44.19         5.17 o
  -3   5  16         97.72         30.27         8.50 o
  -1   5  16          1.09         17.09         8.91 o
   1   5  16         10.52          9.22         5.65 o
   3   5  16        103.48          5.68        10.38 o
   5   5  16         13.66        101.32        18.76 o
   7   5  16         34.29          4.46        14.57 o
   9   5  16          5.47         36.94        16.40 o
  11   5  16          0.28         30.22        40.10 o
  13   5  16         48.12         28.72        38.47 o
  15   5  16          0.05         -0.89        25.10 o
  17   5  16         27.35         32.25        21.57 o
  19   5  16          1.33         35.99        33.37 o
  21   5  16          0.00        117.01        38.02 o
  23   5  16          0.78         38.79        50.63 o
 -41   1  17         44.58         77.55        28.91 o
 -39   1  17          0.37         28.55        18.46 o
 -37   1  17          1.78         60.71        18.31 o
 -35   1  17        268.10        377.30        35.80 o
 -33   1  17         13.39        224.29        26.75 o
 -31   1  17          8.34         41.51        11.55 o
 -29   1  17          9.96         31.16         9.07 o
 -27   1  17         74.07         60.06        10.75 o
 -25   1  17        103.42        174.05        16.67 o
 -23   1  17          0.20         21.43         7.47 o
 -21   1  17         37.46         30.41         8.11 o
 -19   1  17        130.07        135.91        15.65 o
 -17   1  17        102.89         62.74         9.14 o
 -15   1  17         90.38        236.35        82.85 o
 -13   1  17         70.01         62.98         9.97 o
 -11   1  17         10.75         31.51         7.05 o
  -9   1  17        116.68         77.28         8.12 o
  -7   1  17       1060.84        962.57        79.48 o
  -5   1  17         30.06         26.26         7.88 o
  -3   1  17       2626.39       2941.92        58.99 o
  -1   1  17         37.33        209.37        12.09 o
   1   1  17        373.36       1049.04       151.31 o
   3   1  17        281.17        651.19        33.13 o
   5   1  17          9.31         50.78        17.07 o
   7   1  17        319.08        251.71        25.85 o
   9   1  17        230.48        246.75        28.11 o
  11   1  17        134.10        158.97        23.50 o
  13   1  17        253.27        443.19       104.90 o
  15   1  17         11.08        158.67        30.57 o
  17   1  17         57.32        233.36        27.61 o
  19   1  17        126.93        106.27        35.35 o
  21   1  17         96.20         84.77        52.50 o
  23   1  17          6.41         25.46        16.88 o
  25   1  17        374.70        349.89        54.86 o
  27   1  17          0.11          0.43        30.34 o
  29   1  17         13.92          1.65       104.69 o
  31   1  17         46.78         18.26        72.37 o
  33   1  17        174.87         89.75        56.36 o
  35   1  17        210.72         36.43       106.24 o
  37   1  17         34.61         74.51       213.23 o
 -44   2  17         37.20         29.16        29.04 o
 -42   2  17          2.82        103.98        33.15 o
 -40   2  17         26.54         41.09        17.57 o
 -38   2  17         38.37         44.44        15.14 o
 -36   2  17         46.53         85.92        21.23 o
 -34   2  17        253.61        144.77        37.53 o
 -32   2  17         18.24         34.24        13.51 o
 -30   2  17         58.10         57.09        15.68 o
 -28   2  17        510.80        721.08        50.63 o
 -26   2  17          1.61         23.14         8.50 o
 -24   2  17         49.34         92.15        11.57 o
 -22   2  17        262.99        216.37        17.98 o
 -20   2  17         76.58         71.83        11.61 o
 -18   2  17          8.49         15.80         6.13 o
 -16   2  17        306.14        214.06        18.08 o
 -14   2  17         79.06         69.15        14.62 o
 -12   2  17        117.35        102.09         9.55 o
 -10   2  17         32.74         35.12         6.02 o
  -8   2  17        904.37        802.84        24.70 o
  -6   2  17         74.11         53.87        11.99 o
  -4   2  17        379.15        283.80        16.24 o
  -2   2  17       1050.74       1167.09        35.64 o
   0   2  17         49.23        154.34        13.51 o
   2   2  17         74.87        147.84        14.37 o
   4   2  17          2.26        183.10        72.13 o
   6   2  17          3.33         58.24        17.46 o
   8   2  17         12.84         61.62        11.07 o
  10   2  17        180.07        158.37        26.10 o
  12   2  17          3.15         88.73        38.21 o
  14   2  17        117.96        124.45        21.57 o
  16   2  17          0.15         68.77        30.94 o
  18   2  17        102.55         46.17        19.71 o
  20   2  17         14.31        147.69        26.97 o
  22   2  17          0.96         38.41        73.45 o
  24   2  17          6.50        180.94        40.47 o
  26   2  17         48.76         55.92        78.96 o
  28   2  17          0.83        -22.10        22.10 o
  30   2  17          0.01         42.77        30.97 o
  32   2  17          0.01        -22.65        22.65 o
  34   2  17         15.29        121.23       110.71 o
  36   2  17          4.40         83.93        93.75 o
 -43   3  17          2.04         25.63        15.07 o
 -41   3  17          7.50          4.55         9.94 o
 -39   3  17         39.90         59.01        20.55 o
 -37   3  17          0.64         21.59        10.45 o
 -35   3  17          1.14        142.65        67.69 o
 -33   3  17         58.08         43.12        13.16 o
 -31   3  17         41.92         31.83        10.78 o
 -29   3  17          0.12        205.52       154.41 o
 -27   3  17        111.83         97.46        23.41 o
 -25   3  17         86.91        113.64        44.42 o
 -23   3  17         49.59        137.65        14.98 o
 -21   3  17          8.11         48.97         8.83 o
 -19   3  17          0.89         40.83         9.69 o
 -17   3  17        206.18        389.44        35.97 o
 -15   3  17        195.05        189.89        13.69 o
 -13   3  17         20.14         23.67         6.66 o
 -11   3  17         29.44         50.38         7.05 o
  -9   3  17        174.31        183.69        11.20 o
  -7   3  17          3.39         24.36         6.52 o
  -5   3  17         61.27         57.37         6.77 o
  -3   3  17          2.66         91.24        29.13 o
  -1   3  17          4.31        114.76        15.01 o
   1   3  17        325.26        299.21        13.37 o
   3   3  17         25.74         59.96        34.68 o
   5   3  17         14.97         26.72         7.72 o
   7   3  17          0.01         13.06        18.36 o
   9   3  17        117.40        175.35        20.39 o
  11   3  17        194.00        683.85       207.64 o
  13   3  17        280.76        433.05        43.64 o
  15   3  17        324.02        506.21        41.72 o
  17   3  17         74.59        138.74        45.30 o
  19   3  17        266.76        315.16        47.26 o
  21   3  17         32.17        103.85        27.85 o
  23   3  17        116.17         87.05        38.91 o
  25   3  17          0.29        129.31        51.83 o
  27   3  17          9.03        144.73        87.97 o
  29   3  17          0.07         36.09        41.85 o
  31   3  17          2.36        -36.55        45.01 o
  33   3  17          0.30          8.16        47.17 o
 -38   4  17          7.52         10.30         7.51 o
 -36   4  17         20.92         28.36         9.86 o
 -34   4  17         54.63         67.88        59.42 o
 -32   4  17          7.15         25.87        10.58 o
 -30   4  17          0.71          6.96         6.01 o
 -28   4  17         23.18         26.51        14.62 o
 -26   4  17          7.09         54.55        30.48 o
 -24   4  17          5.02         14.24         5.72 o
 -22   4  17          0.42         21.72        25.71 o
 -20   4  17         13.95         13.98        13.66 o
 -18   4  17          3.23         45.18        20.62 o
 -16   4  17         81.05         70.12         8.78 o
 -14   4  17        105.29         91.32         8.09 o
 -12   4  17          0.00         34.53        11.14 o
 -10   4  17          0.66         22.77         6.13 o
  -8   4  17        101.13        114.11         7.23 o
  -6   4  17        278.02        242.09        18.93 o
  -4   4  17        253.63        189.29         9.16 o
  -2   4  17         50.44         87.82        16.80 o
   0   4  17         19.76         59.13         5.37 o
   2   4  17         16.32        109.24        10.17 o
   4   4  17         50.88         34.31         7.84 o
   6   4  17         90.81         92.03        19.05 o
   8   4  17         56.52         16.63        14.57 o
  10   4  17         35.09         31.84        12.15 o
  12   4  17          3.24         38.95        30.94 o
  14   4  17         12.03         41.87        18.33 o
  16   4  17          0.89         22.83        14.25 o
  18   4  17         23.08         40.09        18.35 o
  20   4  17         25.33          7.48        19.59 o
  22   4  17          0.90         54.84        26.37 o
  24   4  17         41.04         45.21        39.82 o
  26   4  17          9.07         85.71        44.15 o
  28   4  17          2.24         72.42        83.13 o
 -29   5  17         20.64        106.28        21.60 o
 -27   5  17          6.78         44.39        14.02 o
 -25   5  17         14.70         44.49        16.86 o
 -23   5  17          0.06         83.39        17.93 o
 -21   5  17          1.35         12.05         5.65 o
 -19   5  17          8.39         15.69        29.52 o
 -17   5  17          0.12         20.70        19.33 o
 -15   5  17         25.37         51.71        24.68 o
 -13   5  17          6.20         10.41         4.14 o
 -11   5  17          5.72         23.67         6.88 o
  -9   5  17          7.68         40.49         8.50 o
  -7   5  17          2.81          1.53         3.61 o
  -5   5  17          0.16          9.59         3.39 o
  -3   5  17          4.48         11.47         3.62 o
  -1   5  17         11.97          6.53         4.88 o
   1   5  17          2.13         68.33        15.26 o
   3   5  17          7.81         29.95         9.80 o
   5   5  17         62.18         81.23        27.61 o
   7   5  17         14.71         40.63        15.41 o
   9   5  17          0.04         18.98        13.01 o
  11   5  17         22.25         50.41        16.10 o
  13   5  17          1.47         74.71        22.49 o
  15   5  17          1.50         15.17        24.30 o
  17   5  17         13.22         32.94        36.85 o
  19   5  17         13.25         47.75        26.78 o
  21   5  17          0.37         -7.91        44.50 o
 -40   0  18          1.48         17.23        25.51 o
 -38   0  18        630.52        424.22        47.04 o
 -36   0  18        240.24        160.44        32.28 o
 -34   0  18        265.11        234.12        47.44 o
 -32   0  18        296.65        321.00        43.95 o
 -30   0  18        892.08       1036.18        73.85 o
 -28   0  18        315.52        385.32       158.73 o
 -26   0  18        115.97         78.91        16.39 o
 -24   0  18         27.15        136.78        18.37 o
 -22   0  18          1.57         17.30        10.18 o
 -20   0  18         40.09         95.11        14.89 o
 -18   0  18          6.88        484.90        47.84 o
 -16   0  18         17.80         34.31         8.02 o
 -14   0  18       1253.53       1176.07        54.97 o
 -12   0  18        223.39        247.98        26.78 o
 -10   0  18         92.07        127.01        46.20 o
  -8   0  18        531.88        585.95        29.93 o
  -6   0  18       2354.70       4202.01       130.08 o
  -4   0  18        594.17        641.67        55.98 o
  -2   0  18          2.52        313.23        86.00 o
   0   0  18        512.74        581.38        28.36 o
   2   0  18       3869.30       4573.19       227.48 o
   4   0  18         57.69        262.33        38.66 o
   6   0  18       1104.59       1042.21        53.92 o
   8   0  18       1294.19       1009.65        60.02 o
  10   0  18        655.22        512.14       113.78 o
  12   0  18        173.94        390.02        44.68 o
  14   0  18         17.16         30.91        16.31 o
  16   0  18        555.33        532.98        61.02 o
  18   0  18       2765.64       2986.81       169.13 o
  20   0  18         69.95        190.59        41.53 o
  22   0  18        168.23        231.81        43.55 o
  24   0  18          5.84         33.42        17.46 o
  26   0  18         55.19         11.63        41.11 o
  28   0  18        331.36        261.23        67.87 o
  30   0  18          9.67         31.33        46.19 o
  32   0  18        297.99        238.86       104.13 o
 -43   1  18          0.25         -0.51        16.34 o
 -41   1  18          0.26         15.52        13.22 o
 -39   1  18          9.20         22.53        11.98 o
 -37   1  18         70.80        123.38        39.12 o
 -35   1  18        149.12        252.76        24.69 o
 -33   1  18         12.75         24.59        10.76 o
 -31   1  18         22.68         29.48         9.55 o
 -29   1  18         18.76         41.53        12.16 o
 -27   1  18         11.89        766.35       319.02 o
 -25   1  18         34.85        105.75        14.14 o
 -23   1  18        147.48        124.75        14.13 o
 -21   1  18          5.94         51.21        16.84 o
 -19   1  18         35.55         70.75         8.60 o
 -17   1  18         21.05         33.22         7.65 o
 -15   1  18        642.36        590.19       148.03 o
 -13   1  18        264.45        136.90        10.68 o
 -11   1  18       1434.21       1256.90        96.15 o
  -9   1  18        152.17        157.04        12.42 o
  -7   1  18         37.48         17.84         6.22 o
  -5   1  18          1.50         17.90         6.03 o
  -3   1  18        219.03        339.06        26.97 o
  -1   1  18        483.48        370.20        14.64 o
   1   1  18        475.59        466.73        20.02 o
   3   1  18        589.65        626.55        24.87 o
   5   1  18        570.83        536.00        25.34 o
   7   1  18        364.27        605.50        50.51 o
   9   1  18        582.68        401.90        59.90 o
  11   1  18         11.78         40.03        11.56 o
  13   1  18          1.18         59.34        14.56 o
  15   1  18        707.62        689.08        56.12 o
  17   1  18          2.73        187.64        34.98 o
  19   1  18          6.88         64.24        23.36 o
  21   1  18         14.14         15.56        17.90 o
  23   1  18         86.98        134.90        27.65 o
  25   1  18          4.00         30.19        22.39 o
  27   1  18        102.44         40.68        44.68 o
  29   1  18          0.00         83.10        97.75 o
  31   1  18         19.08         40.71        55.21 o
  33   1  18         28.98         68.09        81.59 o
  35   1  18         41.57        258.53        93.24 o
  37   1  18         69.94         85.47       108.41 o
  39   1  18          0.14        241.89       258.55 o
 -44   2  18          8.23         22.26        37.44 o
 -42   2  18          3.10         45.67        14.85 o
 -40   2  18          1.58         47.95        18.18 o
 -38   2  18         56.68        101.70        20.29 o
 -36   2  18         30.40         15.91        12.86 o
 -34   2  18         15.49         41.01        14.11 o
 -32   2  18        305.55        311.21        27.98 o
 -30   2  18        178.90        122.49        21.36 o
 -28   2  18         71.99         97.27        13.37 o
 -26   2  18         56.72         61.25        12.36 o
 -24   2  18        416.48        370.83        30.78 o
 -22   2  18        131.90        342.08       103.41 o
 -20   2  18         10.40         24.99         7.41 o
 -18   2  18        546.71        491.27        29.54 o
 -16   2  18        126.49        101.12         9.94 o
 -14   2  18         10.66        227.45        82.27 o
 -12   2  18         59.72         94.81         9.71 o
 -10   2  18        165.17        139.88        14.59 o
  -8   2  18       1455.72       1158.70        41.86 o
  -6   2  18          1.22         47.27        10.23 o
  -4   2  18        287.53        197.11        15.20 o
  -2   2  18       1250.11       1241.64        44.12 o
   0   2  18        187.55        288.07        16.54 o
   2   2  18          5.71         63.02        10.75 o
   4   2  18        114.65        239.04        17.53 o
   6   2  18        242.31        236.14        34.83 o
   8   2  18        339.17        227.34        20.27 o
  10   2  18        424.02        294.94        24.25 o
  12   2  18          9.51         80.19        34.18 o
  14   2  18        269.19        197.37        25.99 o
  16   2  18         81.97        113.94        20.39 o
  18   2  18          0.12         26.18        42.60 o
  20   2  18         62.51        128.12        49.56 o
  22   2  18          2.43         77.33        27.29 o
  24   2  18         34.63         50.56        52.47 o
  26   2  18          0.62         89.68        31.61 o
  28   2  18         28.15        184.79        48.85 o
  30   2  18         21.19         91.94       103.21 o
  32   2  18          1.48         70.87        43.15 o
  34   2  18         16.49         44.25       116.42 o
  36   2  18         47.41         84.38       173.45 o
 -41   3  18         69.10         44.85        17.33 o
 -39   3  18         29.86         47.08        14.73 o
 -37   3  18          0.77         51.79        17.28 o
 -35   3  18         55.52         76.23        14.56 o
 -33   3  18         65.81        192.18        72.54 o
 -31   3  18          2.74         16.86         9.55 o
 -29   3  18         12.47         14.71         9.98 o
 -27   3  18        204.59        372.97        68.55 o
 -25   3  18          1.24         11.13         8.04 o
 -23   3  18         29.26         34.87         7.92 o
 -21   3  18        496.76        520.13        24.32 o
 -19   3  18        780.69        694.81        27.12 o
 -17   3  18         62.09        107.29         9.29 o
 -15   3  18         15.35         22.82         5.32 o
 -13   3  18         13.06         29.12         5.75 o
 -11   3  18        359.70        257.79        26.72 o
  -9   3  18        548.50        411.41        16.06 o
  -7   3  18        367.75        268.58        19.28 o
  -5   3  18        137.02         92.18        10.87 o
  -3   3  18        376.43        466.56        15.83 o
  -1   3  18         99.62        127.81        12.24 o
   1   3  18         76.79        137.12        15.32 o
   3   3  18        249.42        278.37        27.15 o
   5   3  18         22.12         43.94        10.92 o
   7   3  18        108.60        135.16        13.20 o
   9   3  18          5.80          9.00        13.53 o
  11   3  18       1276.80        787.54        90.40 o
  13   3  18        666.37        716.22        43.74 o
  15   3  18       1498.38        766.44        47.01 o
  17   3  18         18.46        123.07        19.46 o
  19   3  18         43.98        184.70        30.18 o
  21   3  18        148.86        188.86        33.31 o
  23   3  18          0.00        128.82       137.00 o
  25   3  18         32.65         56.25        39.29 o
  27   3  18         23.27        -33.87        55.74 o
  29   3  18         24.07         43.68        40.00 o
  31   3  18          1.50         26.75        73.37 o
 -38   4  18         35.27         64.54        13.29 o
 -36   4  18          0.18         13.02        10.04 o
 -34   4  18         34.26         65.24        26.26 o
 -32   4  18          1.67         13.01        15.24 o
 -30   4  18         11.54         35.27         9.81 o
 -28   4  18         25.06         24.84        17.59 o
 -26   4  18          0.42        149.10        57.48 o
 -24   4  18          2.76         57.55        11.07 o
 -22   4  18          0.11         22.46        13.74 o
 -20   4  18         21.97        106.16        11.13 o
 -18   4  18         55.20         58.67         7.48 o
 -16   4  18        150.39        200.58        42.94 o
 -14   4  18         79.98         80.90         7.64 o
 -12   4  18        430.44        269.97        15.70 o
 -10   4  18          7.48         38.91         4.79 o
  -8   4  18         63.48         52.31         4.94 o
  -6   4  18         23.57         64.91         6.49 o
  -4   4  18          5.58         24.38         6.08 o
  -2   4  18        166.50        141.40        15.28 o
   0   4  18        104.34         50.92         5.27 o
   2   4  18        197.36        168.01        13.20 o
   4   4  18         34.11         53.72         9.02 o
   6   4  18         22.76         24.74        13.82 o
   8   4  18         20.59         13.59        13.03 o
  10   4  18         55.73         23.82        13.87 o
  12   4  18          1.38         60.35        76.35 o
  14   4  18         12.75         25.69        27.97 o
  16   4  18          0.18          1.64        13.66 o
  18   4  18         15.16         82.27        33.76 o
  20   4  18          0.58        -21.01        35.17 o
  22   4  18         41.22         29.67        36.54 o
  24   4  18          0.16         19.85        46.82 o
  26   4  18         58.12         51.54        36.83 o
 -29   5  18          3.80         58.85        12.84 o
 -27   5  18          0.05         16.50        28.67 o
 -25   5  18         12.34         20.01        18.88 o
 -23   5  18          2.30         54.14        14.70 o
 -21   5  18          5.36         21.55        20.80 o
 -19   5  18          0.76         44.31        24.63 o
 -17   5  18         52.40         14.81         5.56 o
 -15   5  18         12.98         22.66         7.01 o
 -13   5  18        112.08        111.49        13.44 o
 -11   5  18         21.76         34.63         4.27 o
  -9   5  18          1.62          8.55         4.47 o
  -7   5  18          3.43         12.02         3.59 o
  -5   5  18         28.86         33.50        14.59 o
  -3   5  18          2.31         11.68        16.00 o
  -1   5  18          4.52         14.78         3.35 o
   1   5  18          1.33         23.84         8.88 o
   3   5  18         18.48         26.33         9.03 o
   5   5  18        126.61         98.65        16.64 o
   7   5  18          0.81         25.01        15.64 o
   9   5  18         10.54         29.84        15.31 o
  11   5  18         19.39         40.94        14.92 o
  13   5  18          0.03         47.42        19.51 o
  15   5  18          2.48         31.87        16.39 o
  17   5  18          5.49        -14.12        33.28 o
  19   5  18          0.05         10.38        19.54 o
 -47   1  19         51.29         44.46        24.68 o
 -45   1  19          0.23         27.33        17.09 o
 -43   1  19          0.57         17.13        13.25 o
 -41   1  19         41.99         68.09        15.69 o
 -39   1  19          0.13        224.51        27.03 o
 -37   1  19        190.38        419.89        36.24 o
 -35   1  19         24.01         50.36        11.85 o
 -33   1  19         87.38        295.60       117.82 o
 -31   1  19        221.10        140.47        17.29 o
 -29   1  19        361.28        271.32        41.88 o
 -27   1  19        274.89        300.41        27.11 o
 -25   1  19        535.18        596.61        24.06 o
 -23   1  19         55.25        126.09        16.44 o
 -21   1  19        169.07        245.77        70.49 o
 -19   1  19        263.42        173.75        11.79 o
 -17   1  19        106.17         78.55        12.99 o
 -15   1  19        360.54        214.68        14.94 o
 -13   1  19        120.57        126.21        11.67 o
 -11   1  19         41.60         28.68         7.70 o
  -9   1  19          0.27         72.66        28.90 o
  -7   1  19         86.75         48.32         9.20 o
  -5   1  19        303.77        205.55        16.43 o
  -3   1  19         70.12         82.55        11.20 o
  -1   1  19        184.48        187.88        39.28 o
   1   1  19         70.75        206.34        19.47 o
   3   1  19        203.26        356.78        21.59 o
   5   1  19         63.57        120.24        19.09 o
   7   1  19          0.19         82.68        16.80 o
   9   1  19         84.15        122.17        31.09 o
  11   1  19          1.68        514.14       178.40 o
  13   1  19          3.99         17.01        11.85 o
  15   1  19        784.09        571.43        43.09 o
  17   1  19          1.35         24.07        16.73 o
  19   1  19        250.12        275.55        31.29 o
  21   1  19         17.18         41.27        26.09 o
  23   1  19        114.82        132.54        35.27 o
  25   1  19        106.57        291.71        54.55 o
  27   1  19          2.31         41.98        25.25 o
  29   1  19         36.59         49.01        38.98 o
  31   1  19         65.01         34.13        38.95 o
  33   1  19          3.87         69.73        47.71 o
  35   1  19          0.29        183.55        72.71 o
  37   1  19          0.32          1.11        84.17 o
 -44   2  19         55.89         61.97        13.31 o
 -42   2  19         89.88         61.88        18.84 o
 -40   2  19         23.94         31.77        13.39 o
 -38   2  19          2.67         -0.42        11.74 o
 -36   2  19         20.08         54.53        14.24 o
 -34   2  19        388.72        483.61        34.25 o
 -32   2  19        355.71        396.57        31.04 o
 -30   2  19         27.63        119.44        17.95 o
 -28   2  19        102.06         69.78        11.22 o
 -26   2  19         52.59        110.79        16.60 o
 -24   2  19          8.07         34.79         7.88 o
 -22   2  19        301.44        184.08        20.28 o
 -20   2  19        121.24        246.04        16.52 o
 -18   2  19          7.26         27.80         6.50 o
 -16   2  19        525.24        280.71        22.89 o
 -14   2  19         60.74        121.35        12.63 o
 -12   2  19        241.65        182.65        11.59 o
 -10   2  19          0.25         19.86         5.79 o
  -8   2  19       1234.08        969.34        27.13 o
  -6   2  19        312.23        305.72        15.99 o
  -4   2  19        495.55        385.43        15.93 o
  -2   2  19         18.83        297.86        20.81 o
   0   2  19        467.69        377.81        15.13 o
   2   2  19         20.01         36.88         5.45 o
   4   2  19        333.75        430.26        39.21 o
   6   2  19        161.21        181.08        18.51 o
   8   2  19         49.38        177.07        18.10 o
  10   2  19        799.45        621.56        34.60 o
  12   2  19         50.49         54.81        55.30 o
  14   2  19         11.87         93.29        30.40 o
  16   2  19        644.82        558.73        40.11 o
  18   2  19        103.82        182.10        24.57 o
  20   2  19        249.38         69.86        59.41 o
  22   2  19        745.35        551.30        51.06 o
  24   2  19         18.14        173.20        49.93 o
  26   2  19        162.02        181.18        44.47 o
  28   2  19         59.40         61.69        39.53 o
  30   2  19         19.06         66.86        64.76 o
  32   2  19          9.35        151.38       106.98 o
 -41   3  19          1.22         14.79         7.70 o
 -39   3  19         25.24         27.23        10.86 o
 -37   3  19          1.09          7.16        17.80 o
 -35   3  19         26.64         24.45        10.33 o
 -33   3  19         45.90         41.07        10.78 o
 -31   3  19        278.12        204.23        23.35 o
 -29   3  19         16.50          9.12         8.84 o
 -27   3  19         53.79         56.02        11.04 o
 -25   3  19         11.79         36.91        12.02 o
 -23   3  19         33.83         81.05        17.62 o
 -21   3  19         69.32         70.51        13.12 o
 -19   3  19          0.07         30.85         6.86 o
 -17   3  19         50.57        141.93        21.89 o
 -15   3  19         67.64         60.55         9.81 o
 -13   3  19         47.23         41.58         9.67 o
 -11   3  19        400.41        324.83        16.63 o
  -9   3  19         15.28         52.33        17.71 o
  -7   3  19        133.15        143.11        38.03 o
  -5   3  19          0.22         46.04        16.85 o
  -3   3  19        230.70        352.94        58.06 o
  -1   3  19         80.44        146.81         8.76 o
   1   3  19          6.60         99.21         9.95 o
   3   3  19        505.32        377.70        18.72 o
   5   3  19         26.28         43.91         7.07 o
   7   3  19        105.64        115.37        16.26 o
   9   3  19         30.19         85.40        11.65 o
  11   3  19         37.50        153.67        26.46 o
  13   3  19          0.76         69.98        18.91 o
  15   3  19        114.91        160.26        20.77 o
  17   3  19          6.89         53.79        18.44 o
  19   3  19        307.11         88.82        45.45 o
  21   3  19         14.77         13.30        42.74 o
  23   3  19         28.28        100.17        35.90 o
  25   3  19          0.86         -7.12        55.99 o
  27   3  19          7.83         87.79        89.63 o
  29   3  19          0.19         84.37        74.71 o
  31   3  19         15.05         65.03        95.05 o
 -38   4  19          1.40          9.62        12.27 o
 -36   4  19         36.10         59.04        12.49 o
 -34   4  19         19.54         13.60         7.80 o
 -32   4  19         79.66         81.20        13.92 o
 -30   4  19          1.02         19.08        14.40 o
 -28   4  19         92.12         88.03        14.94 o
 -26   4  19         70.51         38.91        15.19 o
 -24   4  19          1.11         42.11        12.22 o
 -22   4  19        271.79        201.90        19.54 o
 -20   4  19         29.98         27.78         6.97 o
 -18   4  19         43.18         50.42        13.27 o
 -16   4  19          2.12         15.71         5.87 o
 -14   4  19         14.12         46.83        12.86 o
 -12   4  19          1.89         17.16         6.82 o
 -10   4  19         54.34         38.78         5.19 o
  -8   4  19         37.40         70.62         6.01 o
  -6   4  19        368.00        320.26        14.74 o
  -4   4  19        242.50        180.93         9.35 o
  -2   4  19         28.10         70.29        15.11 o
   0   4  19          8.51         76.35        11.30 o
   2   4  19        143.87        147.52        14.29 o
   4   4  19         39.70         35.69         7.91 o
   6   4  19        107.34         53.02        27.62 o
   8   4  19         20.89         24.86        15.89 o
  10   4  19         90.01         68.82        21.37 o
  12   4  19         20.03         98.31        22.40 o
  14   4  19          0.02         18.83        18.78 o
  16   4  19         60.64         36.55        58.18 o
  18   4  19          4.92         18.33        98.41 o
  20   4  19         11.83         42.83        46.76 o
  22   4  19          3.68         11.41        26.57 o
  24   4  19         38.46        118.32       106.01 o
  26   4  19         15.25        209.42        65.42 o
 -27   5  19          0.57         11.71         6.21 o
 -25   5  19         22.83         16.75        16.50 o
 -23   5  19          2.11         25.61        10.26 o
 -21   5  19          0.31         12.19        18.19 o
 -19   5  19         21.38         30.93         8.21 o
 -17   5  19          0.01         11.81         7.22 o
 -15   5  19          0.20          6.15         3.22 o
 -13   5  19          4.77         23.14        12.98 o
 -11   5  19         23.30         22.87         3.05 o
  -9   5  19         38.96         28.49         5.10 o
  -7   5  19         13.47         16.79         4.75 o
  -5   5  19        107.92         80.58         9.20 o
  -3   5  19         18.15         46.29         8.89 o
  -1   5  19         61.28         24.74         4.48 o
   1   5  19         10.00         16.88         5.65 o
   3   5  19         24.81          3.06         6.54 o
   5   5  19          3.30         11.09        11.94 o
   7   5  19          2.66         11.24        15.24 o
   9   5  19         15.79         25.54        12.54 o
  11   5  19          2.91         54.40        17.65 o
  13   5  19          2.43         97.48        31.69 o
  15   5  19          2.16         68.58        63.06 o
  17   5  19          6.69          0.26        23.65 o
  19   5  19          0.95          9.46        23.07 o
 -44   0  20         48.85         81.58        27.53 o
 -42   0  20        153.85        180.42        63.05 o
 -40   0  20        117.78        188.96        24.97 o
 -38   0  20          0.03         17.03        15.03 o
 -36   0  20        274.75        167.70        25.83 o
 -34   0  20         62.34         31.12        18.06 o
 -32   0  20        213.20        142.84        27.35 o
 -30   0  20        672.12        556.63        76.32 o
 -28   0  20        134.35         39.72        13.95 o
 -26   0  20        365.55        311.03        38.10 o
 -24   0  20        148.54        205.08        22.56 o
 -22   0  20        683.45        615.27        34.55 o
 -20   0  20        906.34        566.99       131.74 o
 -18   0  20        350.67        256.86        20.58 o
 -16   0  20          1.74         31.70        21.10 o
 -14   0  20        178.82        114.76        15.11 o
 -12   0  20        139.51        153.97        15.61 o
 -10   0  20       2095.52       1017.86        44.93 o
  -8   0  20       2323.37       2748.10       204.45 o
  -6   0  20        867.02        641.99        32.34 o
  -4   0  20         25.78         99.64        13.04 o
  -2   0  20        254.63        355.61        70.86 o
   0   0  20        116.59        233.78        18.06 o
   2   0  20        273.68        444.06        50.75 o
   4   0  20         24.13         21.21        10.72 o
   6   0  20        145.22        149.82        20.72 o
   8   0  20        217.09        273.05        30.68 o
  10   0  20         49.47        146.34        28.80 o
  12   0  20       1163.88       1368.20        77.63 o
  14   0  20        938.71        656.06        60.14 o
  16   0  20         84.99        126.74        31.49 o
  18   0  20        544.35        770.22        89.12 o
  20   0  20        734.00       1309.00       107.64 o
  22   0  20          0.27          5.95        38.57 o
  24   0  20          1.91         -2.56        11.93 o
  26   0  20        669.86        464.12        69.88 o
  28   0  20        101.37         -3.24        36.88 o
  30   0  20          4.55        -45.98        52.02 o
  34   0  20         13.19        376.21       142.91 o
  36   0  20         11.33        390.73       135.19 o
  38   0  20          2.59        560.19       286.01 o
  40   0  20         75.09        889.45       453.25 o
 -45   1  20          0.32          4.63        10.05 o
 -43   1  20          0.38         20.22        14.91 o
 -41   1  20          0.89         25.05        16.55 o
 -39   1  20          0.22         33.40        14.54 o
 -37   1  20          7.06         34.03        13.75 o
 -35   1  20        152.47        131.08        14.15 o
 -33   1  20         58.91        109.55        13.69 o
 -31   1  20        224.46        246.72        20.83 o
 -29   1  20          7.94         31.59         9.58 o
 -27   1  20        677.26        536.19        32.00 o
 -25   1  20        147.47        143.92        13.02 o
 -23   1  20         69.96         80.91        12.36 o
 -21   1  20        351.90        304.82        20.77 o
 -19   1  20        179.52        148.89        13.26 o
 -17   1  20        200.55        210.94        21.07 o
 -15   1  20        466.22        367.85        16.78 o
 -13   1  20         17.08         59.54        11.39 o
 -11   1  20        256.93        321.37        86.34 o
  -9   1  20         80.76        195.13        16.25 o
  -7   1  20         10.48         59.11        10.31 o
  -5   1  20        215.26        290.14        15.11 o
  -3   1  20          0.92        210.34        23.48 o
  -1   1  20         21.41        118.59         9.64 o
   1   1  20          6.66        197.47        14.89 o
   3   1  20        458.98        396.44        19.97 o
   5   1  20        474.30        480.32        24.12 o
   7   1  20         80.78         94.43        15.68 o
   9   1  20        415.09        413.55        31.55 o
  11   1  20        260.30        256.60        43.19 o
  13   1  20         35.46        192.92        48.94 o
  15   1  20        155.75        183.44        25.42 o
  17   1  20        188.34         98.08        23.19 o
  19   1  20         43.80         10.07        15.85 o
  21   1  20        317.70        318.51        35.21 o
  23   1  20         20.66         64.61        36.15 o
  25   1  20        137.70         90.51        32.06 o
  27   1  20         97.14         97.21        30.11 o
  29   1  20          7.38         27.11        31.72 o
  31   1  20          2.66        131.23        90.99 o
  33   1  20          1.07         58.10       110.67 o
  35   1  20          7.84        250.38       196.56 o
  37   1  20          3.43         95.22        77.28 o
 -44   2  20          1.34         38.21        28.46 o
 -42   2  20          7.51         47.96        32.21 o
 -40   2  20          1.48          1.68        12.18 o
 -38   2  20         43.59         43.42        13.20 o
 -36   2  20         40.35         44.06        13.87 o
 -34   2  20          8.40          4.30         9.46 o
 -32   2  20          6.73         42.72        11.22 o
 -30   2  20         28.54         32.50         9.36 o
 -28   2  20        237.05        146.40        16.16 o
 -26   2  20        764.35        760.03        33.36 o
 -24   2  20        262.82        171.93        18.19 o
 -22   2  20        384.72        338.90        17.44 o
 -20   2  20         62.35        113.85        10.51 o
 -18   2  20          4.72         40.13        16.62 o
 -16   2  20        273.54        179.22        28.98 o
 -14   2  20         53.55         69.38         7.46 o
 -12   2  20          0.06         46.30         8.74 o
 -10   2  20          3.29         12.71         6.66 o
  -8   2  20         15.21         40.39         7.44 o
  -6   2  20          8.07         20.48         5.74 o
  -4   2  20          0.70         38.87         9.22 o
  -2   2  20         16.11        133.78        16.99 o
   0   2  20          6.82        194.39        13.32 o
   2   2  20         11.36         72.56        10.47 o
   4   2  20          2.42        162.28        14.55 o
   6   2  20        359.20        427.18        23.08 o
   8   2  20          2.51        210.00        56.87 o
  10   2  20         62.43        150.80        19.78 o
  12   2  20        831.17        594.69        54.40 o
  14   2  20        289.24         87.41        17.31 o
  16   2  20        497.34        285.98        31.45 o
  18   2  20        355.52        276.90        49.11 o
  20   2  20        588.89        361.47        41.11 o
  22   2  20         89.55        194.39        38.17 o
  24   2  20          0.14         74.96        65.49 o
  26   2  20        162.68         79.79        28.65 o
  28   2  20         17.02        104.17        60.83 o
  30   2  20         62.60         20.63        48.69 o
 -41   3  20         10.21         38.27        20.46 o
 -39   3  20          4.14         15.14         8.80 o
 -37   3  20         32.56         52.68        14.75 o
 -35   3  20        107.76        241.39        44.76 o
 -33   3  20        165.78        227.40        24.06 o
 -31   3  20        117.31         87.61        15.80 o
 -29   3  20         77.51        101.44        13.90 o
 -27   3  20         45.62         47.42        10.07 o
 -25   3  20         77.60        134.17        26.02 o
 -23   3  20        365.33        419.80        23.38 o
 -21   3  20         19.05         28.54         8.10 o
 -19   3  20          8.85         18.27         5.27 o
 -17   3  20         40.71         44.09         8.58 o
 -15   3  20          0.23          9.20         5.14 o
 -13   3  20         19.65         17.46         4.83 o
 -11   3  20         20.98         27.40        16.67 o
  -9   3  20         36.08         66.40         8.65 o
  -7   3  20        333.44        274.51        18.92 o
  -5   3  20       1093.05        742.96        34.13 o
  -3   3  20        230.35        278.50        14.87 o
  -1   3  20         36.83        103.06        13.93 o
   1   3  20        410.95        300.21        16.00 o
   3   3  20          0.98        130.79        18.54 o
   5   3  20          2.96         68.47         9.02 o
   7   3  20         36.12         79.86        10.94 o
   9   3  20         25.80         91.77        16.44 o
  11   3  20         84.24        136.88        19.27 o
  13   3  20         27.30        154.68        23.72 o
  15   3  20          0.24         44.54        30.39 o
  17   3  20        116.04         19.95        16.98 o
  19   3  20         57.53         26.52        17.64 o
  21   3  20         80.48         28.47        21.13 o
  23   3  20         39.08         16.43        23.80 o
  25   3  20         31.96         73.65        61.54 o
  27   3  20         19.60         -1.38        37.80 o
  29   3  20          6.03        120.75        79.27 o
 -36   4  20          0.02         50.98        22.65 o
 -34   4  20         31.85        113.98        17.14 o
 -32   4  20         22.45        236.23        62.42 o
 -30   4  20          6.94         36.51        12.64 o
 -28   4  20        199.00         94.08        15.04 o
 -26   4  20         20.29         33.56         9.94 o
 -24   4  20          0.34         18.96         7.83 o
 -22   4  20         14.62         62.07         9.92 o
 -20   4  20         25.47         75.88         9.56 o
 -18   4  20         16.41          7.09         4.77 o
 -16   4  20         20.66         20.19         9.67 o
 -14   4  20          7.19         14.35         9.16 o
 -12   4  20        134.68         88.20         7.47 o
 -10   4  20         14.19         35.11        18.19 o
  -8   4  20          0.45          8.99         6.97 o
  -6   4  20         25.17        126.63        16.08 o
  -4   4  20         27.38         89.42         9.00 o
  -2   4  20         30.09         39.62         5.19 o
   0   4  20         34.14         44.49         9.39 o
   2   4  20         17.33         88.34         8.57 o
   4   4  20          8.93          7.41         5.28 o
   6   4  20         38.41         82.00        25.53 o
   8   4  20          0.71         20.43         8.96 o
  10   4  20         14.00         13.45         9.53 o
  12   4  20          2.87         28.73        16.21 o
  14   4  20         47.67          4.87         9.04 o
  16   4  20          0.96        125.38        39.34 o
  18   4  20         35.76         29.78        25.32 o
  20   4  20        108.44         39.82        23.10 o
  22   4  20          7.54         93.93        96.75 o
  24   4  20         10.35          9.72        16.09 o
  26   4  20         35.29        249.94        68.32 o
 -27   5  20          1.06          2.97        10.63 o
 -25   5  20          0.01         18.02         6.86 o
 -23   5  20         11.32         19.26        13.51 o
 -21   5  20          3.56         12.69         5.09 o
 -19   5  20          7.40          8.97         5.70 o
 -17   5  20         15.90          5.02         2.98 o
 -15   5  20         11.18         22.33        23.06 o
 -13   5  20         12.51          7.30         2.45 o
 -11   5  20         68.16         71.65         7.48 o
  -9   5  20          4.40          6.33         2.52 o
  -7   5  20          4.75          3.08         3.08 o
  -5   5  20         27.01         45.76        14.10 o
  -3   5  20         13.16         12.68         6.15 o
  -1   5  20         30.85         39.40         9.42 o
   1   5  20          3.82          6.80         7.58 o
   3   5  20        126.13         37.76         8.40 o
   5   5  20          8.41         12.18        13.15 o
   7   5  20         25.48          8.01        11.08 o
   9   5  20          0.01         18.26        18.53 o
  11   5  20          1.03         22.22        14.61 o
  13   5  20          0.11         63.55        82.39 o
  15   5  20          0.00         39.88        21.40 o
  17   5  20         12.29          7.20        21.14 o
 -45   1  21         13.59         35.02        13.62 o
 -43   1  21          8.28          2.57        15.02 o
 -41   1  21         36.95         99.10        18.76 o
 -39   1  21         20.80         31.50         9.32 o
 -37   1  21        145.79        145.37        17.45 o
 -35   1  21         54.82         75.36        11.26 o
 -33   1  21          7.79         73.44        14.02 o
 -31   1  21         31.98         85.85        12.36 o
 -29   1  21          8.18         11.73         8.12 o
 -27   1  21         11.79         17.38         7.82 o
 -25   1  21        725.05        681.96        31.19 o
 -23   1  21         83.57        229.52        63.32 o
 -21   1  21          3.25         15.35         6.02 o
 -19   1  21        208.83        330.80        60.57 o
 -17   1  21          0.03         18.73         4.73 o
 -15   1  21        184.14        109.89         9.72 o
 -13   1  21       1628.88       1085.69        56.17 o
 -11   1  21        344.83        193.65        16.22 o
  -9   1  21       1393.55       1199.11       139.08 o
  -7   1  21          0.07         40.95         8.57 o
  -5   1  21        218.21        303.20        15.72 o
  -3   1  21       1665.36       1508.08        41.01 o
  -1   1  21        275.89        244.13        13.12 o
   1   1  21        852.26        678.45        23.48 o
   3   1  21        161.22        291.27        17.03 o
   5   1  21          0.41        159.40        13.73 o
   7   1  21        102.65        188.37        16.19 o
   9   1  21         40.53        132.50        21.08 o
  11   1  21         93.00        101.76        14.98 o
  13   1  21        504.07        644.25        40.06 o
  15   1  21          1.23         76.91        44.89 o
  17   1  21        317.38        270.00        29.14 o
  19   1  21         98.24        116.46        32.44 o
  21   1  21         38.87        111.13        28.46 o
  23   1  21         95.88          2.88        20.58 o
  25   1  21         72.37         83.88        30.08 o
  27   1  21         31.26         74.74        67.63 o
  29   1  21         71.15          8.59        25.65 o
  31   1  21         19.00        183.18        49.74 o
  33   1  21         83.78        163.38       100.09 o
  35   1  21          0.01        -39.89        46.98 o
  37   1  21          0.46       -146.62       293.75 o
 -42   2  21          0.00          8.77        14.86 o
 -40   2  21          5.66         52.37        22.34 o
 -38   2  21         79.24         91.33        17.19 o
 -36   2  21         33.27         10.00         7.94 o
 -34   2  21         21.33         76.66        14.46 o
 -32   2  21         45.37        106.85        31.55 o
 -30   2  21         12.40         20.70         8.79 o
 -28   2  21         80.16         91.49        13.17 o
 -26   2  21          3.96         22.79        11.98 o
 -24   2  21         25.06         63.58         9.27 o
 -22   2  21        143.45        123.39        14.29 o
 -20   2  21        694.05        713.02        36.63 o
 -18   2  21        414.27        344.82        20.12 o
 -16   2  21         32.79         33.48         6.55 o
 -14   2  21         57.00        108.97        10.43 o
 -12   2  21         47.86         49.65         6.85 o
 -10   2  21        746.22        573.15        29.75 o
  -8   2  21        115.22        184.66        15.34 o
  -6   2  21         20.03         89.76        17.19 o
  -4   2  21          0.24         22.17         5.39 o
  -2   2  21        936.02        610.36        27.03 o
   0   2  21        229.94        191.56        11.49 o
   2   2  21          0.36         71.88         9.21 o
   4   2  21          9.40        102.41        10.55 o
   6   2  21        184.21        268.02        21.09 o
   8   2  21        899.09       1206.73        50.52 o
  10   2  21         18.16         92.65        14.55 o
  12   2  21          1.39        175.20        22.41 o
  14   2  21         89.22        276.88        30.60 o
  16   2  21          0.45        138.79        22.12 o
  18   2  21          1.93         93.68        34.93 o
  20   2  21        161.16        298.04        52.81 o
  22   2  21         64.52         33.09        36.20 o
  24   2  21         26.39         57.67        27.95 o
  26   2  21         14.03         -2.24        22.90 o
  28   2  21         27.27         39.20        26.15 o
  30   2  21         38.96         42.84        62.18 o
  32   2  21        106.71        434.92       253.99 o
 -39   3  21          0.09         11.99        15.19 o
 -37   3  21          0.01         92.89        35.27 o
 -35   3  21         16.95         14.98        11.30 o
 -33   3  21          7.67         11.22        10.00 o
 -31   3  21        212.39        237.13        25.82 o
 -29   3  21          0.14         21.11         9.07 o
 -27   3  21         30.97        112.67        13.53 o
 -25   3  21         10.76         10.74         7.03 o
 -23   3  21         74.81        159.93        14.35 o
 -21   3  21         44.83         47.53         7.81 o
 -19   3  21          0.08         15.67         5.45 o
 -17   3  21         24.54         48.62         6.56 o
 -15   3  21         28.96         55.15        13.18 o
 -13   3  21        152.57        170.25        11.07 o
 -11   3  21         50.47         69.97         7.28 o
  -9   3  21         81.09         84.43        10.54 o
  -7   3  21        387.39        332.72        17.56 o
  -5   3  21        123.89        244.72        79.01 o
  -3   3  21        326.78        423.92        18.35 o
  -1   3  21         45.73         95.97         9.16 o
   1   3  21        106.50        221.75        28.59 o
   3   3  21          0.03         77.53        11.71 o
   5   3  21        108.88         89.17        18.13 o
   7   3  21         33.99         64.06         9.36 o
   9   3  21          1.33         15.27        12.73 o
  11   3  21        137.61        210.71        48.02 o
  13   3  21         62.33        103.77        24.19 o
  15   3  21         10.66         84.93        16.50 o
  17   3  21         38.87         63.86        29.58 o
  19   3  21         55.85        118.89       103.89 o
  21   3  21        113.75         88.28        30.16 o
  23   3  21         13.56         68.03        64.08 o
  25   3  21          4.71         29.75        30.43 o
  27   3  21          0.01         79.44       179.60 o
 -36   4  21          1.38         19.97        13.77 o
 -34   4  21         31.82         69.70        15.22 o
 -32   4  21          2.30         19.89         8.80 o
 -30   4  21         58.46         51.54        12.00 o
 -28   4  21         40.90         28.48        29.33 o
 -26   4  21          1.02         -6.75        13.57 o
 -24   4  21         18.27         38.63         9.24 o
 -22   4  21        264.86        274.10        38.35 o
 -20   4  21        182.54        171.17        13.70 o
 -18   4  21          0.17         21.34         6.78 o
 -16   4  21          0.28         26.82         4.61 o
 -14   4  21          1.08         22.41         5.77 o
 -12   4  21         15.23         29.64         6.91 o
 -10   4  21          1.87          6.02         2.87 o
  -8   4  21          0.10          9.43         2.99 o
  -6   4  21          0.15          4.97         3.24 o
  -4   4  21          3.25         34.36         9.47 o
  -2   4  21         22.17         38.82         9.01 o
   0   4  21          0.87         10.70         7.32 o
   2   4  21         40.49         45.92         7.01 o
   4   4  21         67.84         35.41         8.82 o
   6   4  21         46.88         14.82        12.22 o
   8   4  21         77.01         47.63        10.97 o
  10   4  21        100.99         60.53        14.14 o
  12   4  21         32.58         23.83        11.33 o
  14   4  21          8.19         94.10        21.40 o
  16   4  21         24.79         70.41        18.86 o
  18   4  21         71.68         47.34        18.38 o
  20   4  21         31.73        118.67        50.53 o
  22   4  21         61.92         78.12        99.16 o
  24   4  21          3.95         36.67        24.36 o
 -25   5  21         33.64         40.57        10.82 o
 -23   5  21          1.63         10.76         5.23 o
 -21   5  21          0.24         23.31         6.30 o
 -19   5  21         15.47          4.84         5.86 o
 -17   5  21         23.60         26.89         5.70 o
 -15   5  21         15.04         17.33         6.38 o
 -13   5  21         30.19         37.58        10.36 o
 -11   5  21         24.32         31.43         6.97 o
  -9   5  21          3.72          1.80         6.00 o
  -7   5  21         19.35         21.44         6.26 o
  -5   5  21         31.69         26.18         6.60 o
  -3   5  21          0.63         24.65         5.58 o
  -1   5  21         20.61          2.33         6.95 o
   1   5  21         56.17          5.72        11.16 o
   3   5  21          2.58         31.51        29.99 o
   5   5  21         12.74          4.41         7.71 o
   7   5  21          0.03         -8.11         9.67 o
   9   5  21          2.47         -1.34         8.96 o
  11   5  21          3.40         -1.91        13.69 o
  13   5  21          6.75         14.84        31.01 o
  15   5  21          6.79         36.36        34.16 o
 -48   0  22         12.96         46.23        24.44 o
 -46   0  22         10.12          9.99        13.95 o
 -44   0  22          0.60          6.79        11.90 o
 -42   0  22         89.89        128.26        63.56 o
 -40   0  22         34.74        124.26        48.15 o
 -38   0  22          0.16         41.22        15.88 o
 -36   0  22         34.21         48.93        14.23 o
 -34   0  22        314.85        246.50        24.57 o
 -32   0  22          3.74         25.87        12.83 o
 -30   0  22         84.87        116.29        18.94 o
 -28   0  22       1519.95       1738.30        65.66 o
 -26   0  22        170.74        187.74        65.01 o
 -24   0  22          6.07         26.27        10.64 o
 -22   0  22         54.54        242.53        55.96 o
 -20   0  22         37.60        117.43        14.77 o
 -18   0  22       3073.39       2707.66       316.53 o
 -16   0  22        434.64        369.91        38.83 o
 -14   0  22        119.12        156.99        91.60 o
 -12   0  22       2017.74       1749.90       225.33 o
 -10   0  22          3.02         55.06        11.83 o
  -8   0  22         16.88         25.98        10.74 o
  -6   0  22         24.70         34.52         8.76 o
  -4   0  22        211.14        159.62        39.48 o
  -2   0  22        691.29        637.24        56.16 o
   0   0  22        230.64        187.79        17.32 o
   2   0  22        816.06        821.92        99.09 o
   4   0  22       1356.79       1148.83       102.38 o
   6   0  22        163.52        283.80        49.37 o
   8   0  22          4.97         53.03        16.05 o
  10   0  22         42.69         62.05        55.85 o
  12   0  22         16.70         26.83        20.60 o
  14   0  22        944.48        693.52       102.56 o
  16   0  22        220.46        214.56        89.93 o
  18   0  22        884.25       1007.15        84.97 o
  20   0  22        572.43        274.52        59.07 o
  22   0  22         89.11         51.65        27.69 o
  24   0  22         51.96         34.66        23.01 o
  26   0  22          8.97         88.73        37.85 o
  28   0  22         13.19         80.85        54.06 o
  30   0  22         91.58        101.88        49.47 o
  32   0  22          3.12         89.46        64.71 o
  34   0  22        102.05        211.68       188.03 o
  36   0  22          0.37        189.66       111.56 o
  38   0  22          1.98        245.89       171.24 o
 -45   1  22          1.04          9.92        13.75 o
 -43   1  22          1.94         35.96        13.22 o
 -41   1  22         62.29        150.15        16.45 o
 -39   1  22         92.27        183.39        17.29 o
 -37   1  22          0.15         13.00         8.68 o
 -35   1  22         19.10         46.52        10.86 o
 -33   1  22         53.62         95.65        12.25 o
 -31   1  22        263.11        244.41        18.00 o
 -29   1  22        117.81         89.34        11.08 o
 -27   1  22        146.34        217.52        15.51 o
 -25   1  22         48.65         66.35        10.32 o
 -23   1  22         73.94        118.63        14.17 o
 -21   1  22         72.19         93.35        11.90 o
 -19   1  22         76.30         87.18        11.04 o
 -17   1  22         40.11         27.65         5.78 o
 -15   1  22         17.25         19.51         5.10 o
 -13   1  22         22.96         43.38         6.38 o
 -11   1  22       1409.65       1263.66        50.02 o
  -9   1  22          3.07         66.00        15.61 o
  -7   1  22        212.07        306.85        15.61 o
  -5   1  22         23.44         67.73         8.61 o
  -3   1  22        822.08       1126.30        36.10 o
  -1   1  22         55.87        181.50        11.55 o
   1   1  22         50.49        319.31        51.63 o
   3   1  22        106.52        196.52        13.98 o
   5   1  22         68.95        115.20        23.12 o
   7   1  22         40.73        126.39        15.15 o
   9   1  22         62.95        107.69        14.83 o
  11   1  22         76.22        171.80        29.17 o
  13   1  22        110.14        129.94        21.19 o
  15   1  22        130.07        118.22        17.76 o
  17   1  22        269.00        210.82        27.77 o
  19   1  22         21.14         58.03        21.32 o
  21   1  22         32.07         82.21        24.08 o
  23   1  22         51.77         26.57        26.56 o
  25   1  22         20.09        100.65        31.52 o
  27   1  22         49.41         62.88        41.59 o
  29   1  22         72.88         81.38        33.63 o
  31   1  22          8.95         13.03        30.24 o
  33   1  22         12.29         65.78        64.79 o
  35   1  22         27.15         90.92       141.07 o
  37   1  22          0.86       -103.53       194.07 o
 -42   2  22         41.30         21.56        10.98 o
 -40   2  22          0.13         16.56        11.55 o
 -38   2  22          0.29         11.80        11.39 o
 -36   2  22         11.05        125.14        39.91 o
 -34   2  22         62.28         97.58        12.79 o
 -32   2  22        413.76        528.78        34.57 o
 -30   2  22        129.69        228.97        32.17 o
 -28   2  22        189.19        169.50        23.50 o
 -26   2  22        101.66        131.61        15.67 o
 -24   2  22        115.57         66.39         8.44 o
 -22   2  22        104.31        138.77        11.70 o
 -20   2  22          3.91         12.92         6.28 o
 -18   2  22          2.21         43.87        20.46 o
 -16   2  22         21.24         40.36         6.40 o
 -14   2  22         10.92         43.99         6.67 o
 -12   2  22        220.48        316.84        45.46 o
 -10   2  22        412.62        386.41        18.43 o
  -8   2  22         83.97        112.89        12.75 o
  -6   2  22         37.37         55.01         8.00 o
  -4   2  22         17.02         46.49         8.77 o
  -2   2  22        639.74        728.18        27.72 o
   0   2  22          4.30        122.06        10.65 o
   2   2  22          5.66         48.65         7.65 o
   4   2  22        137.07        321.20        26.33 o
   6   2  22         22.75        104.33        16.49 o
   8   2  22          0.41        256.50        29.86 o
  10   2  22         15.48         64.58        13.91 o
  12   2  22        272.82        187.52        46.79 o
  14   2  22        162.29        278.39        40.27 o
  16   2  22          9.76         75.65        19.30 o
  18   2  22        587.64        269.20        33.50 o
  20   2  22         30.78         47.48        23.83 o
  22   2  22          8.72        -10.17        19.49 o
  24   2  22         14.42         65.13        37.00 o
  26   2  22          1.84        209.70       205.88 o
  28   2  22          0.89         32.99        66.24 o
  30   2  22          3.96          7.74        98.83 o
  32   2  22          0.34        -15.99        47.76 o
  34   2  22          0.19        217.15       204.64 o
 -39   3  22         14.03         22.97        13.76 o
 -37   3  22          2.38        104.44        25.32 o
 -35   3  22          0.02         30.25        14.98 o
 -33   3  22         27.57         46.28        10.06 o
 -31   3  22        158.61        135.27        15.00 o
 -29   3  22        147.73        135.47        13.60 o
 -27   3  22          0.25         27.62         8.77 o
 -25   3  22          1.54          4.76         5.59 o
 -23   3  22        158.02        134.08        11.55 o
 -21   3  22        559.50        426.74        27.90 o
 -19   3  22         74.79         62.40         9.07 o
 -17   3  22         67.55         74.97         9.62 o
 -15   3  22         49.60         41.63         6.16 o
 -13   3  22         57.93         87.53         9.91 o
 -11   3  22         23.34         35.05        17.95 o
  -9   3  22        365.34        426.87        28.85 o
  -7   3  22        165.70        179.55        14.99 o
  -5   3  22         21.56         59.61        12.60 o
  -3   3  22        340.44        458.09        17.72 o
  -1   3  22        166.53        160.29        11.62 o
   1   3  22        128.82        138.06        13.14 o
   3   3  22        103.27        170.30        12.36 o
   5   3  22         35.57         36.20         8.91 o
   7   3  22         79.28         93.02        13.86 o
   9   3  22         25.51          6.21        13.47 o
  11   3  22        516.04        316.19        74.11 o
  13   3  22        204.60        104.96        24.89 o
  15   3  22         11.03         94.22        63.46 o
  17   3  22          6.58          5.42        29.50 o
  19   3  22         49.42         96.78        97.53 o
  21   3  22         76.61         17.82        26.30 o
  23   3  22         12.08         45.41        24.71 o
  25   3  22          3.68         24.36        26.89 o
  27   3  22         21.98        -20.90        45.36 o
 -34   4  22          1.90         35.25        33.60 o
 -32   4  22          0.04         16.64         6.98 o
 -30   4  22         41.23         32.39        14.90 o
 -28   4  22         34.43         41.17         7.88 o
 -26   4  22          8.05         12.78         5.70 o
 -24   4  22         45.84         32.17         7.38 o
 -22   4  22         67.86         46.09        12.35 o
 -20   4  22          9.64         41.54        15.96 o
 -18   4  22          1.66         36.74        12.18 o
 -16   4  22         98.65         52.94        10.74 o
 -14   4  22          9.58         28.00         5.44 o
 -12   4  22          8.01         17.58        10.12 o
 -10   4  22         34.33         18.50         6.37 o
  -8   4  22         22.13         18.81         7.73 o
  -6   4  22         65.09         41.60         5.47 o
  -4   4  22         39.64         40.50         7.20 o
  -2   4  22         11.35         47.65         6.95 o
   0   4  22          4.93          0.96         2.47 o
   2   4  22          9.27         19.81         6.43 o
   4   4  22         87.20         42.19         7.64 o
   6   4  22          2.18          4.95         9.17 o
   8   4  22         18.13         56.24        20.93 o
  10   4  22          6.80         73.76        22.31 o
  12   4  22         57.18         51.01        22.49 o
  14   4  22         38.29         75.18        32.53 o
  16   4  22         24.49         53.27        20.35 o
  18   4  22          8.42         90.30        32.56 o
  20   4  22         41.85         91.57        28.90 o
  22   4  22        107.81         77.55        57.53 o
  24   4  22          2.80        -24.65        87.57 o
 -23   5  22         16.35         10.29        10.07 o
 -21   5  22          6.91         18.68         6.37 o
 -19   5  22         10.51         13.94         5.44 o
 -17   5  22          0.46         -0.36         5.55 o
 -15   5  22         17.05         15.69         8.86 o
 -13   5  22          2.53         29.89        11.23 o
 -11   5  22          5.70          7.14         3.42 o
  -9   5  22          0.09         22.37         5.76 o
  -7   5  22         22.43         40.22         8.56 o
  -5   5  22          0.45         19.36        15.29 o
  -3   5  22          2.32         25.30        14.42 o
  -1   5  22          0.38          0.41         4.22 o
   1   5  22         13.94         10.07        22.10 o
   3   5  22          5.13          6.03         6.52 o
   5   5  22          0.00         16.52        14.69 o
   7   5  22         21.44         35.04        22.12 o
   9   5  22          0.08         10.94        17.26 o
  11   5  22          9.01         70.85        28.06 o
  13   5  22          8.42          6.78        23.82 o
 -45   1  23          6.57          9.94        14.72 o
 -43   1  23          0.02         21.28         9.79 o
 -41   1  23          4.73         32.67         8.95 o
 -39   1  23          3.86         21.34         8.63 o
 -37   1  23          0.29         16.00         8.84 o
 -35   1  23         38.41         56.86        12.09 o
 -33   1  23         14.20         55.90        24.55 o
 -31   1  23        320.03        362.18        26.48 o
 -29   1  23          0.01         60.54        17.26 o
 -27   1  23        196.64        198.51        18.02 o
 -25   1  23         44.96        193.61        73.24 o
 -23   1  23         50.46        104.41        12.35 o
 -21   1  23        301.62        286.82        21.05 o
 -19   1  23         77.60         85.17         9.95 o
 -17   1  23          0.13         23.56         5.41 o
 -15   1  23          1.65         48.38         6.86 o
 -13   1  23        182.80        130.41        10.45 o
 -11   1  23        111.03        118.01        22.17 o
  -9   1  23         34.39         25.56         6.21 o
  -7   1  23        111.44         96.16        23.16 o
  -5   1  23         17.56         30.56        10.66 o
  -3   1  23          9.08        336.34        31.27 o
  -1   1  23        248.47        303.62        21.71 o
   1   1  23         26.49        108.97         9.56 o
   3   1  23        132.02        145.17        17.93 o
   5   1  23         52.18         97.54        11.71 o
   7   1  23         89.39        160.47        18.10 o
   9   1  23         32.36        168.46        18.49 o
  11   1  23         60.41        199.85        20.69 o
  13   1  23          8.23         60.56        40.95 o
  15   1  23          1.43         33.65        14.48 o
  17   1  23        225.04        172.31        25.23 o
  19   1  23        179.23        194.39        27.28 o
  21   1  23          0.06         50.87        15.94 o
  23   1  23          5.13         58.57        18.18 o
  25   1  23         60.70         68.37        30.66 o
  27   1  23         35.53         -9.37        43.40 o
  29   1  23          8.16         15.70        30.10 o
  31   1  23          4.45         12.33        46.57 o
  33   1  23          0.05         67.56        75.39 o
  35   1  23          1.08       -104.67       160.16 o
  37   1  23          0.36        -90.43       131.16 o
 -42   2  23         16.64         17.63        13.64 o
 -40   2  23          7.35         -0.54         8.35 o
 -38   2  23         57.65         77.78        18.37 o
 -36   2  23          0.45         17.74         7.54 o
 -34   2  23          0.59         25.04         9.41 o
 -32   2  23         34.06         56.41        10.02 o
 -30   2  23         37.84         41.20         8.91 o
 -28   2  23        508.94        451.78        29.31 o
 -26   2  23        112.13        125.48        12.15 o
 -24   2  23        169.73        145.85        12.89 o
 -22   2  23        657.90        609.04        24.25 o
 -20   2  23         17.44         17.68         9.15 o
 -18   2  23        282.88        170.69        22.31 o
 -16   2  23         76.84         91.49         9.21 o
 -14   2  23         50.04         58.05         7.66 o
 -12   2  23        191.58        185.21        18.37 o
 -10   2  23         15.93         33.41        11.58 o
  -8   2  23        297.04        189.65        14.99 o
  -6   2  23        662.37        502.89        23.24 o
  -4   2  23         73.97        104.24        11.83 o
  -2   2  23        124.94        338.98        17.76 o
   0   2  23        212.89        149.50        21.82 o
   2   2  23          0.23         56.50         7.41 o
   4   2  23        602.25        565.82        25.18 o
   6   2  23         35.13        171.53        18.60 o
   8   2  23         10.44        149.30        28.36 o
  10   2  23         25.40         76.87        22.78 o
  12   2  23         10.87        161.04        39.77 o
  14   2  23        501.50        484.96        34.48 o
  16   2  23        127.10        101.73        28.62 o
  18   2  23         33.79         45.60        18.12 o
  20   2  23         10.98         11.18        17.58 o
  22   2  23        100.50         70.78        40.51 o
  24   2  23         27.70         45.71        78.37 o
  26   2  23          0.48        -10.02        26.96 o
  28   2  23          3.25         58.51        39.14 o
  30   2  23         11.36          2.03        39.15 o
  32   2  23         20.78        246.98       116.04 o
  34   2  23          3.85        343.52       208.86 o
  36   2  23          4.69         41.25       227.65 o
 -37   3  23          1.16         22.23        14.01 o
 -35   3  23         12.67         11.87         6.55 o
 -33   3  23          1.18         21.27         7.86 o
 -31   3  23         93.29         91.82        12.98 o
 -29   3  23          0.93         60.46        10.69 o
 -27   3  23        103.51        115.01        10.69 o
 -25   3  23          0.86         13.16         4.52 o
 -23   3  23         16.93         13.64         4.31 o
 -21   3  23         15.71         38.14         7.77 o
 -19   3  23         26.86         18.32         4.19 o
 -17   3  23        109.63        108.28        11.82 o
 -15   3  23          9.33         10.56         6.13 o
 -13   3  23          8.78         24.36         6.79 o
 -11   3  23          4.94         27.37         6.55 o
  -9   3  23         14.62         20.06         8.73 o
  -7   3  23        129.32        122.89        27.45 o
  -5   3  23          0.69         36.15         6.24 o
  -3   3  23         46.97        190.72        17.64 o
  -1   3  23         50.59        135.51        13.57 o
   1   3  23         49.72        114.30        10.48 o
   3   3  23         62.49        119.32        14.74 o
   5   3  23          0.58         80.24        31.57 o
   7   3  23          9.69         22.47        17.90 o
   9   3  23          1.41         27.98         9.73 o
  11   3  23        111.05        114.19        20.68 o
  13   3  23          1.83         12.53        15.07 o
  15   3  23         12.44        -13.86        25.98 o
  17   3  23         73.26         33.92        20.16 o
  19   3  23          3.18         25.36        21.93 o
  21   3  23         10.25          1.15        18.05 o
  23   3  23          3.26         39.39        39.66 o
  25   3  23          1.51         12.58        25.20 o
  27   3  23          6.06         10.23        78.59 o
  29   3  23         20.04       -187.66       379.12 o
 -32   4  23         43.81         64.14        15.19 o
 -30   4  23         74.87         56.59         8.69 o
 -28   4  23          0.58         13.91         5.91 o
 -26   4  23         33.90        110.43        41.85 o
 -24   4  23          0.49         -0.80         5.29 o
 -22   4  23          1.26         10.56         6.36 o
 -20   4  23          4.32         12.72        13.08 o
 -18   4  23         38.10         41.19         5.88 o
 -16   4  23         33.68         25.78         5.83 o
 -14   4  23         69.17         33.70         5.27 o
 -12   4  23          5.36         14.81         5.33 o
 -10   4  23         10.49         24.89         4.94 o
  -8   4  23         13.27         44.75         9.68 o
  -6   4  23          3.33          8.73         4.77 o
  -4   4  23          8.00         21.57         5.43 o
  -2   4  23         23.08         18.58         8.46 o
   0   4  23         57.29         38.61         6.87 o
   2   4  23         28.75         10.87         6.82 o
   4   4  23          4.40         59.73        27.98 o
   6   4  23         18.56          4.84        13.34 o
   8   4  23          2.61        142.76        39.27 o
  10   4  23        218.07        134.87        51.02 o
  12   4  23         12.79         85.86        25.91 o
  14   4  23         18.16         62.63        22.61 o
  16   4  23          1.72        108.45        52.63 o
  18   4  23         84.88         60.70        28.53 o
  20   4  23         46.43         66.18        29.71 o
  22   4  23          0.95        169.62       216.40 o
 -21   5  23          4.85         -3.61         6.44 o
 -19   5  23         31.10         22.14         6.64 o
 -17   5  23         11.16          8.48         6.75 o
 -15   5  23          3.85          8.35         2.94 o
 -13   5  23          2.55          3.06         6.91 o
 -11   5  23         36.07         30.08         9.07 o
  -9   5  23         14.15         12.86        17.14 o
  -7   5  23         90.77        112.05        18.96 o
  -5   5  23         16.02         81.60        20.53 o
  -3   5  23          7.48         50.72        16.93 o
  -1   5  23          3.42         10.11         7.16 o
   1   5  23         57.92         -2.13         6.92 o
   3   5  23          0.54         13.21        11.51 o
   5   5  23          0.32         25.09        10.14 o
   7   5  23         12.91          9.69        10.42 o
   9   5  23          8.26          5.97        23.08 o
  11   5  23          6.99          0.61         9.68 o
 -46   0  24          4.68         -9.80        24.37 o
 -44   0  24          3.26         50.87        16.00 o
 -42   0  24          1.89        117.67        36.03 o
 -40   0  24          0.01         12.49        17.82 o
 -38   0  24         29.78        240.13        23.21 o
 -36   0  24        101.18        141.70        30.01 o
 -34   0  24          0.00         10.01        10.21 o
 -32   0  24        244.40        263.45        26.65 o
 -30   0  24        291.03        495.04        33.47 o
 -28   0  24        225.02        198.33        70.17 o
 -26   0  24          4.42         22.93        11.56 o
 -24   0  24        475.66        430.94        42.42 o
 -22   0  24         43.03         26.16         7.47 o
 -20   0  24        461.47        373.60       136.36 o
 -18   0  24          5.56        100.91       105.55 o
 -16   0  24        261.59        188.17        18.11 o
 -14   0  24        169.82        155.69        17.37 o
 -12   0  24        322.61        402.57        27.22 o
 -10   0  24         82.25        152.32        32.46 o
  -8   0  24         32.55        129.04        17.06 o
  -6   0  24       1999.57       2007.27        63.69 o
  -4   0  24        700.79        573.56       130.58 o
  -2   0  24        292.30        239.55        19.38 o
   0   0  24         91.87        178.86        17.16 o
   2   0  24        113.13        156.54        17.91 o
   4   0  24        751.16        485.84        67.39 o
   6   0  24        321.78        336.60        29.05 o
   8   0  24          0.90         31.29        15.38 o
  10   0  24        144.31        223.34        27.80 o
  12   0  24        678.19        986.61        75.33 o
  14   0  24          6.68         44.92        22.00 o
  16   0  24        265.62        108.32        26.04 o
  18   0  24          4.15         77.71       107.91 o
  20   0  24        557.81        517.93        61.14 o
  22   0  24         64.92        249.03       127.31 o
  24   0  24         72.88         84.05        34.38 o
  26   0  24          0.09        117.62        64.25 o
  28   0  24         81.89        146.73       120.95 o
  30   0  24          1.54         54.39        51.52 o
  32   0  24         34.50        210.59       119.33 o
  36   0  24          0.24        -40.00        80.01 o
 -47   1  24         22.71         -1.97        27.06 o
 -45   1  24          7.24          8.87        10.78 o
 -43   1  24         43.39         32.78        10.41 o
 -41   1  24          9.49         37.40        12.26 o
 -39   1  24          6.31        166.16        52.95 o
 -37   1  24          4.86         26.52         9.95 o
 -35   1  24        329.94        187.23        21.08 o
 -33   1  24        139.74        166.03        17.77 o
 -31   1  24         80.28         62.69        10.34 o
 -29   1  24        263.44        229.16        23.24 o
 -27   1  24        264.56        226.56        17.01 o
 -25   1  24          3.98         10.71         8.53 o
 -23   1  24        134.81        168.23        13.37 o
 -21   1  24         42.65         41.57         7.77 o
 -19   1  24        715.36        474.90        29.34 o
 -17   1  24         26.52         65.21        10.04 o
 -15   1  24        292.76        244.93        17.25 o
 -13   1  24          3.17        263.39       149.52 o
 -11   1  24         43.30         47.10        16.57 o
  -9   1  24         35.93         44.54        10.56 o
  -7   1  24          0.02         46.59         6.98 o
  -5   1  24         12.49         34.31         6.63 o
  -3   1  24        161.67        140.83        13.07 o
  -1   1  24        257.33        471.41        18.81 o
   1   1  24        159.17        224.66        14.03 o
   3   1  24        387.21        362.43        26.73 o
   5   1  24         57.65        154.22        15.17 o
   7   1  24          7.69         68.98        18.92 o
   9   1  24        219.63        403.28        26.98 o
  11   1  24        191.29        256.40        23.98 o
  13   1  24          0.85        147.30        22.35 o
  15   1  24        270.13        337.30        34.73 o
  17   1  24          4.63         11.20        31.73 o
  19   1  24        349.69        303.59        33.08 o
  21   1  24         21.30         57.43        36.24 o
  23   1  24         18.03         84.06        32.66 o
  25   1  24        135.22        -12.79        31.92 o
  27   1  24        166.66         76.72        29.39 o
  29   1  24         40.66          7.34        43.81 o
  31   1  24         11.64         11.33        46.71 o
  33   1  24         20.68        144.69        91.48 o
  37   1  24          0.75        -69.43       115.74 o
 -44   2  24          2.14         54.28        27.49 o
 -42   2  24          4.96         19.89        20.45 o
 -40   2  24         18.91         17.65         7.94 o
 -38   2  24          5.66         28.53        11.07 o
 -36   2  24          0.20         34.05        12.18 o
 -34   2  24          2.62         14.98         9.05 o
 -32   2  24          1.80         40.71        15.62 o
 -30   2  24         12.12          1.28         6.28 o
 -28   2  24         82.94         99.64        22.08 o
 -26   2  24         76.76        159.74        15.57 o
 -24   2  24        139.01        192.83        13.86 o
 -22   2  24        118.71         97.02        10.86 o
 -20   2  24        537.52        374.84       105.67 o
 -18   2  24         86.93        150.14        12.36 o
 -16   2  24         83.85        117.87        11.23 o
 -14   2  24         38.10         79.20        20.10 o
 -12   2  24        308.73        272.53        15.29 o
 -10   2  24         29.40         56.77         7.98 o
  -8   2  24         55.10        119.48        10.52 o
  -6   2  24        165.24        362.24        45.47 o
  -4   2  24        156.27        125.88        12.64 o
  -2   2  24         53.66         76.95         7.94 o
   0   2  24         16.92        108.49         9.03 o
   2   2  24          0.96         70.55         7.83 o
   4   2  24         79.27        215.29        30.58 o
   6   2  24        290.36        314.78        34.61 o
   8   2  24         14.03         85.22        25.88 o
  10   2  24        103.82         65.49        15.58 o
  12   2  24         27.19        178.99        19.07 o
  14   2  24          0.01        199.59        26.34 o
  16   2  24        305.26        307.59        34.30 o
  18   2  24         21.73         17.52        17.87 o
  20   2  24         28.01        -17.48        17.48 o
  22   2  24         14.67         27.53        19.31 o
  24   2  24          6.39         38.07        72.60 o
  26   2  24         31.54         28.62        40.92 o
  28   2  24          0.58         15.07        36.35 o
  30   2  24          2.08         98.80        60.13 o
  32   2  24          5.78        162.22        88.62 o
  34   2  24          1.39        241.08       155.96 o
 -39   3  24          9.28        -10.15        13.66 o
 -37   3  24         33.38          9.87         8.65 o
 -35   3  24          2.70         21.06         7.55 o
 -33   3  24          2.25         13.13         9.28 o
 -31   3  24         20.66         22.23         7.68 o
 -29   3  24        242.03        124.66        19.20 o
 -27   3  24         25.07         27.56         9.95 o
 -25   3  24         25.12         30.72         6.51 o
 -23   3  24         17.62         51.53        25.24 o
 -21   3  24         56.04         66.57         8.30 o
 -19   3  24         27.02         18.74         4.67 o
 -17   3  24         11.85         23.91         7.13 o
 -15   3  24        198.99        192.05        12.35 o
 -13   3  24        162.91         86.63         9.45 o
 -11   3  24          5.81         50.76         9.15 o
  -9   3  24        484.81        406.37        18.23 o
  -7   3  24        211.23         99.19        10.91 o
  -5   3  24         17.77         12.43         4.15 o
  -3   3  24          0.04         65.06         7.43 o
  -1   3  24        125.35         57.65         7.92 o
   1   3  24        211.67        158.82        14.99 o
   3   3  24          2.35         40.67        10.63 o
   5   3  24        149.80         78.38        12.42 o
   7   3  24         95.96         75.71        12.14 o
   9   3  24        176.34        122.04        14.52 o
  11   3  24         14.48         21.79         9.23 o
  13   3  24          0.30         26.78        12.84 o
  15   3  24         13.43         30.79        25.52 o
  17   3  24        168.77         29.59        29.49 o
  19   3  24         48.75         43.78        22.48 o
  21   3  24         69.72         72.63        45.27 o
  23   3  24         17.86         71.64        67.58 o
  25   3  24         18.34         -9.08        41.62 o
  27   3  24          1.28        -25.31        69.54 o
  29   3  24         15.67        197.75        97.35 o
 -34   4  24         12.67         36.51        20.83 o
 -32   4  24         14.39         57.78        11.31 o
 -30   4  24         34.45         44.76         9.74 o
 -28   4  24          0.35         22.35         7.71 o
 -26   4  24         26.13         16.56        13.40 o
 -24   4  24          6.83         23.56         8.84 o
 -22   4  24         53.06         69.43        10.81 o
 -20   4  24         68.37         64.56         7.07 o
 -18   4  24         15.34          4.35         8.34 o
 -16   4  24        139.48        156.62        10.67 o
 -14   4  24         22.98          6.68        15.98 o
 -12   4  24          2.40         13.55        13.94 o
 -10   4  24         47.53         40.77        10.17 o
  -8   4  24          4.12         25.31         8.06 o
  -6   4  24         53.76         67.13        32.14 o
  -4   4  24         17.23         33.48        11.92 o
  -2   4  24         32.87         42.76        11.53 o
   0   4  24          0.62         52.95        10.19 o
   2   4  24         18.32         30.34        11.18 o
   4   4  24        124.64        158.70        37.73 o
   6   4  24         44.33         47.33        15.18 o
   8   4  24          2.42         30.50        10.25 o
  10   4  24        113.21         91.97        19.64 o
  12   4  24          5.14         83.13        17.24 o
  14   4  24         43.66        107.92        35.15 o
  16   4  24         85.57         50.22        15.18 o
  18   4  24          9.56         47.47        19.34 o
  20   4  24          1.03         39.88        67.66 o
  22   4  24        113.26        -21.48        46.45 o
 -19   5  24         20.50         50.16         7.91 o
 -17   5  24         30.44         49.19         8.85 o
 -15   5  24          1.94         10.13        11.92 o
 -13   5  24         17.51         14.15         6.48 o
 -11   5  24          1.58          9.96         6.44 o
  -9   5  24          1.20          6.42         3.81 o
  -7   5  24          0.33         19.73        12.65 o
  -5   5  24          1.51         19.06        21.90 o
  -3   5  24          7.12          7.55         5.41 o
  -1   5  24         14.02         49.77        12.34 o
   1   5  24         39.39          9.33         4.44 o
   3   5  24          5.64         22.96         7.83 o
   5   5  24         24.54         29.29        15.63 o
   7   5  24         18.86         20.83        17.32 o
 -47   1  25          6.11          6.88         9.63 o
 -45   1  25          0.53         69.38        18.30 o
 -43   1  25         30.06        109.00        19.23 o
 -41   1  25         70.65         58.10        16.33 o
 -39   1  25          0.18         67.40        12.31 o
 -37   1  25         86.12         88.15        15.64 o
 -35   1  25         10.80         20.31         8.21 o
 -33   1  25          0.43         28.36         9.43 o
 -31   1  25          3.83         30.52         8.08 o
 -29   1  25          1.20         14.05         7.07 o
 -27   1  25        374.05        335.56        26.62 o
 -25   1  25         33.67         91.67        10.73 o
 -23   1  25        276.07        358.56        26.29 o
 -21   1  25        226.65        160.77        13.22 o
 -19   1  25         14.55         44.98         7.97 o
 -17   1  25         57.27         48.22         8.84 o
 -15   1  25         16.16         12.12         5.68 o
 -13   1  25        145.47        194.37        14.00 o
 -11   1  25        139.28        123.51        11.72 o
  -9   1  25         28.06         48.56         8.64 o
  -7   1  25         63.94         47.38        10.10 o
  -5   1  25         47.06         56.29         7.73 o
  -3   1  25         22.87         85.85        10.90 o
  -1   1  25        409.86        465.35        19.38 o
   1   1  25        294.60        262.82        15.60 o
   3   1  25         80.35        242.88        16.73 o
   5   1  25        221.64        403.36        34.41 o
   7   1  25          0.01         93.24        18.70 o
   9   1  25        239.08        441.06        46.48 o
  11   1  25         20.50        122.40        16.76 o
  13   1  25        166.05        200.93        25.32 o
  15   1  25          0.53        113.14        17.42 o
  17   1  25         70.47         34.42        29.27 o
  19   1  25         49.49         57.64        49.73 o
  21   1  25         38.21         36.73        49.46 o
  23   1  25         60.87         58.14        27.47 o
  25   1  25          4.18        122.40        44.94 o
  27   1  25         23.22         45.98        42.59 o
  31   1  25         35.15        -44.73        91.00 o
  33   1  25          7.83         55.76        75.97 o
  35   1  25          9.22        346.12        88.43 o
 -44   2  25         11.50         12.89        18.70 o
 -42   2  25         14.79         34.56        24.12 o
 -40   2  25          0.03         10.93         9.64 o
 -38   2  25          2.15         24.31         7.38 o
 -36   2  25         23.03         63.32        10.47 o
 -34   2  25          4.78         31.12        16.68 o
 -32   2  25          7.62          7.94         4.24 o
 -30   2  25          0.35         19.40        10.38 o
 -28   2  25         45.00         45.45         8.56 o
 -26   2  25         50.18         63.07         8.54 o
 -24   2  25         30.33         60.60        12.27 o
 -22   2  25         54.47         76.57        12.08 o
 -20   2  25         43.97         99.53         9.98 o
 -18   2  25        392.09        260.45        26.51 o
 -16   2  25        117.30        119.74        11.65 o
 -14   2  25        205.47        153.20        14.27 o
 -12   2  25        108.26        189.83        18.50 o
 -10   2  25         20.70         48.12         8.75 o
  -8   2  25         53.62         84.05        18.40 o
  -6   2  25         74.44        141.04        13.54 o
  -4   2  25         32.20        109.35        13.99 o
  -2   2  25          2.06         88.74         8.53 o
   0   2  25         95.55         93.72        10.39 o
   2   2  25         62.81        102.98        13.76 o
   4   2  25        186.46        149.34        18.43 o
   6   2  25          4.29        140.68        18.37 o
   8   2  25        157.67         81.43        16.70 o
  10   2  25          1.04         84.44        23.72 o
  12   2  25        318.32        329.61        25.68 o
  14   2  25          1.04         39.45        22.28 o
  16   2  25         54.37         11.75        10.23 o
  18   2  25         79.34         82.22        27.02 o
  20   2  25         13.45         76.13        24.75 o
  22   2  25          0.40         18.50        20.29 o
  24   2  25          2.41         78.40        25.71 o
  26   2  25         24.41         59.57        38.74 o
  28   2  25         42.61        107.46        47.45 o
  30   2  25         38.10         60.65       125.57 o
  32   2  25         14.45        157.99        76.58 o
 -41   3  25          0.58         -3.18        18.94 o
 -39   3  25         11.84          6.70        12.90 o
 -37   3  25         21.79         14.36         8.77 o
 -35   3  25          3.35          5.21         4.97 o
 -33   3  25         16.00         22.10         9.70 o
 -31   3  25         52.28         67.67        10.26 o
 -29   3  25          9.06         27.07         6.26 o
 -27   3  25         28.75         12.91         4.76 o
 -25   3  25         31.53         60.26        12.00 o
 -23   3  25          5.30         41.59        16.64 o
 -21   3  25          1.37          8.51         4.69 o
 -19   3  25         19.66         25.30         9.63 o
 -17   3  25         33.45         47.20        26.15 o
 -15   3  25        203.50        127.74        12.58 o
 -13   3  25          0.78         11.62         7.55 o
 -11   3  25        331.95        289.82        22.66 o
  -9   3  25          9.99         18.39        17.62 o
  -7   3  25          9.38         17.06        12.28 o
  -5   3  25         19.34          9.98         5.12 o
  -3   3  25        130.42        125.49         9.48 o
  -1   3  25         16.19         47.88         6.43 o
   1   3  25         84.11        168.40        14.65 o
   3   3  25         20.57         27.84         6.84 o
   5   3  25         17.88         64.44        22.30 o
   7   3  25          9.97         32.38         8.69 o
   9   3  25          7.07         49.35        10.33 o
  11   3  25         27.98         36.75        34.67 o
  13   3  25         18.41         45.10        50.75 o
  15   3  25         36.75          4.32        21.87 o
  17   3  25         57.78         59.57        26.01 o
  19   3  25         32.05         23.60        26.54 o
  21   3  25          1.48         -9.09        21.97 o
  23   3  25          7.54         43.26        34.58 o
  25   3  25          0.13         48.32        50.65 o
  27   3  25          0.68          8.10        45.69 o
  29   3  25          3.69         46.71        65.93 o
 -32   4  25         11.01         44.21        29.35 o
 -30   4  25          1.58         64.43        11.11 o
 -28   4  25          8.88         12.45        22.96 o
 -26   4  25         29.32         55.44         9.28 o
 -24   4  25          3.14         24.46         5.78 o
 -22   4  25         27.15         51.82         9.59 o
 -20   4  25          1.14         52.98         7.08 o
 -18   4  25          2.16         23.77        14.20 o
 -16   4  25         17.86         45.96         7.32 o
 -14   4  25         25.11         31.13         6.15 o
 -12   4  25         38.92         41.32        26.40 o
 -10   4  25         13.94         49.78         8.21 o
  -8   4  25          0.24         25.80        11.60 o
  -6   4  25          0.02         91.60        15.37 o
  -4   4  25         24.26         49.07        23.20 o
  -2   4  25          4.02         32.42         8.65 o
   0   4  25         12.67         16.12        11.03 o
   2   4  25         24.07         68.99        10.12 o
   4   4  25         23.10        109.41        13.70 o
   6   4  25          3.51         43.54        13.91 o
   8   4  25         15.28         11.83        11.97 o
  10   4  25          7.59         45.11        17.63 o
  12   4  25         10.86         79.26        74.10 o
  14   4  25         29.54         75.17        26.47 o
  16   4  25         14.29         36.15        27.00 o
  18   4  25         49.05        127.87        65.66 o
  20   4  25         42.63        101.65        46.96 o
 -17   5  25          1.24         25.10         6.01 o
 -15   5  25         39.18         46.10         7.80 o
 -13   5  25         13.16          8.60        18.67 o
 -11   5  25         19.86         62.90        28.82 o
  -9   5  25          3.75         14.40         7.23 o
  -7   5  25          0.68          5.27         6.45 o
  -5   5  25         17.10         12.36         4.81 o
  -3   5  25          0.29         28.62         9.88 o
  -1   5  25          4.44         42.10         7.37 o
   1   5  25          0.90          6.20         8.62 o
   3   5  25          1.08         46.32        26.94 o
   5   5  25         88.23         61.92        58.27 o
 -46   0  26        160.87        348.01        56.68 o
 -44   0  26        183.56        201.41        98.76 o
 -42   0  26         55.47        106.40        30.23 o
 -40   0  26          6.65         36.50        12.83 o
 -38   0  26         38.82         23.49         9.09 o
 -36   0  26          8.27         49.77        22.26 o
 -34   0  26          0.00         67.00        13.74 o
 -32   0  26         17.03         20.97        10.43 o
 -30   0  26        213.47        122.32        17.08 o
 -28   0  26         58.34         35.80        16.01 o
 -26   0  26          1.85        208.00        66.07 o
 -24   0  26        400.96        338.07        32.30 o
 -22   0  26        170.32        126.34        15.92 o
 -20   0  26          0.08         11.89         8.61 o
 -18   0  26        450.08        370.92        25.47 o
 -16   0  26          2.60          8.47        12.36 o
 -14   0  26        989.15        732.20        41.09 o
 -12   0  26        107.49        128.23        15.27 o
 -10   0  26        145.02        141.59        17.41 o
  -8   0  26         38.80         -1.29         4.79 o
  -6   0  26         10.82         63.52        29.46 o
  -4   0  26         10.05         30.68        14.05 o
  -2   0  26        152.04         89.84        12.04 o
   0   0  26        102.23         80.81        12.11 o
   2   0  26         35.07         21.40        22.28 o
   4   0  26        361.48        236.97        25.09 o
   6   0  26        456.54        363.66        34.27 o
   8   0  26        803.34        714.44        51.89 o
  10   0  26         72.11        144.58        25.59 o
  12   0  26          0.96        112.41        25.65 o
  14   0  26         53.07        135.15        25.53 o
  16   0  26        107.10        219.29        32.72 o
  18   0  26        179.21        253.20        42.90 o
  20   0  26          0.11         26.90        45.82 o
  22   0  26         90.41         21.89        21.73 o
  24   0  26          1.61        -24.21        60.48 o
  28   0  26         25.63        -18.22        43.96 o
  30   0  26          0.57         33.92        47.41 o
  32   0  26          3.09         36.02        50.83 o
  34   0  26         41.30        100.52        64.33 o
 -47   1  26         12.22        106.66        20.79 o
 -45   1  26          4.07         25.29        21.05 o
 -43   1  26         24.20         49.47        14.50 o
 -41   1  26          2.81         17.33         7.96 o
 -39   1  26         11.27         48.26        15.31 o
 -37   1  26        118.03        150.83        14.50 o
 -35   1  26          0.02         21.97        13.97 o
 -33   1  26         77.28         91.17        11.21 o
 -31   1  26         53.92        102.48        13.82 o
 -29   1  26          9.86         27.17        10.33 o
 -27   1  26         14.95         18.98         8.05 o
 -25   1  26        408.29        378.82        23.31 o
 -23   1  26        218.28        245.42        38.93 o
 -21   1  26       1336.33       1396.41       109.89 o
 -19   1  26         84.87         36.42         7.24 o
 -17   1  26        184.83        193.90        14.78 o
 -15   1  26         11.15        104.31        18.44 o
 -13   1  26        188.44        188.73        14.34 o
 -11   1  26        148.10        102.06        11.43 o
  -9   1  26         60.80         57.34         9.31 o
  -7   1  26         26.67         42.65         8.15 o
  -5   1  26          0.50         61.87         9.53 o
  -3   1  26          8.27        131.76        19.80 o
  -1   1  26        138.81        202.93        20.23 o
   1   1  26         39.36        186.36        13.39 o
   3   1  26         61.67        122.44        12.82 o
   5   1  26        758.54        968.72        36.11 o
   7   1  26        256.64        282.88        21.41 o
   9   1  26       1427.11       1516.49        54.36 o
  11   1  26         12.97         80.75        25.10 o
  13   1  26         87.52        160.74        19.35 o
  15   1  26          3.32         52.85        17.49 o
  17   1  26         96.73        107.27        16.69 o
  19   1  26         57.84         97.61        59.87 o
  21   1  26        292.49        159.95        26.49 o
  23   1  26          0.13         54.27        64.75 o
  25   1  26         57.14         19.30        18.86 o
  27   1  26          5.47         -4.66        22.23 o
  29   1  26         17.41         52.49        29.80 o
  31   1  26          0.43        -16.37        76.29 o
  33   1  26         19.10         24.42        64.19 o
 -44   2  26          0.78         94.16       116.93 o
 -42   2  26          0.09          6.12        10.66 o
 -40   2  26          1.99         26.16        13.60 o
 -38   2  26         15.85         20.71        10.07 o
 -36   2  26         63.73        103.23        15.31 o
 -34   2  26          1.66         45.52        18.88 o
 -32   2  26         17.14         58.84        11.49 o
 -30   2  26          1.07         51.43        17.09 o
 -28   2  26          8.23          3.87         5.22 o
 -26   2  26         12.66         19.85         7.70 o
 -24   2  26        346.69        338.95        18.61 o
 -22   2  26         24.82         38.23         6.91 o
 -20   2  26         74.52         31.09         8.80 o
 -18   2  26         72.46         60.67         8.54 o
 -16   2  26         17.50         38.77        10.33 o
 -14   2  26         25.44         31.74         6.07 o
 -12   2  26        356.90        279.99        16.05 o
 -10   2  26         22.26         45.04        16.66 o
  -8   2  26         40.19         67.32        11.01 o
  -6   2  26        113.74        146.59        12.09 o
  -4   2  26        120.09        124.36        10.74 o
  -2   2  26        407.91        309.26        22.08 o
   0   2  26         10.09         62.37         8.46 o
   2   2  26         58.85         48.04         8.04 o
   4   2  26         95.67        145.03        13.06 o
   6   2  26        387.88        267.33        22.02 o
   8   2  26          4.30         54.09        12.94 o
  10   2  26        101.64         94.90        16.82 o
  12   2  26        153.91        195.89        25.22 o
  14   2  26          3.87         37.05        14.88 o
  16   2  26         40.39         27.50        16.03 o
  18   2  26          0.00         39.24        22.60 o
  20   2  26          1.46         56.87        24.34 o
  22   2  26          2.25         81.89        26.81 o
  24   2  26         17.96         92.19        31.88 o
  26   2  26         42.22          8.29        40.03 o
  28   2  26         10.20         82.83        65.32 o
  30   2  26          1.31          4.40        50.76 o
  32   2  26          2.34        -20.98        69.51 o
 -39   3  26          0.25         -4.55        10.26 o
 -37   3  26         13.25         28.98        13.40 o
 -35   3  26         85.26         48.79        13.06 o
 -33   3  26         10.84          9.96        12.14 o
 -31   3  26          0.28         20.30         5.67 o
 -29   3  26          0.07         21.11         6.11 o
 -27   3  26         33.59         29.18         6.22 o
 -25   3  26         14.36          1.45         3.70 o
 -23   3  26          3.78         18.76         4.61 o
 -21   3  26         20.04         42.37         7.28 o
 -19   3  26          3.50          3.59         2.93 o
 -17   3  26          0.19         15.13         3.96 o
 -15   3  26         20.29         28.59         6.51 o
 -13   3  26          0.58         40.03         8.57 o
 -11   3  26         15.69         68.30        10.95 o
  -9   3  26         69.67         62.14        10.42 o
  -7   3  26        143.20        166.10        33.11 o
  -5   3  26          8.22         39.15         9.22 o
  -3   3  26         17.07         89.01         9.01 o
  -1   3  26          3.05         30.56         7.62 o
   1   3  26         33.13        110.25        10.15 o
   3   3  26         67.12         81.03         9.51 o
   5   3  26          4.72         38.19        12.87 o
   7   3  26         13.21         60.58        21.38 o
   9   3  26          0.33          8.56        10.54 o
  11   3  26          3.51         40.97        31.00 o
  13   3  26          2.30         13.79        21.05 o
  15   3  26         77.61         91.57        23.48 o
  17   3  26         16.89         43.96        17.16 o
  19   3  26         11.20         46.69        28.96 o
  21   3  26         28.88         17.32        20.19 o
  23   3  26         79.56        112.62        52.11 o
  25   3  26          3.91         23.27        45.61 o
  27   3  26          5.70        103.93        65.40 o
 -32   4  26          0.00         19.18        18.92 o
 -30   4  26         16.01         27.75         9.73 o
 -28   4  26         22.11         33.56         7.95 o
 -26   4  26          4.47         12.74         7.50 o
 -24   4  26         16.29         19.55         6.93 o
 -22   4  26         38.86         49.11         9.13 o
 -20   4  26          2.53         41.14        10.11 o
 -18   4  26        183.08        255.06        30.62 o
 -16   4  26          4.78         15.26        14.29 o
 -14   4  26          4.18         14.73        10.73 o
 -12   4  26         21.06         32.84         5.74 o
 -10   4  26          4.03         30.89         5.99 o
  -8   4  26          1.34         35.05         7.91 o
  -6   4  26          8.67          5.79         3.85 o
  -4   4  26          7.15         45.16         7.57 o
  -2   4  26         12.21         30.11         5.46 o
   0   4  26          6.29         17.29         8.54 o
   2   4  26         84.85         73.40        11.95 o
   4   4  26         22.07         25.19        20.26 o
   6   4  26         40.32         27.96        23.27 o
   8   4  26         21.23         40.73        15.16 o
  10   4  26          2.13         71.72        19.16 o
  12   4  26          2.19         46.77        20.21 o
  14   4  26         15.32         29.40        23.82 o
  16   4  26         25.00        104.19        61.61 o
  18   4  26          9.81         58.25        40.33 o
 -13   5  26         30.63         79.39        15.27 o
 -11   5  26          0.48         62.16        32.74 o
  -9   5  26          2.03         20.00        14.60 o
  -7   5  26          2.14         47.74        34.58 o
  -5   5  26         10.45         17.04        16.30 o
  -3   5  26          0.25         17.30         8.49 o
  -1   5  26          1.59         30.98        25.25 o
 -45   1  27          1.07         35.22        19.26 o
 -43   1  27         14.90         38.23        21.85 o
 -41   1  27        148.76        107.50        17.53 o
 -39   1  27         13.76         35.33        10.49 o
 -37   1  27         46.23         99.75        14.30 o
 -35   1  27         34.35         33.93         9.53 o
 -33   1  27          7.11         36.40         8.29 o
 -31   1  27         27.53         30.12        11.95 o
 -29   1  27         78.57        151.39        14.22 o
 -27   1  27        139.76        270.80        19.43 o
 -25   1  27         34.75         95.08        21.01 o
 -23   1  27          0.25          6.10         6.47 o
 -21   1  27        507.84        465.88        24.67 o
 -19   1  27         30.21         72.78        12.08 o
 -17   1  27         50.50        171.84        63.65 o
 -15   1  27         84.37        113.95        12.10 o
 -13   1  27        334.29        273.03        26.66 o
 -11   1  27        239.04        243.26        24.41 o
  -9   1  27         28.28         44.32         8.23 o
  -7   1  27         43.99        211.19        20.39 o
  -5   1  27          8.47         60.68        11.57 o
  -3   1  27        107.34        188.79        18.92 o
  -1   1  27         16.80         93.88         9.54 o
   1   1  27        190.14        230.60        14.74 o
   3   1  27          5.06        258.42        24.97 o
   5   1  27         13.15        320.81        58.93 o
   7   1  27        115.14        301.04        21.72 o
   9   1  27        279.84        813.09        62.61 o
  11   1  27        123.72        156.21        26.00 o
  13   1  27         63.12        109.74        16.56 o
  15   1  27         21.23         19.34        14.07 o
  17   1  27         21.59         26.44        18.87 o
  19   1  27         39.03         13.64        13.48 o
  21   1  27         48.20         52.38        18.40 o
  23   1  27         45.63         42.64        22.53 o
  25   1  27        196.62        103.07        46.36 o
  27   1  27        127.98         33.80        28.10 o
  29   1  27         10.30         45.53        30.66 o
  31   1  27          0.65         34.29        45.90 o
  33   1  27          1.80         91.03        63.38 o
 -42   2  27         17.59         71.88        20.36 o
 -40   2  27         19.76         12.77        23.93 o
 -38   2  27         17.11         15.64        11.73 o
 -36   2  27          9.68         27.82         6.33 o
 -34   2  27          5.38         25.06         9.72 o
 -32   2  27          0.45         11.20         9.42 o
 -30   2  27         51.42         46.68        18.09 o
 -28   2  27         55.63         54.50         7.39 o
 -26   2  27         10.54         30.81         8.25 o
 -24   2  27         99.77        107.67        10.41 o
 -22   2  27         49.29         41.74        11.15 o
 -20   2  27          2.20          0.39         3.64 o
 -18   2  27         13.52         25.62         6.04 o
 -16   2  27        217.82        118.29        12.34 o
 -14   2  27        139.10         92.06         9.69 o
 -12   2  27        164.78        216.94        22.94 o
 -10   2  27          1.50         42.27         9.02 o
  -8   2  27        394.15        425.28        19.59 o
  -6   2  27        287.93        265.24        15.30 o
  -4   2  27         39.03         95.66        18.17 o
  -2   2  27        651.15        519.53        20.23 o
   0   2  27         89.87         72.03         8.03 o
   2   2  27          9.38          3.80         4.20 o
   4   2  27        102.96        131.62        16.17 o
   6   2  27         71.18        160.24        15.14 o
   8   2  27          5.56         20.03        12.64 o
  10   2  27          0.17         28.59        10.97 o
  12   2  27          2.21          0.65        13.30 o
  14   2  27        108.79         61.30        45.51 o
  16   2  27         12.22        105.30        20.09 o
  18   2  27          0.03         39.85        17.37 o
  20   2  27         14.24         57.24        22.39 o
  22   2  27          0.14         -8.74        22.56 o
  24   2  27          4.99        -20.18        20.18 o
  26   2  27          0.20        128.58        83.23 o
  28   2  27         28.44         17.92        64.75 o
  30   2  27         26.70         39.65        49.82 o
 -39   3  27         59.27         51.03        25.10 o
 -37   3  27          1.67         13.99        22.46 o
 -35   3  27         25.28         32.52        43.05 o
 -33   3  27          3.20         33.98        19.85 o
 -31   3  27          0.22          4.79         4.66 o
 -29   3  27         14.62         59.38        11.49 o
 -27   3  27          6.32         24.63         5.67 o
 -25   3  27         15.52         36.56        12.30 o
 -23   3  27          0.09         15.22         4.94 o
 -21   3  27         53.28         68.85        12.20 o
 -19   3  27         17.95         13.22        10.37 o
 -17   3  27         32.66         15.90         4.76 o
 -15   3  27         24.77         26.34         6.25 o
 -13   3  27          7.42         41.64         6.04 o
 -11   3  27        323.82        201.76        13.44 o
  -9   3  27          6.01         35.36         7.71 o
  -7   3  27        319.28        296.75        16.02 o
  -5   3  27         64.05         46.89         6.34 o
  -3   3  27         17.18         67.69         8.42 o
  -1   3  27         24.57         36.04         6.85 o
   1   3  27         20.25         61.38        11.85 o
   3   3  27         26.00         35.26        14.74 o
   5   3  27          9.85          9.72         6.76 o
   7   3  27         31.38         12.12        10.52 o
   9   3  27          1.07         16.86        13.31 o
  11   3  27         16.80        102.01        23.81 o
  13   3  27          0.83          4.34        14.38 o
  15   3  27         47.05         50.22        20.53 o
  17   3  27         28.93         28.01        19.03 o
  19   3  27          3.28         54.98        22.38 o
  21   3  27         16.27         38.61        53.96 o
  23   3  27         26.22        164.98        80.53 o
  25   3  27          6.38         43.89        42.71 o
 -30   4  27         30.19         57.94        35.29 o
 -28   4  27         11.30         12.06         6.39 o
 -26   4  27          4.07          0.77         4.34 o
 -24   4  27         13.89         29.77        16.78 o
 -22   4  27          3.77         31.59         5.95 o
 -20   4  27         47.77         93.76        10.27 o
 -18   4  27         28.11         57.37         7.85 o
 -16   4  27          5.11         17.61         4.97 o
 -14   4  27          0.28          9.17         4.56 o
 -12   4  27         11.82         17.90         5.64 o
 -10   4  27          2.29         47.71        10.73 o
  -8   4  27         15.27         44.21         7.66 o
  -6   4  27          6.32         20.77        11.50 o
  -4   4  27          5.01         36.61         9.43 o
  -2   4  27          7.88         29.82         7.97 o
   0   4  27          1.44         10.74         8.47 o
   2   4  27         14.03         41.15        14.92 o
   4   4  27          7.07          7.93        11.83 o
   6   4  27          4.29         18.64        11.54 o
   8   4  27          4.40         41.72        15.22 o
  10   4  27          2.55         17.58        14.72 o
  12   4  27         38.84          4.83         8.41 o
  14   4  27          0.15         13.64        28.22 o
  16   4  27         29.39         39.82        69.32 o
 -44   0  28          0.51         27.54        10.71 o
 -42   0  28         20.65         39.48        16.30 o
 -40   0  28          6.45         25.21        12.46 o
 -38   0  28        156.27        123.91        44.03 o
 -36   0  28         62.19         45.63        16.84 o
 -34   0  28          5.26         26.27        11.41 o
 -32   0  28          0.14         33.45        11.33 o
 -30   0  28          4.24         55.50        13.74 o
 -28   0  28         52.99        198.00        30.67 o
 -26   0  28          0.39          9.31         6.73 o
 -24   0  28        352.51        340.57        26.12 o
 -22   0  28        125.85         82.27        15.06 o
 -20   0  28        360.72        300.75        66.26 o
 -18   0  28        138.40        127.33        18.97 o
 -16   0  28        287.66        246.00       100.71 o
 -14   0  28         79.95        498.23        32.42 o
 -12   0  28          2.97         37.39        16.63 o
 -10   0  28         20.40         50.16        13.13 o
  -8   0  28         51.87        100.99        19.59 o
  -6   0  28        163.65        186.96        20.30 o
  -4   0  28        250.51        345.56        29.33 o
  -2   0  28        512.61        425.02        48.73 o
   0   0  28         31.17         81.64        12.76 o
   2   0  28         32.93        117.13        16.43 o
   4   0  28        879.66        635.75        85.90 o
   6   0  28        157.92        127.10        19.30 o
   8   0  28         55.02        162.15        23.77 o
  10   0  28         17.11         34.36        16.09 o
  12   0  28        196.34        162.66        36.45 o
  14   0  28         53.35         10.66        23.52 o
  16   0  28          3.05         33.10        25.14 o
  18   0  28          7.01         -8.14        14.76 o
  20   0  28          1.80        -11.11        36.08 o
  22   0  28          0.00         66.52        35.33 o
  24   0  28          2.21         64.34        70.10 o
  26   0  28         49.53         65.90        38.56 o
  28   0  28        133.15        356.97       118.24 o
  30   0  28        209.58        143.73        48.40 o
  32   0  28         18.01         23.88        40.38 o
 -45   1  28         26.08         33.12        24.47 o
 -43   1  28          0.23         -0.65        13.44 o
 -41   1  28         21.01        101.28        37.50 o
 -39   1  28         26.43          7.63         9.22 o
 -37   1  28         15.66         18.81        11.38 o
 -35   1  28          7.98         34.90         7.34 o
 -33   1  28          0.49          5.52         5.28 o
 -31   1  28          0.87          9.20         7.35 o
 -29   1  28          3.96          4.60         5.62 o
 -27   1  28          1.78          5.37         5.60 o
 -25   1  28         39.44         86.60        16.96 o
 -23   1  28          3.94         10.41         6.50 o
 -21   1  28       1206.40       1152.17        47.94 o
 -19   1  28         97.19        109.08        10.22 o
 -17   1  28        166.29        201.53        19.07 o
 -15   1  28        198.86        202.08        33.62 o
 -13   1  28        180.04        298.47        17.84 o
 -11   1  28        394.48        267.35        17.09 o
  -9   1  28          1.99         41.51        10.22 o
  -7   1  28        676.18        728.38        26.90 o
  -5   1  28        325.94        344.04        21.10 o
  -3   1  28          2.64         75.34         9.25 o
  -1   1  28        116.84        156.57        11.75 o
   1   1  28         17.48        185.05        13.40 o
   3   1  28        561.69        609.79        27.26 o
   5   1  28         82.47        160.81        15.62 o
   7   1  28        512.86        516.51        35.85 o
   9   1  28          4.62        179.85        25.41 o
  11   1  28          4.70         76.56        43.29 o
  13   1  28          0.48         43.94        25.94 o
  15   1  28         31.46         52.20        59.59 o
  17   1  28         26.84         18.16        16.13 o
  19   1  28         29.03         51.96        15.95 o
  21   1  28         93.63        122.06        33.94 o
  23   1  28         51.21         31.95        23.72 o
  25   1  28         21.93        139.54        29.48 o
  27   1  28         16.59         38.40        31.39 o
  29   1  28         12.99        155.14        86.72 o
  31   1  28         37.45         52.37        53.80 o
 -42   2  28         25.23         37.82        14.73 o
 -40   2  28          0.27         47.05        38.35 o
 -38   2  28         10.01         14.96         9.69 o
 -36   2  28         17.30         15.11         7.04 o
 -34   2  28          1.39         10.21         8.55 o
 -32   2  28         63.50        128.74        13.09 o
 -30   2  28          0.67          9.80         4.55 o
 -28   2  28         66.81         75.35        10.16 o
 -26   2  28         23.20         25.72         7.90 o
 -24   2  28          1.83        174.13        69.97 o
 -22   2  28         50.34         42.02         6.39 o
 -20   2  28          2.82         26.33         6.49 o
 -18   2  28         11.09         15.19         6.27 o
 -16   2  28         33.71        114.05        17.67 o
 -14   2  28         10.89          9.74         5.91 o
 -12   2  28         65.65         63.05         9.37 o
 -10   2  28        116.99        128.59        11.49 o
  -8   2  28          4.39         90.97        34.59 o
  -6   2  28         49.57         95.10        11.95 o
  -4   2  28         49.94         76.86        12.96 o
  -2   2  28          0.06        179.45        18.26 o
   0   2  28          7.44         58.85         9.16 o
   2   2  28         10.49         21.63        10.82 o
   4   2  28          2.56        124.47        12.33 o
   6   2  28         52.01        103.27        15.60 o
   8   2  28         14.57         59.18        11.21 o
  10   2  28         86.16         88.44        15.75 o
  12   2  28          7.35         85.33        24.67 o
  14   2  28         18.00         54.77        16.72 o
  16   2  28         44.20         81.74        20.66 o
  18   2  28         25.61          6.10        25.23 o
  20   2  28          5.17         29.35        18.11 o
  22   2  28         13.56         34.93        28.06 o
  26   2  28          9.02          1.47        40.43 o
  28   2  28          1.21         22.40        54.81 o
 -37   3  28         13.64         26.92        16.69 o
 -35   3  28         32.45         47.14        10.93 o
 -33   3  28          1.78          1.59         8.64 o
 -31   3  28         14.42         12.82         6.29 o
 -29   3  28         11.06        103.12        15.76 o
 -27   3  28          0.81         16.96         5.74 o
 -25   3  28          1.81         11.63         4.23 o
 -23   3  28          7.76         21.54         7.24 o
 -21   3  28         20.63         11.78         7.18 o
 -19   3  28          5.69         16.36         5.14 o
 -17   3  28          1.57         25.92         8.68 o
 -15   3  28         12.91         26.96         7.05 o
 -13   3  28         16.37         56.17         8.19 o
 -11   3  28          4.48         60.01        14.43 o
  -9   3  28         29.65         39.59         6.35 o
  -7   3  28        302.49        255.21        14.99 o
  -5   3  28          1.69         26.36         7.50 o
  -3   3  28         48.50         66.25         7.55 o
  -1   3  28          4.46         14.17         9.36 o
   1   3  28          5.94         57.07        19.98 o
   3   3  28         27.36         12.65        11.41 o
   5   3  28          7.09          8.99        12.02 o
   7   3  28          0.43         24.44        11.63 o
   9   3  28          1.03         20.10        15.07 o
  11   3  28         23.64         11.04        13.99 o
  13   3  28          4.05         61.73        15.89 o
  15   3  28          0.04        123.48        21.83 o
  17   3  28         42.12         52.63        22.56 o
  19   3  28          0.39         -7.61        34.03 o
  21   3  28         31.27         35.06        39.64 o
  23   3  28         12.87          7.51        37.27 o
 -28   4  28         66.23         65.34        15.56 o
 -26   4  28         46.52         66.30        11.58 o
 -24   4  28          0.16         20.30         8.85 o
 -22   4  28         43.88         66.86         9.74 o
 -20   4  28         28.40         33.49        11.48 o
 -18   4  28          3.75         31.44         6.06 o
 -16   4  28          0.10         89.29        13.41 o
 -14   4  28          2.51         26.55        16.96 o
 -12   4  28         34.38         18.24         6.87 o
 -10   4  28          9.71         16.10         6.37 o
  -8   4  28          4.43         42.38        13.71 o
  -6   4  28         47.81         24.49         7.10 o
  -4   4  28          2.01          6.60         6.31 o
  -2   4  28          0.50         21.69        11.15 o
   0   4  28          0.60         11.18         8.53 o
   2   4  28         18.42          0.74         5.69 o
   4   4  28         10.49         10.27        12.34 o
   6   4  28          4.30         18.78        22.32 o
   8   4  28         18.19         53.03        12.44 o
  10   4  28         22.92         25.05        28.61 o
  12   4  28          0.01         37.51        36.11 o
  14   4  28         60.05          4.49        29.03 o
 -43   1  29          7.35          6.64         8.89 o
 -41   1  29         10.54         27.49        14.63 o
 -39   1  29         40.82         24.79         9.99 o
 -37   1  29         53.57         49.52         9.57 o
 -35   1  29          1.23          4.60         8.61 o
 -33   1  29         20.99         56.76         8.00 o
 -31   1  29          0.50         30.71        18.66 o
 -29   1  29          8.82         18.86         8.54 o
 -27   1  29        177.57        181.81        14.21 o
 -25   1  29        251.88        306.56        28.37 o
 -23   1  29          0.49         25.35         7.22 o
 -21   1  29         49.46         37.66         8.72 o
 -19   1  29          3.92          7.78         5.65 o
 -17   1  29        275.42        248.71        16.01 o
 -15   1  29         69.04         74.76         8.83 o
 -13   1  29          8.43         17.80         4.29 o
 -11   1  29        211.83        195.71        14.51 o
  -9   1  29         73.18         82.98        10.96 o
  -7   1  29         67.95        183.95        17.28 o
  -5   1  29        257.79        248.95        18.62 o
  -3   1  29         46.93         65.43         9.20 o
  -1   1  29        142.87        170.22        12.47 o
   1   1  29        327.69        292.86        16.91 o
   3   1  29         79.39        417.65        22.39 o
   5   1  29        368.86        261.87        19.58 o
   7   1  29         17.33        269.30        22.90 o
   9   1  29         91.75        145.65        23.67 o
  11   1  29        155.50        173.15        18.91 o
  13   1  29         17.32         75.10        26.60 o
  15   1  29         17.07          5.35        11.83 o
  17   1  29         10.91         56.29        16.03 o
  19   1  29         90.88         61.14        18.88 o
  21   1  29          4.04         57.58        36.75 o
  23   1  29          0.04         78.78        25.33 o
  25   1  29         44.38         43.41        35.20 o
  27   1  29         27.60        247.97        78.03 o
  29   1  29          3.08        -36.33        43.27 o
 -40   2  29          0.13         21.81        11.64 o
 -38   2  29          1.94         20.10         9.99 o
 -36   2  29         13.46         32.08        21.10 o
 -34   2  29          0.36          5.10         5.66 o
 -32   2  29          8.06         32.90         8.84 o
 -30   2  29          7.74         25.58         5.97 o
 -28   2  29         24.70         26.30         6.56 o
 -26   2  29         74.14         68.89         9.11 o
 -24   2  29          5.13         15.35        13.80 o
 -22   2  29          0.75         22.73         5.09 o
 -20   2  29        365.08        349.92        23.62 o
 -18   2  29          0.00         25.08         5.16 o
 -16   2  29         63.41         75.19        10.64 o
 -14   2  29          0.71         25.44         5.93 o
 -12   2  29         17.07         64.70         9.11 o
 -10   2  29          2.43         65.89         8.18 o
  -8   2  29          9.68         26.46         6.64 o
  -6   2  29         71.61         82.93        13.60 o
  -4   2  29          7.25         85.65         8.88 o
  -2   2  29          1.41         59.82        10.20 o
   0   2  29        212.00        123.21        10.42 o
   2   2  29          7.07        103.92        21.44 o
   4   2  29        202.35        206.61        16.14 o
   6   2  29         23.26         45.28         9.23 o
   8   2  29         31.44         28.60        13.11 o
  10   2  29         99.27        148.32        27.15 o
  12   2  29         66.37         44.99        22.24 o
  14   2  29          8.08          1.32        12.67 o
  16   2  29         35.79        111.54        24.76 o
  18   2  29         15.07         62.68        21.40 o
  20   2  29          5.58         39.20        24.14 o
  22   2  29         28.80         -3.98        36.11 o
  24   2  29          2.75        -12.33        61.26 o
  26   2  29         16.60          7.17        45.70 o
 -35   3  29         11.92         49.26        12.35 o
 -33   3  29         14.50         17.23        41.20 o
 -31   3  29          0.01         23.31         7.95 o
 -29   3  29          0.08         12.20        12.71 o
 -27   3  29          2.41          9.14         8.06 o
 -25   3  29          0.02         15.92        12.09 o
 -23   3  29          0.59         19.93         7.87 o
 -21   3  29          0.76         66.55        10.19 o
 -19   3  29          1.03         19.44         5.02 o
 -17   3  29          7.59          7.24         3.65 o
 -15   3  29         23.47         11.62         7.93 o
 -13   3  29          2.83         20.89         5.87 o
 -11   3  29          6.69         14.61         6.12 o
  -9   3  29         91.20         90.93         9.44 o
  -7   3  29        111.69        178.25        19.27 o
  -5   3  29         29.15         65.73         9.91 o
  -3   3  29         15.89         51.87         9.36 o
  -1   3  29         11.03         49.87         9.51 o
   1   3  29          5.39         40.80        13.75 o
   3   3  29         26.50         42.53        11.88 o
   5   3  29          1.04         13.84        10.24 o
   7   3  29          9.61         44.11        14.18 o
   9   3  29          2.74         -5.40         7.86 o
  11   3  29          8.64         55.08        13.91 o
  13   3  29         13.09         17.64         9.01 o
  15   3  29          8.63         12.57        22.93 o
  17   3  29          0.03         55.37        49.30 o
  19   3  29         25.59         33.60        57.98 o
  21   3  29         41.50          6.83        53.79 o
 -26   4  29          2.59         38.43        10.10 o
 -24   4  29         53.71         72.11        10.56 o
 -22   4  29         57.70         50.30        15.05 o
 -20   4  29          0.00          2.78         4.11 o
 -18   4  29         34.63         39.86         8.61 o
 -16   4  29          3.64         17.00        11.10 o
 -14   4  29          9.60          6.63         5.07 o
 -12   4  29          0.27         16.22        10.05 o
 -10   4  29         54.05         62.35        11.03 o
  -8   4  29          5.58          5.71         4.50 o
  -6   4  29         54.72         15.07         5.22 o
  -4   4  29          2.02          4.24         4.85 o
  -2   4  29          0.27          0.32         4.70 o
   0   4  29          7.24         19.37         6.05 o
   2   4  29          0.69         16.06         6.65 o
   4   4  29          0.52         25.05        11.22 o
   6   4  29         99.26         91.01        35.30 o
   8   4  29         53.18         33.49        27.19 o
  10   4  29          6.56         25.46        28.50 o
  12   4  29         19.91         13.77        26.94 o
 -42   0  30          3.22          9.66         6.96 o
 -40   0  30        152.33        125.09        18.39 o
 -38   0  30          8.25        223.49        81.26 o
 -36   0  30        299.15        410.63        32.51 o
 -34   0  30          1.39          0.76        10.40 o
 -32   0  30         62.92         12.20        14.37 o
 -30   0  30         54.07        136.07        19.27 o
 -28   0  30         19.26         56.65        10.78 o
 -26   0  30        116.56        102.17        13.69 o
 -24   0  30         55.84         40.68        15.16 o
 -22   0  30         11.59         24.71         8.42 o
 -20   0  30        519.52        538.47        34.84 o
 -18   0  30        215.23        245.31        22.61 o
 -16   0  30        163.64        214.41        20.65 o
 -14   0  30         72.28        136.59        59.74 o
 -12   0  30         13.63         62.23        13.41 o
 -10   0  30         24.05         30.26        11.23 o
  -8   0  30         19.04         58.69        12.51 o
  -6   0  30          6.09         26.14        12.31 o
  -4   0  30        132.90        147.15        17.79 o
  -2   0  30         30.19         44.39        27.45 o
   0   0  30        348.21        167.92        51.44 o
   2   0  30        199.35        183.24        45.93 o
   4   0  30         33.90         36.26        10.69 o
   6   0  30        522.53        359.81        33.66 o
   8   0  30        249.68        196.09        25.95 o
  10   0  30         21.73         25.97        60.86 o
  12   0  30         76.56        109.90        24.57 o
  14   0  30         29.15         28.35        20.90 o
  16   0  30         36.13         84.19        23.64 o
  18   0  30         29.47         97.43        47.41 o
  20   0  30         26.90        117.55        59.93 o
  22   0  30        114.93         89.07        29.45 o
  24   0  30         14.72         88.17        38.08 o
  26   0  30         39.02         80.49        68.55 o
 -43   1  30          1.99         21.56        10.16 o
 -41   1  30          2.64         10.67         9.43 o
 -39   1  30         13.35         15.25         7.34 o
 -37   1  30          7.96         45.22        10.61 o
 -35   1  30         14.40          4.55         5.31 o
 -33   1  30         39.61         44.35        10.79 o
 -31   1  30         12.41         10.97         5.95 o
 -29   1  30          0.06         18.12         7.51 o
 -27   1  30          2.36          6.15         6.61 o
 -25   1  30         19.52          9.17         7.93 o
 -23   1  30         57.05         47.14         9.67 o
 -21   1  30        182.71         87.75         9.44 o
 -19   1  30         40.21         39.38         9.73 o
 -17   1  30        315.61        327.83        18.22 o
 -15   1  30         18.67         40.54         9.54 o
 -13   1  30         37.49         72.83        11.97 o
 -11   1  30         26.44        100.13        16.05 o
  -9   1  30        196.31        171.70        13.09 o
  -7   1  30         31.10         66.46         9.75 o
  -5   1  30         51.80         80.87        11.88 o
  -3   1  30         14.79         56.97         9.24 o
  -1   1  30        107.50        156.03        12.02 o
   1   1  30         25.86        167.24        18.68 o
   3   1  30        260.00        345.69        20.48 o
   5   1  30         13.95        141.47        17.69 o
   7   1  30          3.21         44.16        17.52 o
   9   1  30        112.83        136.30        23.56 o
  11   1  30          1.32        108.23        15.82 o
  13   1  30          0.94         56.92        34.22 o
  15   1  30          8.53         25.72        27.04 o
  17   1  30          8.07         33.84        19.43 o
  19   1  30          3.46         28.70        15.06 o
  21   1  30         70.58         25.88        17.31 o
  23   1  30         46.63          7.99        25.99 o
  25   1  30          7.67         -5.58        44.41 o
  27   1  30          9.82         75.13        63.87 o
  29   1  30         37.38         55.86       120.07 o
 -40   2  30         42.65         97.75        16.07 o
 -38   2  30          0.29         33.22        11.00 o
 -36   2  30          7.01         67.62        21.91 o
 -34   2  30          5.45         39.47        13.40 o
 -32   2  30          0.03          7.85         4.48 o
 -30   2  30         77.21         95.83        12.57 o
 -28   2  30        128.60        160.80        15.29 o
 -26   2  30         12.82         64.50         8.69 o
 -24   2  30         12.26         31.98         8.93 o
 -22   2  30         12.57         39.19         8.92 o
 -20   2  30        280.97        319.43        17.50 o
 -18   2  30         84.46         69.64         9.72 o
 -16   2  30        143.01        157.75        26.60 o
 -14   2  30          6.35         13.79         6.00 o
 -12   2  30         61.33         95.59        14.09 o
 -10   2  30         22.90         56.01         7.69 o
  -8   2  30         72.27         97.60        12.01 o
  -6   2  30        160.00        171.63        16.64 o
  -4   2  30         21.47        183.41        15.01 o
  -2   2  30         60.05        119.78        11.92 o
   0   2  30         80.14        120.58        10.61 o
   2   2  30        112.52        161.04        13.40 o
   4   2  30         26.60         89.25        10.89 o
   6   2  30         29.19         22.79         8.31 o
   8   2  30          0.74         22.15        10.94 o
  10   2  30         41.17         91.69        16.61 o
  12   2  30        108.55         62.63        24.95 o
  14   2  30          0.30         90.29        23.35 o
  16   2  30         75.96         43.14        17.46 o
  18   2  30          2.09          4.65        35.86 o
  20   2  30         15.03         -0.78        27.55 o
  22   2  30          5.87         28.36        37.24 o
  24   2  30          3.02        126.91        71.22 o
  26   2  30          9.27         41.41        82.09 o
 -35   3  30          0.06         17.56         9.47 o
 -33   3  30          0.06         29.10        13.07 o
 -31   3  30         11.90         20.26        10.11 o
 -29   3  30         19.83         59.17        25.20 o
 -27   3  30          3.60          8.51         7.95 o
 -25   3  30          2.37          8.23        13.44 o
 -23   3  30         74.15         67.13         7.84 o
 -21   3  30          3.04          3.34         3.38 o
 -19   3  30         50.16         90.42        15.48 o
 -17   3  30         15.56         33.71         8.25 o
 -15   3  30         15.94         32.64         9.10 o
 -13   3  30          0.70         18.14         8.85 o
 -11   3  30         38.20         51.72         8.98 o
  -9   3  30         58.14         83.74        15.31 o
  -7   3  30          2.32         91.68         9.45 o
  -5   3  30          1.66         53.57        11.35 o
  -3   3  30         69.94         57.92        10.05 o
  -1   3  30         15.01         10.66         7.69 o
   1   3  30          8.99         57.84         9.95 o
   3   3  30         33.76         55.21        24.42 o
   5   3  30        107.92        145.49        14.68 o
   7   3  30          1.09         68.60        16.08 o
   9   3  30          4.33         22.65        16.74 o
  11   3  30         41.56         19.28        23.84 o
  13   3  30          0.15        -15.33        20.84 o
  17   3  30         28.70         -3.17        31.54 o
  19   3  30          3.18        -17.29        48.97 o
 -24   4  30          0.35         25.79         6.87 o
 -22   4  30          6.55         40.41         7.98 o
 -20   4  30         22.46         10.41         5.54 o
 -18   4  30         15.98         22.34         6.33 o
 -16   4  30          0.36         15.26         6.15 o
 -14   4  30          2.86         59.58        19.84 o
 -12   4  30          3.92         17.44         6.10 o
 -10   4  30          2.23         26.58         8.24 o
  -8   4  30          0.00          9.04         6.16 o
  -6   4  30          0.67          2.52         5.23 o
  -4   4  30          2.02          1.69         5.96 o
  -2   4  30          2.23         18.02        10.14 o
   0   4  30         54.12         22.94         8.88 o
   2   4  30          9.59         26.93        20.73 o
   4   4  30         17.51         44.60        15.64 o
   6   4  30          8.64         43.55        29.21 o
  10   4  30          2.44         14.22        25.44 o
 -41   1  31          0.01         31.59        21.27 o
 -39   1  31          2.50         58.75        13.02 o
 -37   1  31         12.56         32.02        11.42 o
 -35   1  31         21.10         41.75        12.80 o
 -33   1  31         15.87         72.52        10.28 o
 -31   1  31         11.86         17.73         9.21 o
 -29   1  31          6.57         33.39         8.36 o
 -27   1  31          0.07         36.38        15.29 o
 -25   1  31        272.55        252.34        16.55 o
 -23   1  31         62.74         80.32         8.57 o
 -21   1  31          0.03         20.24         6.99 o
 -19   1  31         48.97         56.95         8.21 o
 -17   1  31         70.99         96.17        10.49 o
 -15   1  31         96.22         66.19        12.24 o
 -13   1  31         24.04         61.11        35.89 o
 -11   1  31        144.83        143.43        12.71 o
  -9   1  31         71.45        123.37        34.92 o
  -7   1  31         12.05         45.17        12.78 o
  -5   1  31         67.55         88.16        14.93 o
  -3   1  31         79.75         75.84         8.49 o
  -1   1  31         11.46        113.07        13.21 o
   1   1  31          0.01         47.24        16.98 o
   3   1  31         37.49        171.65        16.69 o
   5   1  31         74.27        174.34        20.25 o
   7   1  31         11.11        101.80        14.87 o
   9   1  31          4.46         55.19        15.69 o
  11   1  31         47.85         17.97        12.28 o
  13   1  31         73.21         67.28        27.07 o
  15   1  31         23.59         17.45        16.62 o
  17   1  31         14.20         34.55        20.41 o
  19   1  31        119.18         33.41        20.90 o
  21   1  31         34.79         -2.54        15.20 o
  23   1  31          1.83          1.84        23.55 o
  25   1  31         10.43        148.20        88.48 o
  27   1  31         13.05        154.63        87.63 o
 -38   2  31          1.80          2.13         7.82 o
 -36   2  31         42.37         26.51         7.66 o
 -34   2  31         13.00         61.09        16.92 o
 -32   2  31         59.54         40.16         7.21 o
 -30   2  31         29.06         33.10         9.99 o
 -28   2  31         18.44         60.46        10.66 o
 -26   2  31         12.51         29.33         7.15 o
 -24   2  31          0.13         -3.99         3.99 o
 -22   2  31         12.58          8.12         4.92 o
 -20   2  31         24.37         53.35        19.27 o
 -18   2  31          1.99         39.58        10.91 o
 -16   2  31        214.40        201.77        14.28 o
 -14   2  31         45.30        109.08        26.57 o
 -12   2  31         73.99        138.49        31.52 o
 -10   2  31         45.36         64.69        16.44 o
  -8   2  31        108.57        157.06        12.43 o
  -6   2  31         51.15         79.82        10.99 o
  -4   2  31        451.90        348.77        21.58 o
  -2   2  31          0.00         92.19         9.08 o
   0   2  31          9.72         51.36         8.05 o
   2   2  31         32.82         92.28        14.13 o
   4   2  31          0.07          7.76        11.19 o
   6   2  31        111.46         68.48        14.01 o
   8   2  31          0.72         32.32        11.76 o
  10   2  31          6.75         95.32        17.30 o
  12   2  31          3.02         28.69        10.11 o
  14   2  31         10.09        103.65        17.93 o
  16   2  31         17.47         -1.96        12.55 o
  18   2  31         30.10         83.14        53.31 o
  20   2  31          0.78         -2.55        26.05 o
  22   2  31          0.74         18.02        35.09 o
  24   2  31         77.91         33.28        46.17 o
 -33   3  31          0.22         37.60        25.53 o
 -31   3  31         11.47         15.77         6.19 o
 -29   3  31          4.58         52.91        10.42 o
 -27   3  31          0.09         21.95         6.54 o
 -25   3  31         12.09         63.96        19.85 o
 -23   3  31         18.14         38.83         6.70 o
 -21   3  31         11.37          7.66         4.05 o
 -19   3  31          1.79         19.77         5.65 o
 -17   3  31         21.93         54.85        10.26 o
 -15   3  31          0.08         45.10        11.63 o
 -13   3  31          0.03         63.77        22.45 o
 -11   3  31         44.76        104.94        10.84 o
  -9   3  31          0.52         57.19         8.44 o
  -7   3  31         12.22         61.84        11.62 o
  -5   3  31          9.21         37.34        15.80 o
  -3   3  31          0.58         56.79         7.66 o
  -1   3  31          0.61         44.17        13.05 o
   1   3  31         30.16         74.73        13.10 o
   3   3  31          1.19         39.61        15.81 o
   5   3  31          0.18         61.76        11.11 o
   7   3  31          5.58         -6.69        10.80 o
   9   3  31          4.80          5.52        22.08 o
  11   3  31          4.68         31.16        31.58 o
  13   3  31         16.34         78.04        42.46 o
  15   3  31         22.65         -1.46        31.29 o
  17   3  31         17.84         53.98        42.83 o
 -20   4  31          5.80         63.48        14.85 o
 -18   4  31         18.23         16.30         7.74 o
 -16   4  31         37.71          5.50         6.85 o
 -14   4  31          1.91         27.62        13.92 o
 -12   4  31         15.03         27.22        15.29 o
 -10   4  31          1.40         10.53         7.40 o
  -8   4  31          4.51          9.86        15.48 o
  -6   4  31         14.27          9.58         6.31 o
  -4   4  31         46.07         26.71         8.45 o
  -2   4  31          4.22         20.18         8.27 o
   0   4  31          9.25         21.86         8.86 o
   2   4  31         12.90         25.78        11.17 o
   4   4  31         11.80         29.61        33.50 o
   6   4  31          1.44          3.38        14.83 o
 -40   0  32          6.34         76.63        28.78 o
 -38   0  32         31.05         17.55        14.84 o
 -36   0  32         36.43         85.50        16.96 o
 -34   0  32        294.21        275.92        27.80 o
 -32   0  32         88.40        143.52        19.80 o
 -30   0  32         77.58         56.64        26.55 o
 -28   0  32          0.64         25.74        11.01 o
 -26   0  32          1.02          4.64         8.99 o
 -24   0  32         23.21         11.12         8.70 o
 -22   0  32         38.26        100.98        38.20 o
 -20   0  32         65.93         38.69        11.04 o
 -18   0  32         18.97         34.43        17.06 o
 -16   0  32        970.11        689.35        41.36 o
 -14   0  32       1700.31       1576.34       134.54 o
 -12   0  32          4.25         28.85        31.14 o
 -10   0  32        371.23        405.61        29.98 o
  -8   0  32        720.68        661.90        59.86 o
  -6   0  32        910.51        924.79        45.34 o
  -4   0  32       1412.18       1077.44        50.14 o
  -2   0  32         79.22        158.32        17.67 o
   0   0  32        274.11        258.62        22.52 o
   2   0  32         59.20         91.93        17.64 o
   4   0  32         81.42        117.43        45.64 o
   6   0  32          0.73         78.34        62.61 o
   8   0  32          0.02         42.32        32.61 o
  10   0  32         41.61         45.45        60.06 o
  12   0  32         15.07         17.69        23.48 o
  14   0  32          5.65         79.71        31.10 o
  16   0  32        222.80        248.80        38.63 o
  18   0  32         33.24         62.23        24.97 o
  20   0  32        172.79         31.63        20.20 o
  22   0  32          9.51         59.48        30.69 o
  24   0  32        165.76        117.56        72.86 o
  26   0  32          0.25         26.99        25.62 o
 -41   1  32          0.62         45.52        12.03 o
 -39   1  32          1.39          7.48         7.51 o
 -37   1  32          1.24         16.22        11.29 o
 -35   1  32          7.68         22.79         7.71 o
 -33   1  32          1.55         16.22         6.16 o
 -31   1  32          5.31         12.85         4.95 o
 -29   1  32         14.04         25.92         6.39 o
 -27   1  32          0.08         31.29         6.56 o
 -25   1  32        128.80        103.99        16.34 o
 -23   1  32          1.25         17.59         5.01 o
 -21   1  32         30.79         26.91         9.38 o
 -19   1  32          3.83         33.39         9.94 o
 -17   1  32         16.79         78.91        26.94 o
 -15   1  32          9.79         63.71        11.42 o
 -13   1  32          5.42         60.49        11.56 o
 -11   1  32          0.00         96.47        15.79 o
  -9   1  32         11.94         72.72         9.72 o
  -7   1  32          9.89         37.20        15.32 o
  -5   1  32          1.20         66.87        10.97 o
  -3   1  32          4.74         68.33         8.19 o
  -1   1  32         50.95        102.91        10.35 o
   1   1  32          0.12         62.69        16.60 o
   3   1  32         13.91         59.40         9.52 o
   5   1  32        157.93        225.02        18.04 o
   7   1  32         32.38         74.32        30.29 o
   9   1  32          7.56          5.35        10.52 o
  11   1  32         23.81          1.97         7.47 o
  13   1  32          0.46         12.31        11.58 o
  15   1  32          1.60         15.13        15.98 o
  17   1  32          0.00         52.50        16.86 o
  19   1  32         23.94         70.25        27.07 o
  21   1  32          0.17         25.37        17.90 o
  23   1  32          0.41        125.90        42.89 o
  25   1  32          0.01        105.20        69.58 o
 -38   2  32         14.41         14.71        14.84 o
 -36   2  32          4.59         -4.21        13.12 o
 -34   2  32         39.29         60.06        19.05 o
 -32   2  32         32.99        103.11        25.10 o
 -30   2  32          2.69          9.65        11.35 o
 -28   2  32          4.80          8.95         9.43 o
 -26   2  32         19.25         38.35        16.14 o
 -24   2  32          0.28         13.11         5.50 o
 -22   2  32         32.20         26.88         6.93 o
 -20   2  32          0.21         25.02         9.68 o
 -18   2  32         34.92         36.93         8.22 o
 -16   2  32         57.01         42.86        23.43 o
 -14   2  32        130.09        142.39        33.30 o
 -12   2  32         17.36         48.62         7.19 o
 -10   2  32         40.73          3.81        11.72 o
  -8   2  32         17.50         51.76         9.50 o
  -6   2  32          0.05         28.66         9.30 o
  -4   2  32        208.13        247.21        17.88 o
  -2   2  32        138.68        109.57        13.50 o
   0   2  32         21.12         21.76         7.07 o
   2   2  32         63.09         50.80         9.84 o
   4   2  32         49.06         15.91        11.80 o
   6   2  32          6.84         59.06        18.33 o
   8   2  32          3.89         13.73        11.24 o
  10   2  32         96.57         90.74        14.15 o
  12   2  32          2.19         33.12        11.54 o
  14   2  32         28.20         20.90        14.38 o
  16   2  32          6.62         32.54        25.55 o
  18   2  32         13.10         80.44        56.47 o
  20   2  32          2.18         55.98        69.82 o
  22   2  32         39.68         78.17        40.82 o
 -31   3  32         12.36         68.72        23.75 o
 -29   3  32          1.55         14.64         9.80 o
 -27   3  32          3.20         11.92         6.76 o
 -25   3  32          4.40         36.17        33.28 o
 -23   3  32         16.75         36.83         9.15 o
 -21   3  32          8.87         54.31        10.87 o
 -19   3  32          9.87         27.00        11.19 o
 -17   3  32         17.90         21.78         6.25 o
 -15   3  32         67.91         90.43        10.71 o
 -13   3  32        112.33        116.12        11.24 o
 -11   3  32         41.28         53.14        12.33 o
  -9   3  32          5.68         69.65         9.13 o
  -7   3  32         28.43         66.49         8.61 o
  -5   3  32          7.88         54.42        19.09 o
  -3   3  32         12.60         45.74         7.59 o
  -1   3  32          1.92         19.93         5.64 o
   1   3  32         18.18         45.62         8.22 o
   3   3  32         18.49          5.61        18.52 o
   5   3  32          3.88         14.82        12.16 o
   9   3  32         22.17          6.26        13.69 o
  11   3  32          9.08         60.21        24.25 o
  13   3  32          0.48         64.87        27.60 o
  15   3  32         30.41         53.37        39.99 o
 -16   4  32         29.94         32.42         8.12 o
 -14   4  32          0.01          9.06         6.73 o
 -12   4  32          4.31          7.30        12.20 o
 -10   4  32          0.00         10.15         9.45 o
  -8   4  32          5.14         28.39        11.89 o
  -6   4  32          2.71          0.94         7.29 o
  -4   4  32          0.29         13.23         6.66 o
  -2   4  32         10.65         12.82         7.50 o
   0   4  32          2.47         14.00         8.28 o
 -39   1  33         18.02         14.92        10.98 o
 -37   1  33          9.93         20.78         7.48 o
 -35   1  33         17.78         36.23        10.48 o
 -33   1  33          0.06          4.68        12.19 o
 -31   1  33         68.51         26.01        10.17 o
 -29   1  33          0.65         17.32        14.29 o
 -27   1  33         87.98         74.93         9.49 o
 -25   1  33         18.07         53.29         8.63 o
 -23   1  33          1.46          8.80         6.19 o
 -21   1  33          2.60         25.17         5.97 o
 -19   1  33          3.77         10.39         8.08 o
 -17   1  33         44.74        116.53        17.91 o
 -15   1  33         30.46         19.34         6.21 o
 -13   1  33         61.05        104.54        13.54 o
 -11   1  33         11.09         37.99         6.81 o
  -9   1  33          2.78         30.83        15.54 o
  -7   1  33         57.69         62.06         8.31 o
  -5   1  33         23.52         44.41         8.01 o
  -3   1  33          2.42         48.87        10.93 o
  -1   1  33        154.27        130.95        12.39 o
   1   1  33         94.89        121.60        11.20 o
   3   1  33         13.68         12.60         9.01 o
   5   1  33        158.90        182.43        23.21 o
   7   1  33         66.79         38.46        11.94 o
   9   1  33         14.13         18.11         8.92 o
  11   1  33         21.14         23.34        14.65 o
  13   1  33         16.77         20.18        20.37 o
  15   1  33          3.92         21.15        13.47 o
  17   1  33          2.46         21.50        16.09 o
  19   1  33         18.83         44.18        17.98 o
  21   1  33          4.21         79.54        35.64 o
  23   1  33          7.92         41.03        36.58 o
 -36   2  33          3.72         15.92         7.99 o
 -34   2  33         95.88        100.60        41.49 o
 -32   2  33         15.60         31.37         8.50 o
 -30   2  33          9.48        108.92        22.32 o
 -28   2  33         41.37         52.88        19.14 o
 -26   2  33          0.13         -1.37         3.88 o
 -24   2  33          5.15         -2.72         3.56 o
 -22   2  33         10.93         22.55         8.63 o
 -20   2  33         22.09         28.74         5.81 o
 -18   2  33          0.11         20.58        13.38 o
 -16   2  33          0.40         25.65         6.93 o
 -14   2  33        114.34         97.33        16.54 o
 -12   2  33         13.06         40.49         7.42 o
 -10   2  33          8.29         21.32         8.31 o
  -8   2  33          0.11         31.43         8.10 o
  -6   2  33         30.00         22.13        11.65 o
  -4   2  33        128.44        115.12        19.75 o
  -2   2  33         46.41         82.08         9.11 o
   0   2  33         33.93         37.41         9.50 o
   2   2  33         43.46         53.09         8.52 o
   4   2  33         16.46         11.75        12.57 o
   6   2  33         15.07         19.48         9.11 o
   8   2  33          8.24         17.15        12.50 o
  10   2  33          0.61         55.41        28.34 o
  12   2  33          3.84         86.22        25.43 o
  14   2  33          0.64        122.90        35.21 o
  16   2  33         90.67         18.11        19.00 o
  18   2  33         20.70         35.90        33.18 o
  20   2  33          0.37         34.28        27.61 o
 -29   3  33          0.69          6.49         6.36 o
 -27   3  33          2.54          1.83         9.04 o
 -25   3  33          5.40         44.11        12.58 o
 -23   3  33          9.72          6.77         9.01 o
 -21   3  33          0.02         -6.58         6.58 o
 -19   3  33         13.12         15.58         4.82 o
 -17   3  33          3.00         -0.76         6.43 o
 -15   3  33          0.04          8.90         7.78 o
 -13   3  33         28.89         81.48        12.06 o
 -11   3  33          5.45         29.34        20.10 o
  -9   3  33          3.33         50.18         9.32 o
  -7   3  33         20.02         33.23         6.40 o
  -5   3  33         25.80         33.08        14.17 o
  -3   3  33          0.04          4.33         5.43 o
  -1   3  33         11.50          0.51         7.63 o
   1   3  33         25.05          3.56         8.87 o
   5   3  33         18.90         15.71        13.27 o
   7   3  33         10.05         29.35        15.18 o
   9   3  33          2.03         54.35        21.07 o
  11   3  33          3.16         -3.42        19.77 o
  13   3  33          2.71         65.06        80.92 o
 -38   0  34          0.61         22.72        17.89 o
 -36   0  34         28.84         56.71        13.20 o
 -34   0  34         32.08         59.84        25.74 o
 -32   0  34         30.36         46.39        17.67 o
 -30   0  34         81.70         88.90        13.49 o
 -28   0  34         41.44         94.83        14.86 o
 -26   0  34         65.01         86.81        21.42 o
 -24   0  34          5.28         17.52         7.22 o
 -22   0  34        192.99        137.78        55.08 o
 -20   0  34         45.16        121.33        24.85 o
 -18   0  34         26.35        108.90        15.49 o
 -16   0  34         70.14        128.05        18.41 o
 -14   0  34        493.25        327.81        39.05 o
 -12   0  34        215.98        148.48        32.97 o
 -10   0  34         21.20         66.86        36.37 o
  -8   0  34         39.26        115.36        18.74 o
  -6   0  34        244.31        340.51        27.22 o
  -4   0  34        368.62        271.50        25.48 o
  -2   0  34        104.26         81.55        30.30 o
   0   0  34          1.38         29.09        23.76 o
   2   0  34         19.68         80.80        50.05 o
   4   0  34         15.29         49.29        26.76 o
   6   0  34        251.16        289.70        34.51 o
   8   0  34         36.91         12.32        42.18 o
  10   0  34          0.06         43.56        26.23 o
  12   0  34         24.46         -2.09        25.09 o
  14   0  34         32.95         40.74        31.74 o
  16   0  34        113.88         73.87        24.43 o
  18   0  34         29.14         -1.49        31.84 o
  20   0  34         27.22         57.09        55.00 o
  22   0  34          5.29        100.28        43.53 o
 -37   1  34         26.02         44.68        31.68 o
 -35   1  34          0.15          2.54        10.77 o
 -33   1  34          1.04          3.22         4.57 o
 -31   1  34          0.07         35.23         9.35 o
 -29   1  34         83.73         75.63         8.90 o
 -27   1  34         17.73          2.13         4.49 o
 -25   1  34          0.18         14.30         7.15 o
 -23   1  34         17.04         53.76        12.64 o
 -21   1  34        120.02        136.18        15.87 o
 -19   1  34         67.44         38.30         6.65 o
 -17   1  34         26.94         46.32        10.86 o
 -15   1  34          0.65         13.77         6.41 o
 -13   1  34         60.90         70.35         9.80 o
 -11   1  34         17.70         32.44         9.00 o
  -9   1  34         37.48         49.66        11.16 o
  -7   1  34          2.01         33.18         7.90 o
  -5   1  34          4.12         58.76         8.24 o
  -3   1  34         29.30         35.58         7.88 o
  -1   1  34        100.30         72.59        10.63 o
   1   1  34        254.47        167.12        14.80 o
   3   1  34          6.31         28.54        28.66 o
   5   1  34         15.84         67.27        17.57 o
   7   1  34          5.77         -0.28         2.56 o
   9   1  34          2.05         32.15         9.52 o
  11   1  34          0.80         34.50        14.51 o
  13   1  34          0.40          4.03        10.70 o
  15   1  34          3.02         37.22        29.54 o
  17   1  34          7.31         23.89        16.55 o
  19   1  34          6.68          9.76        32.35 o
  21   1  34          6.92         17.88        25.30 o
 -34   2  34          5.48          6.56        18.97 o
 -32   2  34          4.59         17.86        14.51 o
 -30   2  34         11.17         24.46         8.84 o
 -28   2  34          0.00         -5.47         8.94 o
 -26   2  34          3.79         11.20        14.35 o
 -24   2  34          8.50          2.11         3.94 o
 -22   2  34         17.23         22.90         5.91 o
 -20   2  34          5.58         17.86         5.34 o
 -18   2  34        161.58        141.47        12.54 o
 -16   2  34          3.90         11.79         5.61 o
 -14   2  34          0.02         23.12         8.47 o
 -12   2  34         20.54         34.51        19.47 o
 -10   2  34         60.67         95.06        14.24 o
  -8   2  34         18.55         50.59         9.39 o
  -6   2  34          4.24         46.87        13.77 o
  -4   2  34          4.36         75.26         9.31 o
  -2   2  34        107.02         83.02         9.38 o
   0   2  34          2.42         31.98         6.79 o
   2   2  34         79.10         59.44        16.24 o
   4   2  34          7.53         79.31        20.25 o
   6   2  34          3.95         17.45         8.87 o
   8   2  34          1.11          5.64         8.70 o
  10   2  34          5.59         81.57        58.09 o
  12   2  34          0.50         36.86        24.84 o
  14   2  34         37.73         65.78        36.55 o
  16   2  34         28.26          5.11        33.35 o
  18   2  34          3.62         24.67        25.16 o
 -27   3  34         27.25         38.42        11.68 o
 -25   3  34         17.91          6.35        11.03 o
 -23   3  34         15.29         49.68        13.61 o
 -21   3  34         60.06         63.14        11.05 o
 -19   3  34         25.97         32.61         9.10 o
 -17   3  34         30.31         23.65         7.49 o
 -15   3  34          0.84         32.95        11.40 o
 -13   3  34          0.92          6.75         5.83 o
 -11   3  34          0.24          4.35         4.53 o
  -9   3  34          0.47         37.20         9.26 o
  -7   3  34          6.18         13.29         8.09 o
  -5   3  34          0.92         28.58        10.92 o
  -3   3  34         13.49         14.88        11.04 o
  -1   3  34         14.03         -0.52         6.74 o
   1   3  34          4.62          3.34         9.39 o
   3   3  34         11.27          4.87        16.77 o
   5   3  34          8.03         34.88        14.94 o
   7   3  34          0.75         31.89        12.83 o
   9   3  34          0.44         45.49        21.64 o
 -35   1  35          2.58         28.64        13.65 o
 -33   1  35          0.00         43.49        12.07 o
 -31   1  35         78.44         89.93        16.71 o
 -29   1  35         50.52         54.61        11.15 o
 -27   1  35          0.05         24.96         5.49 o
 -25   1  35          5.05         19.34         7.47 o
 -23   1  35         36.22          2.74         8.29 o
 -21   1  35          1.05         17.23         8.19 o
 -19   1  35          0.25         12.84         5.90 o
 -17   1  35          1.19         27.33         8.77 o
 -15   1  35         67.49         94.54        11.15 o
 -13   1  35        143.87        147.28        13.33 o
 -11   1  35          2.58         40.19         9.94 o
  -9   1  35        107.49        133.33        14.83 o
  -7   1  35          1.59         29.21        14.21 o
  -5   1  35        117.33        118.24        11.55 o
  -3   1  35         28.11         25.12         5.59 o
  -1   1  35          0.10         26.17        10.88 o
   1   1  35         14.13        103.83        16.37 o
   3   1  35         27.37         10.02         6.05 o
   5   1  35         15.35         -7.85        11.21 o
   7   1  35         22.06         13.97        12.35 o
   9   1  35          3.54         25.22        11.87 o
  11   1  35        118.34         57.08        13.39 o
  13   1  35          9.90         -6.09        13.18 o
  15   1  35         21.25         47.30        24.97 o
  17   1  35          4.72         51.59        34.30 o
  19   1  35         11.24         -5.18        10.10 o
 -32   2  35          6.11         29.60        15.00 o
 -30   2  35          0.10         29.32        42.96 o
 -28   2  35          0.01         22.07        20.35 o
 -26   2  35          0.30         15.03        20.62 o
 -24   2  35          3.74         23.91        15.52 o
 -22   2  35          0.31          1.08         8.72 o
 -20   2  35          1.31         20.40        14.52 o
 -18   2  35         16.87         50.44         7.79 o
 -16   2  35          7.51         18.10         8.70 o
 -14   2  35         11.65         49.59        24.87 o
 -12   2  35          1.05         21.83         7.12 o
 -10   2  35         21.45         51.43         9.69 o
  -8   2  35          7.27         21.66        18.00 o
  -6   2  35         12.68         -5.64         9.11 o
  -4   2  35         24.08         40.74        10.03 o
  -2   2  35         13.27         18.59         8.83 o
   0   2  35          9.92         28.23         6.56 o
   2   2  35          7.79         15.80         8.59 o
   4   2  35         10.84         34.51         9.49 o
   6   2  35          5.48         33.16        16.53 o
   8   2  35          2.88         19.77        15.49 o
  10   2  35          0.66         25.64        18.93 o
  12   2  35          0.31         91.74        74.58 o
  14   2  35         20.06         78.78        44.89 o
 -23   3  35          0.11         18.08         8.13 o
 -21   3  35         26.41         69.02        16.13 o
 -17   3  35          2.03          2.61         4.90 o
 -15   3  35         52.71         56.75        26.68 o
 -13   3  35         58.98         70.70        12.60 o
 -11   3  35          2.97          2.81         5.84 o
  -9   3  35        116.29        111.40        32.31 o
  -7   3  35         43.80         37.19         9.77 o
  -5   3  35          0.75         13.16         7.30 o
  -3   3  35          4.17          7.77         7.36 o
  -1   3  35          5.22          9.44         8.52 o
   1   3  35          1.31         23.21        11.83 o
   3   3  35         11.99         23.37        12.36 o
   5   3  35          0.31         -2.36        11.12 o
   7   3  35          2.88         31.82        25.59 o
 -34   0  36          0.54          7.75         7.63 o
 -32   0  36         31.12         11.42        10.82 o
 -30   0  36          0.71         31.66         9.17 o
 -28   0  36         23.22         21.09         8.60 o
 -26   0  36          4.26         25.44        14.58 o
 -24   0  36          0.42          3.88         4.29 o
 -22   0  36         53.90         69.61        14.25 o
 -20   0  36         63.23         44.53        10.83 o
 -18   0  36         22.79         94.98        14.98 o
 -16   0  36         42.64          7.10        15.49 o
 -14   0  36          1.61         38.66        15.37 o
 -12   0  36        184.90        226.50        26.69 o
 -10   0  36          0.61          2.58         9.53 o
  -8   0  36         30.64         21.94        15.35 o
  -6   0  36         52.78         63.51        28.00 o
  -4   0  36          0.13         36.56        11.51 o
  -2   0  36         13.64         17.95        12.71 o
   0   0  36         46.81         13.19        12.73 o
   2   0  36         32.96         29.70         9.97 o
   4   0  36          6.67         40.46        12.27 o
   6   0  36          3.06         -5.76         7.14 o
   8   0  36         55.67         32.36        25.53 o
  10   0  36         16.65         86.23        21.52 o
  12   0  36          0.75         61.75        64.84 o
  14   0  36          1.15          5.07        26.84 o
  16   0  36          7.15         36.14        47.30 o
  18   0  36          0.00        -10.49        35.12 o
 -33   1  36          1.88         18.53        11.04 o
 -31   1  36         38.89         49.72        26.69 o
 -29   1  36         28.02         28.09        13.41 o
 -27   1  36          4.34         19.59         6.22 o
 -25   1  36          7.33         20.87         8.07 o
 -23   1  36         28.97         -2.40         5.89 o
 -21   1  36          4.04         28.21         7.56 o
 -19   1  36         77.01         74.21        12.04 o
 -17   1  36         13.79         20.52         8.12 o
 -15   1  36         13.85         65.82        15.23 o
 -13   1  36         36.35         62.09        10.77 o
 -11   1  36          1.49         22.30         8.01 o
  -9   1  36        182.02        222.65        16.12 o
  -7   1  36        106.55        138.55        25.62 o
  -5   1  36          1.51         91.83        12.13 o
  -3   1  36          0.15          8.77        10.94 o
  -1   1  36         20.47         26.98         9.18 o
   1   1  36         18.78          7.30         6.21 o
   3   1  36        140.84         37.14         8.76 o
   5   1  36          2.90          2.14         8.93 o
   7   1  36         23.32          4.94         9.76 o
   9   1  36         10.74          4.08        12.95 o
  11   1  36         42.65         18.82        14.00 o
  13   1  36         17.71         44.28        26.08 o
  15   1  36          3.64         89.21        42.99 o
  17   1  36          2.32         14.08        24.11 o
 -30   2  36          0.21          2.36         7.41 o
 -28   2  36          0.14         17.97         6.30 o
 -26   2  36         55.54         96.33        14.22 o
 -24   2  36          1.15         19.26         7.82 o
 -22   2  36          0.75         52.08        10.95 o
 -20   2  36          0.18         21.55        28.62 o
 -18   2  36         65.55        112.54        43.08 o
 -16   2  36          7.10         86.61        20.80 o
 -14   2  36          0.05         21.01        10.75 o
 -12   2  36          4.14          8.96         5.20 o
 -10   2  36          0.57         15.71         9.25 o
  -8   2  36          3.38         18.59         7.80 o
  -6   2  36          3.09         16.21        10.24 o
  -4   2  36          7.03         14.09         5.68 o
  -2   2  36          1.91          8.53         6.50 o
   0   2  36         68.30         37.01         8.37 o
   2   2  36          0.53         42.15        40.23 o
   4   2  36         29.07          3.38         9.96 o
   6   2  36          0.83         24.69        17.42 o
   8   2  36         14.69         -6.10        25.02 o
  10   2  36          4.90         15.77        36.76 o
  12   2  36          3.87         67.03        54.43 o
 -19   3  36          6.67         33.72        26.62 o
 -17   3  36         20.75         37.64        12.39 o
 -15   3  36          6.03         17.03        12.39 o
 -13   3  36         21.42         50.24        11.40 o
 -11   3  36          1.94         17.64        13.23 o
  -9   3  36          0.14         84.00        29.22 o
  -7   3  36         32.45         38.16        14.38 o
  -5   3  36          8.09         41.54        42.49 o
  -3   3  36         46.89         40.67         9.96 o
  -1   3  36          0.00          6.39         8.77 o
   1   3  36         28.80         23.26        16.23 o
 -31   1  37         33.49         21.44        48.88 o
 -29   1  37         29.51         67.67        43.19 o
 -27   1  37         10.94         29.02         8.70 o
 -25   1  37         10.99         13.20         7.43 o
 -23   1  37          0.82         19.09         6.44 o
 -21   1  37         34.75         45.92        16.61 o
 -19   1  37         27.32         46.67         7.18 o
 -17   1  37          0.13         70.72        13.86 o
 -15   1  37          2.62         46.52        10.05 o
 -13   1  37         14.87          9.85         7.32 o
 -11   1  37         57.44         41.26        18.54 o
  -9   1  37         47.37        133.36        13.12 o
  -7   1  37         57.04         88.67        12.04 o
  -5   1  37          2.23         25.16         8.86 o
  -3   1  37          0.00          3.75         3.67 o
  -1   1  37         45.71         30.73         7.88 o
   1   1  37         18.71          9.05         5.15 o
   3   1  37          9.10          6.80         6.52 o
   5   1  37         36.80          7.99        10.87 o
   7   1  37          5.33         18.83         9.69 o
   9   1  37         20.61         36.93        50.21 o
  11   1  37         20.94         26.26        28.61 o
  13   1  37         23.71         98.86        39.98 o
 -26   2  37         19.35         35.25        10.14 o
 -24   2  37         13.27         12.11        27.39 o
 -22   2  37         22.44         79.17        15.13 o
 -20   2  37          0.00         30.16        13.13 o
 -18   2  37          3.33         52.13        11.30 o
 -16   2  37         21.33         58.54        22.27 o
 -14   2  37          3.92         23.35        23.83 o
 -12   2  37          5.47          8.27         5.75 o
 -10   2  37          8.00         12.59        14.37 o
  -8   2  37         34.65         14.05        10.51 o
  -6   2  37          0.95         18.72        17.81 o
  -4   2  37          0.74         20.77        10.13 o
  -2   2  37          5.78          2.21        10.13 o
   0   2  37          1.66         43.87        21.48 o
   2   2  37          0.53         59.69        49.33 o
   4   2  37          7.41          8.37        15.38 o
   6   2  37          0.55          9.57        18.45 o
   8   2  37          5.56        -12.17        16.77 o
 -11   3  37         25.48         15.98         7.35 o
  -9   3  37         28.27         37.22         9.33 o
  -7   3  37          0.82         38.65        27.91 o
 -30   0  38         20.32         22.06        15.24 o
 -28   0  38        137.57        151.25        19.50 o
 -26   0  38         68.48         37.03        17.51 o
 -24   0  38          8.13         15.20         9.19 o
 -22   0  38          2.58         16.63        14.05 o
 -20   0  38          0.44         48.19        11.37 o
 -18   0  38        154.50        103.90        19.24 o
 -16   0  38          5.00         30.90        17.58 o
 -14   0  38        106.92         94.69        15.78 o
 -12   0  38        173.02        167.47        20.69 o
 -10   0  38          6.70         22.83        11.74 o
  -8   0  38         53.52         67.81        35.28 o
  -6   0  38         18.18         65.06        14.36 o
  -4   0  38        127.41        107.16        16.49 o
  -2   0  38         53.66         66.75        12.88 o
   0   0  38          3.55         41.61        21.68 o
   2   0  38         27.41         19.14        11.91 o
   4   0  38          1.66         12.71        16.18 o
   6   0  38        129.85        104.47        19.98 o
   8   0  38         84.66         90.06        37.06 o
  10   0  38          0.11         14.74        30.34 o
  12   0  38        133.21         51.88        49.64 o
 -29   1  38         23.63          7.70         6.66 o
 -27   1  38          0.06          2.79         5.23 o
 -25   1  38         46.13         27.23        32.23 o
 -23   1  38         12.58          3.42         7.28 o
 -21   1  38         25.91         22.56         9.85 o
 -19   1  38         10.54          4.40         4.09 o
 -17   1  38          5.13         -3.50         4.44 o
 -15   1  38         28.02         31.78         9.43 o
 -13   1  38         45.11         23.12         7.37 o
 -11   1  38         40.18         33.82         8.47 o
  -9   1  38         58.66         73.86         9.99 o
  -7   1  38         38.03         43.13         9.83 o
  -5   1  38         11.19         31.97         7.50 o
  -3   1  38         14.63         10.19         6.52 o
  -1   1  38         15.24         10.69         7.66 o
   1   1  38          2.82         32.88        37.88 o
   3   1  38         42.61         17.68         9.21 o
   5   1  38          0.42         10.58         7.21 o
   7   1  38         22.92         68.85        23.90 o
   9   1  38          0.21         78.87        28.40 o
  11   1  38          8.30         51.46        52.83 o
 -24   2  38          3.21          0.64         9.54 o
 -22   2  38          2.87         16.46        19.06 o
 -20   2  38         21.11         84.14        13.53 o
 -18   2  38          1.26         12.45        10.16 o
 -16   2  38          0.05         27.33        24.73 o
 -14   2  38         21.79         63.26        13.19 o
 -12   2  38         16.57         33.94        17.69 o
 -10   2  38          8.72          7.03         8.29 o
  -8   2  38          9.88         11.07         8.42 o
  -6   2  38         18.83         24.72         9.56 o
  -4   2  38          0.20         15.06         8.43 o
  -2   2  38          1.90          2.11         7.88 o
   0   2  38          9.98         28.83        13.04 o
   2   2  38          4.68         31.84        26.72 o
   4   2  38          0.56         17.41        10.60 o
 -25   1  39          0.58         19.31        31.07 o
 -23   1  39          0.20         46.68        19.34 o
 -21   1  39         16.61         22.72        10.62 o
 -19   1  39         19.18         30.54         9.85 o
 -17   1  39          4.98          4.00         8.08 o
 -15   1  39          0.04         39.02        19.57 o
 -13   1  39          6.44          2.73         7.56 o
 -11   1  39         42.22         30.31        15.42 o
  -9   1  39         50.18         59.23        10.12 o
  -7   1  39         44.14         63.49        24.33 o
  -5   1  39         19.78         25.76         8.50 o
  -3   1  39          0.13         20.61         8.38 o
  -1   1  39          1.88         36.79        13.17 o
   1   1  39          2.42         84.50        19.67 o
   3   1  39          8.07         38.02        33.30 o
   5   1  39         18.17         22.68        34.78 o
   7   1  39          3.27        116.42        29.00 o
 -18   2  39          0.19          8.38        26.51 o
 -16   2  39          0.37         12.63         8.44 o
 -14   2  39          3.16         26.39        10.37 o
 -12   2  39          4.48         13.96         9.01 o
 -10   2  39         29.86         13.84        16.28 o
  -8   2  39          4.24          0.28         8.64 o
  -6   2  39          0.52          6.27         7.16 o
  -4   2  39          3.16         18.65        20.72 o
  -2   2  39          1.35         18.13        13.69 o
   0   2  39          1.26         28.88        12.02 o
 -24   0  40          3.96          9.92         9.42 o
 -22   0  40         18.95         21.96        17.50 o
 -20   0  40          0.74         41.80        20.96 o
 -18   0  40          6.79         31.21        12.11 o
 -16   0  40         61.91         54.99        28.99 o
 -14   0  40          8.88         43.23        33.98 o
 -12   0  40         34.52         23.60        22.07 o
 -10   0  40          0.01         77.41        14.68 o
  -8   0  40        122.99         82.19        35.91 o
  -6   0  40         16.57         94.13        16.39 o
  -4   0  40          8.50         38.41        14.66 o
  -2   0  40          0.49         18.33        46.42 o
   0   0  40         29.69         14.98        47.64 o
   2   0  40          2.91          4.72        29.97 o
   4   0  40          0.94         18.94        24.04 o
 -21   1  40         17.82         26.84        30.68 o
 -19   1  40          0.04         16.41        20.16 o
 -17   1  40          0.13         75.87        19.75 o
 -15   1  40         33.79        106.71        24.86 o
 -13   1  40          3.35         56.37        16.76 o
 -11   1  40          5.65         57.27        47.47 o
  -9   1  40         57.06        128.03        34.07 o
  -7   1  40          0.63         53.85        37.21 o
  -5   1  40         22.22         78.69        44.79 o
  -3   1  40         47.10         56.54        36.72 o
  -1   1  40         55.55         35.05        42.63 o
   1   1  40         13.10         53.34        59.42 o
   3   1  40         20.99         66.68        32.39 o
 -15   1  41          4.45         47.83        39.63 o
 -13   1  41         28.21         43.02        11.95 o
 -11   1  41          0.00         30.01        10.61 o
  -9   1  41         13.42         68.52        21.76 o
  -7   1  41         17.24         45.91        22.62 o
  -5   1  41          2.04         45.52        45.37 o
                                                
