# Supplementary material for: From formulation to structure: 3D electron diffraction for the structure solution of a new indomethacin polymorph from an amorphous solid dispersion
Source: IUCrJ. 2024 Aug 28;11(Pt 5):744–8. doi: 10.1107/S2052252524008121 (PMC11364028; doi:10.1107/S2052252524008121)
Supplement: Supplementary file 3 [file m-11-00744-sup3.txt]

 
xdd "1203515-mythen_summed.xye" 
 
  
 
'	Structure_Solution_Weighting 
 
r_wp  1.40395147 r_exp  0.673191736 gof  2.08551501
chi2_convergence_criteria 0.00001            
x_calculation_step 0.004      
iters 100000       
do_errors       
'   start_X 3      
	finish_X 35      
'	exclude 19.56 19.86       
'exclude 47.0 47.6       
       
'background - a Chebyshev function. "@" makes the parameter refinable, remove it to fix the parameter value - say 3 to 10 terms should be ok     
   
bkg  @  7073.65398`_194.228012 -2423.42617`_158.953059 -337.035493`_82.7590882  538.36411`_54.3367488 -291.02979`_25.7232905
	One_on_X(@, 12507.1422`_699.70172) 
macro File { emptycap_mythen_bkg.xy }      
user_y bkgr { #include File }       
prm bkgr_s  0.63154833`_0.0115665657 min 1e-6      
fit_obj = bkgr_s*bkgr;      
	     
mythen_SD(, 0.339907361_0.00686629821, , 0.0226865162_0.000660615225)   
         
'#############################################################################################################################################################################################################       
'SYNCHROTRON PRIMARY BEAM - SYNCHROTRON PRIMARY BEAM - SYNCHROTRON PRIMARY BEAM - SYNCHROTRON PRIMARY BEAM - SYNCHROTRON PRIMARY BEAM - SYNCHROTRON PRIMARY BEAM - SYNCHROTRON PRIMARY BEAM - SYNCHROTRON PRIMARY BEAM -   
'#############################################################################################################################################################################################################       
'Cu Ka1 and Ka2 radiation. la is the relative area; lo is the wavelength; lh is the width of the beam. I believe this is a Gaussian, but I don't remember.       
'ymin_on_ymax is the "peak cut-off". If you have broad peaks you may want to set it to 0.001 or even 0.01.		       
       
   lam       
      ymin_on_ymax 0.001       
      la 1 lo 0.824077  lh   0.01       
		               
'#############################################################################################################################################################################################################       
'INSTRUMENT PARAMETERS INSTRUMENT PARAMETERS INSTRUMENT PARAMETERS INSTRUMENT PARAMETERS INSTRUMENT PARAMETERS INSTRUMENT PARAMETERS INSTRUMENT PARAMETERS INSTRUMENT PARAMETERS INSTRUMENT PARAMETERS        
'#############################################################################################################################################################################################################       
'You refine these parameters with a standard collected with the same instrument and the same optics that you use for your samples.       
       
'Lorentz-Polarization factor for X-ray diffraction. 0 means no polarization       
	LP_Factor( 90)           
'Primary slit - to -sample distance, and sample - to - detector distance  in mm. They are important for some aberrations like parallax effect.       
'	Rp 120       
'	Rs 120       
  
'	Divergence(@, 0.1)  
	  
	Simple_Axial_Model(@, 1.81103561`_0.0218650185)  
       
'#############################################################################################################################################################################################################       
'SAMPLE PARAMETERS SAMPLE PARAMETERS SAMPLE PARAMETERS SAMPLE PARAMETERS SAMPLE PARAMETERS SAMPLE PARAMETERS SAMPLE PARAMETERS SAMPLE PARAMETERS SAMPLE PARAMETERS SAMPLE PARAMETERS SAMPLE PARAMETERS        
'#############################################################################################################################################################################################################       
  
'xo_Is introduces a single peak. The @ symbol activates a variable for refinement.        
'gauss_fwhm tells the software that the peak is Gaussian and defines the FWHM in degrees.        
'min and max are optional constraints that define the accessible range       
	xo_Is       
		xo  @  15.1386608`_1.44881609_LIMIT_MIN_14.8186608 I  @  381.81971`_8.237
	gauss_fwhm @  4.05594392`_0.090335035 min 2 max 6       
  
  
	Absorption(@, 8.94533196`_269.699405_LIMIT_MIN_3)  
  
'	Surface_Roughness_Pitschke_et_al(@, 0,, 0)  
   
	str  
		a  @  42.839388`_0.003058 
		b  @  5.167738`_0.000807 
		c  @  33.475686`_0.001848 
		be @   101.31706`_0.01112_LIMIT_MIN_100.917056
		prm sh_scale  2.03867189`_0.116367305
		spherical_harmonics_hkl sh 
		sh_order 8 load sh_Cij_prm { 
			y00   !sh_c00  1.00000 
			y20   sh_c20  -0.71400`_0.03220
			y22p  sh_c22p  0.48613`_0.03505
			y22m  sh_c22m  1.25670`_0.02051
			y40   sh_c40  -0.05335`_0.04876
			y42p  sh_c42p  0.49451`_0.01415
			y42m  sh_c42m  0.18731`_0.02982
			y44p  sh_c44p  0.24838`_0.04855
			y44m  sh_c44m  0.05884`_0.01804
			y60   sh_c60   0.60672`_0.04391
			y62p  sh_c62p -0.78745`_0.01610
			y62m  sh_c62m -0.00407`_0.03545
			y64p  sh_c64p  1.08652`_0.01412
			y64m  sh_c64m  0.15624`_0.01716
			y66p  sh_c66p -0.23159`_0.03509
			y66m  sh_c66m -0.32299`_0.01615
			y80   sh_c80  -0.72655`_0.04757
			y82p  sh_c82p  0.78556`_0.02294
			y82m  sh_c82m -0.07239`_0.03662
			y84p  sh_c84p -0.78442`_0.01217
			y84m  sh_c84m  0.48908`_0.01762
			y86p  sh_c86p  0.71713`_0.01406
			y86m  sh_c86m -0.15452`_0.01660
			y88p  sh_c88p -0.08223`_0.01632
			y88m  sh_c88m -0.08782`_0.01417
			}  
		lor_fwhm = sh_scale * (sh)^2 * 1/Cos(Th); 
		 
		CS_L(@, 9793.6527`_58184.2282_LIMIT_MIN_0.3) 		  
		Strain_G(, 0.792403288_0.0159525135)  
		space_group "C2/c"		 		   
		volume  7266.842`_1.340 
  
	  
	rigid	  
       z_matrix N1   
       z_matrix C2    N1   1.4200544    
       z_matrix C8    N1   1.4326283  C2   105.360911     
       z_matrix C10   N1   1.3750224  C2   132.934515  C8     167.453052    
       z_matrix C3    C2   1.3395072  N1   110.061542  C8       4.957203    
       z_matrix C19   C2   1.5300861  N1   121.165520  C3     178.585577    
       z_matrix C9    C8   1.4251786  N1   111.049029  C2      -6.825586    
       z_matrix C7    C8   1.4232100  N1   128.625732  C9    -170.219273    
       'z_matrix O11   C10  1.2053441  N1   124.794332  C2    @ -150.209813  min -160 max -140  
       z_matrix O11   C10  1.2053441  N1   124.794332  C2    @ -166.07657`_0.72193_LIMIT_MIN_-170 min -170 max -120  
       z_matrix C12   C10  1.4585733  N1   116.454544  O11   -179.354437    
       z_matrix C20   C3   1.5048322  C2   125.066092  N1     176.903071    
       z_matrix H19A  C19  0.9608436  C2   109.287730  N1     -77.424671    
       z_matrix H19B  C19  0.9569524  C2   109.597857  H19A  -120.201446    
       z_matrix H19C  C19  0.9613700  C2   109.350146  H19A   119.611295    
       z_matrix C4    C9   1.3857757  C8   123.998702  N1    -178.895967    
       z_matrix C6    C7   1.4647477  C8   115.187187  N1     175.109710    
       z_matrix H7    C7   0.9287152  C8   122.343562  C6    -179.843399    
       'z_matrix C13   C12  1.5103411  C10  115.572916  N1    @ -131.969160 min -141 max -121    
       z_matrix C13   C12  1.5103411  C10  115.572916  N1   @  -139.06576`_1.46048_LIMIT_MIN_-161 min -161 max -101    
       z_matrix C17   C12  1.4950571  C10  120.268877  C13   -178.503708    
       'z_matrix H20A  C20  0.9702949  C3   107.740185  C2      @ 20.828848  min 10 max 30  
       z_matrix H20A  C20  0.9702949  C3   107.740185  C2      @  29.15640`_1.56201 min 10 max 50  
       z_matrix H20B  C20  0.9688534  C3   107.900032  H20A   115.459213    
       z_matrix C21   C20  1.4565860  C3   118.061613  H20A  -122.220768    
       z_matrix H4    C4   0.9315079  C9   121.051027  C8    -171.362607    
       z_matrix C5    C4   1.4156063  C9   118.181055  H4     179.954536    
       z_matrix H6    C6   0.9316537  C7   118.334327  C8     174.498098    
       z_matrix H13   C13  0.9290010  C12  122.327532  C10      0.607224    
       z_matrix C14   C13  1.5786965  C12  115.248219  H13   -179.665886    
       z_matrix C16   C17  1.5439631  C12  119.169143  C10    175.940776    
       z_matrix H17   C17  0.9314897  C12  120.334617  C16   -179.783594    
'       z_matrix O22   C21  1.3239198  C20  112.706450  C3     @ 179.532077  min 175 max 185  
       z_matrix O22   C21  1.3239198  C20  112.706450  C3    @  187.27132`_2.38319_LIMIT_MAX_195 min 175 max 195  
       z_matrix O23   C21  1.1808540  C20  119.799067  O22   -177.146745    
       z_matrix O24   C5   1.3872713  C4   115.281270  C9     177.301858    
       z_matrix H14   C14  0.9325234  C13  118.253936  C12   -177.809185    
       z_matrix C15   C14  1.5212446  C13  123.821487  H14    179.736828    
       z_matrix H16   C16  0.9303889  C17  119.748192  C12   -175.730919    
       'z_matrix C25   O24  1.4541198  C5   114.233799  C4     @ 173.692894  min 163 max 183  
       z_matrix C25   O24  1.4541198  C5   114.233799  C4    @   170.82410`_4.12620_LIMIT_MIN_143 min 143 max 213  
       z_matrix Cl18  C15  1.6210007  C14  124.356531  C13   -174.729521    
       z_matrix H25A  C25  0.9597460  O24  109.437483  C5      64.308149    
       z_matrix H25B  C25  0.9626102  O24  109.266459  H25A  -119.636191    
       z_matrix H25C  C25  0.9573020  O24  109.613427  H25A   120.377968       
			rotate RB01_rot_x -398.67066`_0.50303 qa 1  
			rotate RB01_rot_y  164.89400`_0.25408 qb 1  
			rotate RB01_rot_z -34.17171`_0.40072 qc 1  
			translate ta RB01_tra_x  0.63709`_0.00030 tb RB01_tra_y -0.50700`_0.00326 tc RB01_tra_z  0.26499`_0.00035 
			  
	rigid				  
      z_matrix  N51   
      z_matrix  C52   N51   1.4579455    
      z_matrix  C58   N51   1.4121506   C52  108.686839   
      z_matrix  C60   N51   1.4064526   C52  128.110819  C58    170.256196  
      z_matrix  C53   C52   1.3481793   N51  107.843155  C58      0.996172  
      z_matrix  C69   C52   1.5000576   N51  124.406822  C53   -176.254166  
      z_matrix  C59   C58   1.4822856   N51  106.917244  C52     -1.216343  
      z_matrix  C57   C58   1.3346562   N51  132.253540  C59   -179.552182  
'      z_matrix  O61   C60   1.2325954   N51  119.996417  C52  @ -151.191377 min -161 max -141  
      z_matrix  O61   C60   1.2325954   N51  119.996417  C52  @ -154.62171`_0.75035_LIMIT_MIN_-161 min -161 max -131  
      z_matrix  C62   C60   1.5254750   N51  121.285181  O61    177.711294  
      z_matrix  C70   C53   1.5038873   C52  128.794618  N51   -175.370234  
      z_matrix  H69A  C69   0.9606743   C52  109.527892  N51    -79.685608  
      z_matrix  H69B  C69   0.9588507   C52  109.568872  H69A  -120.153194  
      z_matrix  H69C  C69   0.9614758   C52  109.446823  H69A   119.820203  
      z_matrix  C54   C59   1.3774588   C58  117.588613  N51   -176.606265  
      z_matrix  C56   C57   1.4605041   C58  119.372778  N51    176.622887  
      z_matrix  H57   C57   0.9287047   C58  120.471817  C56    179.943082  
'     z_matrix  C63   C62   1.4200151   C60  119.274621  N51  @ -133.400072 min -143 max -123  
      z_matrix  C63   C62   1.4200151   C60  119.274621  N51  @ -93.03194`_1.75220_LIMIT_MAX_-93 min -143 max -93  
      z_matrix  C67   C62   1.3929727   C60  120.639300  C63   -175.444570  
'      z_matrix  H70A  C70   0.9720722   C53  109.790087  C52  @   12.149650 min 2 max 22  
      z_matrix  H70A  C70   0.9720722   C53  109.790087  C52   @  12.15907`_1.19743 min 2 max 32  
      z_matrix  H70B  C70   0.9704111   C53  109.871811  H70A   118.828791  
      z_matrix  C71   C70   1.4777261   C53  108.875049  H70A  -120.479311  
      z_matrix  H54   C54   0.9302393   C59  118.539737  C58    177.080700  
      z_matrix  C55   C54   1.3711961   C59  122.761700  H54    179.603046  
      z_matrix  H56   C56   0.9295272   C57  119.984479  C58   -177.137347  
      z_matrix  H63   C63   0.9292327   C62  121.180447  C60      1.516435  
      z_matrix  C64   C63   1.4056134   C62  117.751957  H63   -179.619891  
      z_matrix  C66   C67   1.4533536   C62  119.505058  C60    173.956490  
      z_matrix  H67   C67   0.9289349   C62  120.358902  C66    179.811878  
'      z_matrix  O72   C71   1.3280236   C70  114.452659  C53  @   92.053299  min 87 max 97  
      z_matrix  O72   C71   1.3280236   C70  114.452659  C53   @  83.39551`_2.22164_LIMIT_MIN_77 min 77 max 97  
      z_matrix  O73   C71   1.2476840   C70  123.774177  O72    165.943985  
      z_matrix  O74   C55   1.3466706   C54  118.031439  C59    179.180756  
      z_matrix  H64   C64   0.9273251   C63  118.339638  C62   -175.409647  
      z_matrix  C65   C64   1.3767680   C63  123.228754  H64   -179.978641  
      z_matrix  H66   C66   0.9295134   C67  120.090670  C62   -176.015670  
     ' z_matrix  C75   O74   1.4086936   C55  118.430492  C54  @ 179.099470   min 169 max 189  
      z_matrix  C75   O74   1.4086936   C55  118.430492  C54   @  169.01125`_4.25098_LIMIT_MIN_169 min 169 max 209  
      z_matrix  Cl68  C65   1.7885057   C64  121.159290  C63    174.992152  
      z_matrix  H75A  C75   0.9587781   O74  109.627049  C55    -61.770244  
      z_matrix  H75B  C75   0.9606729   O74  109.545655  H75A  -120.219894  
      z_matrix  H75C  C75   0.9614993   O74  109.366988  H75A   120.019129  
	rotate RB02_rot_x -216.75879`_0.39761 qa 1  
	rotate RB02_rot_y  168.53647`_0.17382 qb 1  
	rotate RB02_rot_z -327.85973`_0.38553 qc 1  
	translate ta RB02_tra_x  0.62002`_0.00035 tb RB02_tra_y -1.02222`_0.00376 tc RB02_tra_z -0.05862`_0.00040 
			  
				  
		site N1     x  0.63709`_0.00030 y -0.50700`_0.00326 z  0.26499`_0.00035 occ N    1          beq beqN  0.01000`_1.98363_LIMIT_MIN_0.01 min 0.01 max 2  
		site C2     x  0.65040`_0.00036 y -0.37291`_0.00375 z  0.23529`_0.00044 occ C    1          beq beqC  0.01601`_0.66118 min 0.01 max 2  
		site C3     x  0.67829`_0.00037 y -0.47954`_0.00465 z  0.23205`_0.00052 occ C    1          beq beqC  0.01601`_0.66118 min 0.01 max 2  
		site C4     x  0.71243`_0.00043 y -0.86071`_0.00549 z  0.27081`_0.00062 occ C    1          beq beqC  0.01601`_0.66118 min 0.01 max 2  
		site H4     x  0.73000`_0.00044 y -0.84163`_0.00651 z  0.25851`_0.00072 occ H    1          beq =beqC*1.5;   min 0.01 max 2  
		site C5     x  0.71162`_0.00056 y -1.05799`_0.00539 z  0.29993`_0.00068 occ C    1          beq beqC  0.01601`_0.66118 min 0.01 max 2  
		site C6     x  0.68631`_0.00059 y -1.05955`_0.00475 z  0.32152`_0.00065 occ C    1          beq beqC  0.01601`_0.66118 min 0.01 max 2  
		site H6     x  0.68714`_0.00071 y -1.17857`_0.00530 z  0.34261`_0.00076 occ H    1          beq =beqC*1.5;   min 0.01 max 2  
		site C7     x  0.65895`_0.00048 y -0.88442`_0.00402 z  0.31248`_0.00053 occ C    1          beq beqC  0.01601`_0.66118 min 0.01 max 2  
		site H7     x  0.64167`_0.00052 y -0.89768`_0.00439 z  0.32533`_0.00060 occ H    1          beq =beqC*1.5;   min 0.01 max 2  
		site C8     x  0.66069`_0.00034 y -0.69266`_0.00356 z  0.28248`_0.00040 occ C    1          beq beqC  0.01601`_0.66118 min 0.01 max 2  
		site C9     x  0.68640`_0.00035 y -0.69715`_0.00443 z  0.26118`_0.00049 occ C    1          beq beqC  0.01601`_0.66118 min 0.01 max 2  
		site C10    x  0.61111`_0.00032 y -0.46056`_0.00381 z  0.28240`_0.00041 occ C    1          beq beqC  0.01601`_0.66118 min 0.01 max 2  
		site O11    x  0.60596`_0.00043 y -0.56695`_0.00501 z  0.31249`_0.00054 occ O    1          beq beqO  0.01000`_0.63386 min 0.01 max 2  
		site C12    x  0.58830`_0.00041 y -0.26966`_0.00492 z  0.26216`_0.00056 occ C    1          beq beqC  0.01601`_0.66118 min 0.01 max 2  
		site C13    x  0.57512`_0.00086 y -0.08768`_0.00692 z  0.29004`_0.00082 occ C    1          beq beqC  0.01601`_0.66118 min 0.01 max 2  
		site H13    x  0.58126`_0.00117 y -0.09542`_0.00894 z  0.31821`_0.00081 occ H    1          beq =beqC*1.5;   min 0.01 max 2  
		site C14    x  0.55003`_0.00102 y  0.11539`_0.00835 z  0.26791`_0.00114 occ C    1          beq beqC  0.01601`_0.66118 min 0.01 max 2  
		site H14    x  0.54180`_0.00137 y  0.23565`_0.01010 z  0.28386`_0.00135 occ H    1          beq =beqC*1.5;   min 0.01 max 2  
		site C15    x  0.53855`_0.00086 y  0.12733`_0.00967 z  0.22197`_0.00116 occ C    1          beq beqC  0.01601`_0.66118_LIMIT_MIN_0.01 min 0.01 max 2  
		site C16    x  0.55289`_0.00091 y -0.07468`_0.01086 z  0.19626`_0.00085 occ C    1          beq beqC  0.01601`_0.66118 min 0.01 max 2  
		site H16    x  0.54577`_0.00122 y -0.07934`_0.01381 z  0.16816`_0.00086 occ H    1          beq =beqC*1.5;   min 0.01 max 2  
		site C17    x  0.57874`_0.00076 y -0.26678`_0.00847 z  0.21674`_0.00057 occ C    1          beq beqC  0.01601`_0.66118 min 0.01 max 2  
		site H17    x  0.58822`_0.00106 y -0.37997`_0.01033 z  0.20103`_0.00046 occ H    1          beq =beqC*1.5;   min 0.01 max 2  
		site Cl18   x  0.51507`_0.00115 y  0.34888`_0.01244 z  0.19856`_0.00153 occ Cl   1          beq beqCl   1.99920`_0.62501 min 0.01 max 2  
		site C19    x  0.63292`_0.00049 y -0.14594`_0.00418 z  0.21140`_0.00057 occ C    1          beq beqC  0.01601`_0.66118 min 0.01 max 2  
		site H19A   x  0.61618`_0.00051 y -0.21140`_0.00483 z  0.19044`_0.00047 occ H    1          beq =beqC*1.5;   min 0.01 max 2  
		site H19B   x  0.64755`_0.00058 y -0.04714`_0.00478 z  0.19934`_0.00074 occ H    1          beq =beqC*1.5;   min 0.01 max 2  
		site H19C   x  0.62386`_0.00052 y -0.03792`_0.00369 z  0.22956`_0.00063 occ H    1          beq =beqC*1.5;   min 0.01 max 2  
		site C20    x  0.69846`_0.00049 y -0.39693`_0.00634 z  0.20222`_0.00073 occ C    1          beq beqC  0.01601`_0.66118 min 0.01 max 2  
		site H20A   x  0.69462`_0.00071 y -0.21417`_0.00645 z  0.19669`_0.00104 occ H    1          beq =beqC*1.5;   min 0.01 max 2  
		site H20B   x  0.72059`_0.00046 y -0.41515`_0.00831 z  0.21543`_0.00090 occ H    1          beq =beqC*1.5;   min 0.01 max 2  
		site C21    x  0.69412`_0.00087 y -0.53096`_0.00885 z  0.16324`_0.00078 occ C    1          beq beqC  0.01601`_0.66118 min 0.01 max 2  
		site O22    x  0.71549`_0.00120 y -0.46311`_0.01232 z  0.14150`_0.00119 occ O    1          beq beqO  0.01000`_0.63386 min 0.01 max 2  
		site O23    x  0.67245`_0.00132 y -0.67398`_0.01295 z  0.15364`_0.00099 occ O    1          beq beqO  0.01000`_0.63386 min 0.01 max 2  
		site O24    x  0.73778`_0.00068 y -1.22189`_0.00663 z  0.30687`_0.00084 occ O    1          beq beqO  0.01000`_0.63386 min 0.01 max 2  
		site C25    x  0.73887`_0.00144 y -1.39626`_0.01434 z  0.34121`_0.00203 occ C    1          beq beqC  0.01601`_0.66118 min 0.01 max 2  
		site H25A   x  0.72106`_0.00145 y -1.51234`_0.01361 z  0.33564`_0.00393 occ H    1          beq =beqC*1.5;   min 0.01 max 2  
		site H25B   x  0.73783`_0.00219 y -1.29683`_0.02276 z  0.36523`_0.00149 occ H    1          beq =beqC*1.5;   min 0.01 max 2  
		site H25C   x  0.75830`_0.00147 y -1.49302`_0.01456 z  0.34554`_0.00189 occ H    1          beq =beqC*1.5;   min 0.01 max 2  
		site N51    x  0.62002`_0.00035 y -1.02222`_0.00376 z -0.05862`_0.00040 occ N    1          beq beqN  0.01000`_1.98363 min 0.01 max 2  
		site C52    x  0.63101`_0.00039 y -1.16549`_0.00405 z -0.02097`_0.00043 occ C    1          beq beqC  0.01601`_0.66118 min 0.01 max 2  
		site C53    x  0.65976`_0.00039 y -1.07106`_0.00470 z -0.00336`_0.00045 occ C    1          beq beqC  0.01601`_0.66118 min 0.01 max 2  
		site C54    x  0.69495`_0.00045 y -0.69640`_0.00558 z -0.02420`_0.00051 occ C    1          beq beqC  0.01601`_0.66118 min 0.01 max 2  
		site H54    x  0.71107`_0.00046 y -0.70496`_0.00637 z -0.00114`_0.00055 occ H    1          beq =beqC*1.5;   min 0.01 max 2  
		site C55    x  0.69735`_0.00055 y -0.51711`_0.00567 z -0.05364`_0.00057 occ C    1          beq beqC  0.01601`_0.66118 min 0.01 max 2  
		site C56    x  0.67255`_0.00058 y -0.49220`_0.00501 z -0.08768`_0.00056 occ C    1          beq beqC  0.01601`_0.66118 min 0.01 max 2  
		site H56    x  0.67346`_0.00069 y -0.36573`_0.00535 z -0.10716`_0.00063 occ H    1          beq =beqC*1.5;   min 0.01 max 2  
		site C57    x  0.64524`_0.00048 y -0.66664`_0.00431 z -0.09248`_0.00048 occ C    1          beq beqC  0.01601`_0.66118 min 0.01 max 2  
		site H57    x  0.62923`_0.00051 y -0.65672`_0.00446 z -0.11557`_0.00049 occ H    1          beq =beqC*1.5;   min 0.01 max 2  
		site C58    x  0.64357`_0.00038 y -0.84005`_0.00400 z -0.06343`_0.00042 occ C    1          beq beqC  0.01601`_0.66118 min 0.01 max 2  
		site C59    x  0.66974`_0.00038 y -0.86567`_0.00469 z -0.02742`_0.00045 occ C    1          beq beqC  0.01601`_0.66118 min 0.01 max 2  
		site C60    x  0.59339`_0.00036 y -1.07375`_0.00414 z -0.08951`_0.00041 occ C    1          beq beqC  0.01601`_0.66118 min 0.01 max 2  
		site O61    x  0.59296`_0.00043 y -0.99930`_0.00523 z -0.12459`_0.00042 occ O    1          beq beqO  0.01000`_0.63386 min 0.01 max 2  
		site C62    x  0.56521`_0.00043 y -1.22986`_0.00557 z -0.08093`_0.00048 occ C    1          beq beqC  0.01601`_0.66118 min 0.01 max 2  
		site C63    x  0.56441`_0.00080 y -1.50139`_0.00555 z -0.08756`_0.00131 occ C    1          beq beqC  0.01601`_0.66118 min 0.01 max 2  
		site H63    x  0.58095`_0.00104 y -1.58593`_0.00480 z -0.09641`_0.00201 occ H    1          beq =beqC*1.5;   min 0.01 max 2  
		site C64    x  0.53763`_0.00095 y -1.63798`_0.00781 z -0.08053`_0.00134 occ C    1          beq beqC  0.01601`_0.66118 min 0.01 max 2  
		site H64    x  0.53758`_0.00126 y -1.81679`_0.00780 z -0.08287`_0.00207 occ H    1          beq =beqC*1.5;   min 0.01 max 2  
		site C65    x  0.51148`_0.00074 y -1.51934`_0.01050 z -0.07037`_0.00072 occ C    1          beq beqC  0.01601`_0.66118 min 0.01 max 2  
		site C66    x  0.51152`_0.00059 y -1.25670`_0.01070 z -0.06543`_0.00126 occ C    1          beq beqC  0.01601`_0.66118 min 0.01 max 2  
		site H66    x  0.49368`_0.00073 y -1.17446`_0.01264 z -0.05948`_0.00197 occ H    1          beq =beqC*1.5;   min 0.01 max 2  
		site C67    x  0.53941`_0.00054 y -1.10649`_0.00807 z -0.06951`_0.00123 occ C    1          beq beqC  0.01601`_0.66118 min 0.01 max 2  
		site H67    x  0.54000`_0.00078 y -0.92964`_0.00836 z -0.06445`_0.00194 occ H    1          beq =beqC*1.5;   min 0.01 max 2  
		site Cl68   x  0.47682`_0.00097 y -1.70080`_0.01399 z -0.06574`_0.00090 occ Cl   1          beq beqCl  1.99920`_0.62501_LIMIT_MIN_0.01 min 0.01 max 2  
		site C69    x  0.61357`_0.00050 y -1.38917`_0.00433 z -0.00698`_0.00050 occ C    1          beq beqC  0.01601`_0.66118 min 0.01 max 2  
		site H69A   x  0.59655`_0.00050 y -1.32548`_0.00484 z  0.00520`_0.00046 occ H    1          beq =beqC*1.5;   min 0.01 max 2  
		site H69B   x  0.62799`_0.00058 y -1.48894`_0.00469 z  0.01264`_0.00059 occ H    1          beq =beqC*1.5;   min 0.01 max 2  
		site H69C   x  0.60491`_0.00054 y -1.49652`_0.00406 z -0.02994`_0.00056 occ H    1          beq =beqC*1.5;   min 0.01 max 2  
		site C70    x  0.68208`_0.00046 y -1.16425`_0.00592 z  0.03429`_0.00055 occ C    1          beq beqC  0.01601`_0.66118 min 0.01 max 2  
		site H70A   x  0.67517`_0.00059 y -1.33241`_0.00616 z  0.04226`_0.00070 occ H    1          beq =beqC*1.5;   min 0.01 max 2  
		site H70B   x  0.70338`_0.00045 y -1.18288`_0.00736 z  0.02879`_0.00067 occ H    1          beq =beqC*1.5;   min 0.01 max 2  
		site C71    x  0.68214`_0.00074 y -0.97489`_0.00726 z  0.06738`_0.00052 occ C    1          beq beqC  0.01601`_0.66118 min 0.01 max 2  
		site O72    x  0.65847`_0.00107 y -1.00365`_0.01185 z  0.08735`_0.00100 occ O    1          beq beqO  0.01000`_0.63386 min 0.01 max 2  
		site O73    x  0.70530`_0.00106 y -0.83354`_0.00938 z  0.08149`_0.00116 occ O    1          beq beqO  0.01000`_0.63386 min 0.01 max 2  
		site O74    x  0.72279`_0.00066 y -0.35849`_0.00676 z -0.04726`_0.00067 occ O    1          beq beqO  0.01000`_0.63386 min 0.01 max 2  
		site C75    x  0.72848`_0.00145 y -0.20574`_0.01481 z -0.07995`_0.00110 occ C    1          beq beqC  0.01601`_0.66118 min 0.01 max 2  
		site H75A   x  0.73217`_0.00217 y -0.31555`_0.02297 z -0.10164`_0.00092 occ H    1          beq =beqC*1.5;   min 0.01 max 2  
		site H75B   x  0.74681`_0.00137 y -0.09837`_0.01380 z -0.07091`_0.00113 occ H    1          beq =beqC*1.5;   min 0.01 max 2  
		site H75C   x  0.71026`_0.00163 y -0.09791`_0.01604 z -0.08955`_0.00289 occ H    1          beq =beqC*1.5;   min 0.01 max 2  
  
		scale  @  1.93140351e-05`_1.628e-06
		r_bragg  0.252538374	  
  
		site xO72    x xO72  0.65851`_2.08552 y yO72 -1.00313`_2.08552 z zO72  0.08732`_2.08552 occ O    0          beq beqO  0.01000`_0.63386_LIMIT_MIN_0.01 min 0.01 max 2  
		site xO73    x xO73  0.70534`_2.08552 y yO73 -0.83329`_2.08552 z zO73  0.08142`_2.08552 occ O    0          beq beqO  0.01000`_0.63386 min 0.01 max 2  
		site xO22    x xO22  0.71538`_2.08552 y yO22 -0.46007`_2.08552 z zO22  0.14144`_2.08552 occ O    0          beq beqO  0.01000`_0.63386 min 0.01 max 2  
		site xO23    x xO23  0.67239`_2.08552 y yO23 -0.67164`_2.08552 z zO23  0.15360`_2.08552 occ O    0          beq beqO  0.01000`_0.63386 min 0.01 max 2  
		  
		  
'		only_penalties  
      penalties_weighting_K1  10  
      prm !bond_width_1 0.02  
      prm !bond_width_2 0.3  
      prm !bond_weight_1 100  
      prm !bond_weight_2 10  
		  
          Distance_Restrain(xO72       O72      ,   0, 0.00355710481`_38.6029907, bond_width_1, bond_weight_1)  
          Distance_Restrain(xO73       O73      ,   0, 0.00365168814`_38.3406801,  bond_width_1, bond_weight_1)  
          Distance_Restrain(xO22       O22      ,   0, 0.0164586648`_35.4999035, bond_width_1, bond_weight_1)  
          Distance_Restrain(xO23       O23      ,   0, 0.0123431819`_36.7098395,  bond_width_1, bond_weight_1)  
          Distance_Restrain(xO72      xO23      ,   3, 2.77373522`_75.7400478, bond_width_2, bond_weight_2)  
          Distance_Restrain(xO73      xO22      ,   3, 2.75723762`_69.735115, bond_width_2, bond_weight_2)  
  
'		Preferred_Orientation(@, 0.8,, 1 0 0)  
  
'		PO_Two_Directions(@, 1.19294514_0.0393837715 min 0.5 max 2,, 1 0 2,@, 0.3_0.0448378398_LIMIT_MIN_0.3 min 0.3 max 2,, 0 0 1,@, 0.929878078_0.0303886215)  
  
		view_structure  
Stephens_monoclinic  
   (      etac, 1.77836498e-19`_2.08551501_LIMIT_MIN_0,      s400c,-259.038776`_2.08551501,      s040c,-7321604.23`_2.08551501,      s004c,-6.14864482`_2.08551501,     s220c ,-49472.4047`_2.08551501,      !s202c, 50,      s022c,-47913.6808`_2.08551501,      s121c, 155161.516`_2.08551501,      s103c,-12.9080551`_2.08551501,     s301c, 15.6353248`_2.08551501 )		  
  
     
  
		Out_CIF_STR("1203515_DLS_indocryo_start_RB_02_withSpHa.cif") 
 
 
		PO_Spherical_Harmonics(sh_PO, 8 load sh_Cij_prm {
			y00   !sh_PO_c00  1.00000
			y20   sh_PO_c20  -0.01979`_0.12631
			y22p  sh_PO_c22p -0.13562`_0.14775
			y22m  sh_PO_c22m  0.10625`_0.15413
			y40   sh_PO_c40  -0.23462`_0.15658
			y42p  sh_PO_c42p  0.25869`_0.05829_LIMIT_MAX_0.360236532
			y42m  sh_PO_c42m  0.10890`_0.12651
			y44p  sh_PO_c44p -0.17179`_0.17679
			y44m  sh_PO_c44m  0.01107`_0.08504
			y60   sh_PO_c60   0.20102`_0.14676
			y62p  sh_PO_c62p  0.56297`_0.14528
			y62m  sh_PO_c62m  0.49615`_0.13159
			y64p  sh_PO_c64p  0.19247`_0.10194_LIMIT_MAX_0.312190592
			y64m  sh_PO_c64m  0.15183`_0.07754
			y66p  sh_PO_c66p -0.07841`_0.14657
			y66m  sh_PO_c66m -0.40116`_0.07603
			y80   sh_PO_c80  -0.59964`_0.11900
			y82p  sh_PO_c82p  0.41318`_0.08719_LIMIT_MAX_0.589840835
			y82m  sh_PO_c82m  0.14198`_0.10586
			y84p  sh_PO_c84p  0.40953`_0.12433
			y84m  sh_PO_c84m -0.18861`_0.09979
			y86p  sh_PO_c86p  0.11881`_0.09518
			y86m  sh_PO_c86m -0.01299`_0.09191
			y88p  sh_PO_c88p  0.08323`_0.06137
			y88m  sh_PO_c88m -0.29498`_0.04422
			} )
 
 
 
	str 
	phase_name "gamma" 
		space_group "P-1" 
		a  @  9.226522`_0.000906
		b  @  10.874149`_0.000771
		c  @  9.610667`_0.000617
		al @  69.89616`_0.00656_LIMIT_MAX_70.0961567
		be @  110.49605`_0.00601_LIMIT_MAX_110.696047
		ga @  92.82660`_0.00998_LIMIT_MIN_92.4266023
		volume  845.402`_0.128
		site Cl1    x -0.30360      y 0.07020       z 0.05090       occ Cl   1    beq  beqall  2.00000`_0.44754 min 0.01 max 2 
		site C1     x 0.37660       y -0.07660      z 0.36220       occ C    1    beq  beqall  2.00000`_0.44754 min 0.01 max 2 
		site C2     x 0.20630       y -0.04700      z 0.29480       occ C    1    beq  beqall  2.00000`_0.44754 min 0.01 max 2 
		site C3     x 0.14540       y 0.07340       z 0.27750       occ C    1    beq  beqall  2.00000`_0.44754 min 0.01 max 2 
		site C4     x -0.01160      y 0.10720       z 0.20640       occ C    1    beq  beqall  2.00000`_0.44754 min 0.01 max 2 
		site C5     x -0.10730      y 0.02350       z 0.14830       occ C    1    beq  beqall  2.00000`_0.44754 min 0.01 max 2 
		site C6     x -0.04920      y -0.09560      z 0.16240       occ C    1    beq  beqall  2.00000`_0.44754 min 0.01 max 2 
		site C7     x 0.10690       y -0.13070      z 0.23690       occ C    1    beq  beqall  2.00000`_0.44754 min 0.01 max 2 
		site C8     x 0.66470       y -0.20770      z 0.37960       occ C    1    beq  beqall  2.00000`_0.44754 min 0.01 max 2 
		site C9     x 0.72810       y -0.49060      z 0.64930       occ C    1    beq  beqall  2.00000`_0.44754 min 0.01 max 2 
		site C10    x 0.84990       y -0.49360      z 0.80120       occ C    1    beq  beqall  2.00000`_0.44754 min 0.01 max 2 
		site C11    x 0.57320       y -0.26910      z 0.47930       occ C    1    beq  beqall  2.00000`_0.44754 min 0.01 max 2 
		site C12    x 0.38060       y -0.70520      z 1.01830       occ C    1    beq  beqall  2.00000`_0.44754 min 0.01 max 2 
		site C13    x 0.59720       y -0.38970      z 0.59180       occ C    1    beq  beqall  2.00000`_0.44754 min 0.01 max 2 
		site C14    x 0.47460       y -0.40740      z 0.65200       occ C    1    beq  beqall  2.00000`_0.44754 min 0.01 max 2 
		site C15    x 0.44780       y -0.51190      z 0.77110       occ C    1    beq  beqall  2.00000`_0.44754 min 0.01 max 2 
		site C16    x 0.31930       y -0.49890      z 0.80520       occ C    1    beq  beqall  2.00000`_0.44754 min 0.01 max 2 
		site C17    x 0.22000       y -0.38340      z 0.72440       occ C    1    beq  beqall  2.00000`_0.44754 min 0.01 max 2 
		site C18    x 0.24610       y -0.27980      z 0.60770       occ C    1    beq  beqall  2.00000`_0.44754 min 0.01 max 2 
		site C19    x 0.37290       y -0.29370      z 0.56940       occ C    1    beq  beqall  2.00000`_0.44754 min 0.01 max 2 
		site H1     x 0.21700       y 0.12500       z 0.32000       occ H    1    beq  beqall  2.00000`_0.44754 min 0.01 max 2 
		site H2     x -0.05300      y 0.19200       z 0.19700       occ H    1    beq  beqall  2.00000`_0.44754 min 0.01 max 2 
		site H3     x -0.11700      y -0.15000      z 0.12200       occ H    1    beq  beqall  2.00000`_0.44754 min 0.01 max 2 
		site H4     x 0.15000       y -0.21400      z 0.24700       occ H    1    beq  beqall  2.00000`_0.44754 min 0.01 max 2 
		site H5     x 0.71500       y -0.14300      z 0.40800       occ H    1    beq  beqall  2.00000`_0.44754 min 0.01 max 2 
		site H6     x 0.60400       y -0.17500      z 0.27300       occ H    1    beq  beqall  2.00000`_0.44754 min 0.01 max 2 
		site H7     x 0.73800       y -0.27100      z 0.38600       occ H    1    beq  beqall  2.00000`_0.44754 min 0.01 max 2 
		site H8     x 0.78100       y -0.47300      z 0.57500       occ H    1    beq  beqall  2.00000`_0.44754 min 0.01 max 2 
		site H9     x 0.69100       y -0.57500      z 0.66400       occ H    1    beq  beqall  2.00000`_0.44754 min 0.01 max 2 
		site H10    x 0.48100       y -0.68400      z 1.07200       occ H    1    beq  beqall  2.00000`_0.44754 min 0.01 max 2 
		site H11    x 0.39600       y -0.75500      z 0.96000       occ H    1    beq  beqall  2.00000`_0.44754 min 0.01 max 2 
		site H12    x 0.34100       y -0.75100      z 1.10200       occ H    1    beq  beqall  2.00000`_0.44754 min 0.01 max 2 
		site H13    x 1.00100       y -0.60500      z 0.99900       occ H    1    beq  beqall  2.00000`_0.44754 min 0.01 max 2 
		site H14    x 0.51900       y -0.59000      z 0.82400       occ H    1    beq  beqall  2.00000`_0.44754 min 0.01 max 2 
		site H15    x 0.13100       y -0.37900      z 0.74900       occ H    1    beq  beqall  2.00000`_0.44754 min 0.01 max 2 
		site H16    x 0.17200       y -0.20600      z 0.55100       occ H    1    beq  beqall  2.00000`_0.44754 min 0.01 max 2 
		site N1     x 0.43310       y -0.20770      z 0.45990       occ N    1    beq  beqall  2.00000`_0.44754 min 0.01 max 2 
		site O1     x 0.46370       y 0.00450       z 0.33030       occ O    1    beq  beqall  2.00000`_0.44754 min 0.01 max 2 
		site O2     x 0.27730       y -0.59190      z 0.91890       occ O    1    beq  beqall  2.00000`_0.44754 min 0.01 max 2 
		site O3     x 0.91780       y -0.60920      z 0.89330       occ O    1    beq  beqall  2.00000`_0.44754_LIMIT_MIN_0.01 min 0.01 max 2 
		site O4     x 0.88430       y -0.39620      z 0.83320       occ O    1    beq  beqall  2.00000`_0.44754 min 0.01 max 2 
		 
		scale @  0.000164948595`_3.384e-06
		CS_L(@, 99.4688419`_2.29909637_LIMIT_MAX_38.1655831) 
 
 
 
 
C_matrix_normalized
{
                             1   2   3   4   5   6   7   8   9  10  11  12  13  14  15  16  17  18  19  20  21  22  23  24  25  26  27  28  29  30  31  32  33  34  35  36  37  38  39  40  41  42  43  44  45  46  47  48  49  50  51  52  53  54  55  56  57  58  59  60  61  62  63  64  65  66  67  68  69  70  71  72  73  74  75  76  77  78  79  80  81  82  83  84  85  86  87  88  89  90  91  92  93  94  95  96  97  98  99 100 101 102 103 104 105 106 107 108 109 110 111 112 113 114 115 116 117 118 119 120 121 122 123
bkg1169033624          1:  100 -88  45  24 -38 -19 -89   1   8  57  27  -8  -0   5 -17  -2  10  20  -1  -2  -4   0  15   5   9  -1   9  -7   4  25  17  -2   6 -12  -4  14   5  19  -3   6  -4  44   4 -11 -21  11  31   9 -15 -32  10  23   3  29  23   3  19  -5   2  12  37  20  -5  13   3  -5  23   3   0  -0  -0  12   0  -0   0  -0  -0  -0   0  -0   0  -0  -8   0  -0   0  -0   0   0  -0  -0   0   4  -7 -25   1  -1  19   9  -3  -4  28  -7   0   1  -9   3   6  11   9   0   8   6 -10   7  -4   1  -2   2   2  -5  -1  -6
bkg1169033840          2:  -88 100 -76   7  12  49  75  -2  -6 -57 -26   6 -23  -6  19   4 -11 -28   6   1   6  -2 -22  -5 -13   2 -11   6   2 -29 -20  -1 -10  26   7 -24  -3 -15  -9  -6  15 -24  -9 -16  19 -29 -33 -14   3  25  16  -9 -30 -27 -20 -16 -18   3   6  16 -52 -42   1   4  -6  12  -5  13   0  -0   0   7   0   0  -0   0   0  -0  -0   0  -0 -10   4  -0  -0  -0  -0  -0  -0  -0   0   0  -6  13  22   1   7 -13  -9   5   1 -28   1  -4   3  10  -1  -3 -10  -2   1  -4  -3   8  -9   3  -1   0  -0  -2   3   3   8
bkg1169034056          3:   45 -76 100 -65  42 -87 -22   4  -0  38  17   0  43   3 -13  -5   7  36  -6  -0 -11  -4  31  12   7   4   8  -6 -12  29  25  10   9 -36  -1  19   4   7  23  11 -17   6   6  35 -13  36  27  12   6 -12 -27  -1  43  17  12  24  14  -4  -9 -29  50  44  11 -15  -1  -9  11  -5  -0   0  -0  -5  -0   0  -0  -0  -0   0   0   0   0  21   2   0   0   0   0   0  -0   0  -0  -0   6   0  -1  -6  -8  -2  -1 -11   5   6  12  -0  -4  -9   4  -2  -0  -0  -6 -14   2  -2   8  -2  -1   2  -1   1   1  -1  -7
bkg1169034272          4:   24   7 -65 100 -87  87 -55  -5   6   0   3  -6 -17   4  -5   2   5 -22  -4  -1   7   6 -19 -16   8 -15  10   5  12  -6 -14  -5   1  14 -10   9  -1  14 -17 -17   8   3  -5 -12  -3  -3  -3  -8  -2 -16  10   9  -7   7   1 -10  12  -7  -7  13  -4   3  -9   4   5   0  -6  -0  -0   0  -0  -6  -0  -0   0  -0   0  -0  -0   0   0 -12  -4  -0  -0   0  -0   0   0   0   0   0   1 -10 -18   0   2  14   6   9  -8  24 -18   5  -5  -1  -9  13  15   2   7  23  -0  -4  -5   1   3  -2   0   3  -3  -6   1
bkg1169034488          5:  -38  12  42 -87 100 -73  68   3  -6 -20 -10   7  -6  -6  10   3 -10  20   7   3  -1  -6  13  15 -14  19 -15  -5  -7  -4   8   5   3  -9  11 -16   2 -20  13  11  -4   4   1   3   9 -13  -2   7 -10  17  -1  -8  -5 -14  -4  10  -3   6  12  -6  -4 -20  13   4  -7 -21 -10  -2   0  -0   0  -0   0   0   0   0  -0  -0  -0  -0  -0  10   2   0   0  -0   0  -0  -0  -0  -0  -0  -8   2  24   7   2 -17  -8  -4   3 -31  10 -16   8   5  11  -2 -18   6 -14 -20  12   4  -1   0  -3   1   0  -4   3  -0  -1
m65806221_35d          6:  -19  49 -87  87 -73 100 -17  -6   2 -20  -8  -3 -17   1   2   2   0 -29  -1   1   6   3 -23 -15   1 -15   3   8   9 -14 -20  -4  -5  19  -4  -3  -0   5 -17 -16  13  -9  -7 -14   6 -10 -16 -13   2  -6  12   6 -15  -4 -10 -16   2  -4  -5  15 -21 -11  -8   0   2  11  -3   4  -0   0   0  -1  -0  -0   0  -0   0  -0  -0   0   0 -12  -1  -0  -0  -0  -0   0   0  -0   0   0  -0  -2  -7  -2   4   7   2   7  -6  10 -13   6  -4   2  -9   5  10  -3   9  17  -5   2  -5   1   2  -1   0   1  -1  -1   4
bkgr_s                 7:  -89  75 -22 -55  68 -17 100   2  -8 -51 -25   8 -16  -7  19   4 -12 -12   7   0   3  -2  -9   3 -13  13 -14   1  -3 -23  -9   2  -7  16   8 -23  -4 -21   4   5   4 -22  -1  -8  14 -29 -21   0   3  40   7 -21 -23 -25 -10  -2 -27   6  11   3 -45 -37   7   7  -4   1 -16   1   0  -0   0  -1   0   0  -0   0   0  -0  -0  -0  -0  -4   5  -0   0  -0   0  -0  -0  -0   0  -0  -5   9  27   3   1 -22  -9   1   4 -35  10  -7   8  11   5  -6 -18  -3  -6 -14  -1   9  -5   3  -3   1  -1  -3   4   3   5
m65806221_35e          8:    1  -2   4  -5   3  -6   2 100  -0   4   2   0   0 -51  16 -25  -2   1   4   0  -4  -2   3   4  -1   3  -5  -4  -1   3   4  -3  -3   1   4  -2  -3  -1  -3   5   2  -1   3   0  -1   1   0   2  -1   1  -2  -1   0   0   1  -4  -2   2   1  -1   0   0  -5   0   0  -1  -1   0   0  -0  -0  -0  -0   0  -0   0  -0  -0   0  -0  -0  -1   5   0   0  -0   0  -0  -0  -0   0  -0  -1   4  -2   2   1   2   1   1   4   1   1  -2   1   2   0  -4  -1  -1  -3  -2   3  -1  -0  -9  -8  -6   0  -6   2   3   5
xo1169069768_          9:    8  -6  -0   6  -6   2  -8  -0 100   4 -85-100  -4   2  -2  -4   4  -1  -7   3   6   2  -4  -5   7   0   3  -1   2  -0  -4   2   5  -5  -4   1  -1   3   4  -6  -2   8  -1  -6  -5  -2   9   5  -6   1   6   0  -3   9   9  -1   2 -10  -2   6   2   1   4   8  -3   2  -2   3   0  -0   0  -3   0   0   0   0   0   0   0   0   0   3  -0  -0  -0  -0  -0  -0   0  -0   0   0   8  -9 -11  -3  -4  -6  10  -5  -0   6   1  -7   1   5  -4   1   2   7  -6  -1   0   1  -1   2  -0  -2  -2  -0  -1   1   0
iprm1169069952_       10:   57 -57  38   0 -20 -20 -51   4   4 100  38  -5 -13  -1  -8  -9   5   5 -17  13  16  17  -7 -16  23 -12  10  -1   8  13  -3 -12   9  -6 -12  19  -1  22   1  -5 -18  13 -20  -3  28  29  -6 -30   3 -38  11  29  -6   2 -12 -18  14  -4 -14  20  14  10 -11 -10 -23  -6 -16   2  -0   0   0 -13   0  -0   0  -0   0  -0   0   0   0  -5  -3  -0  -0  -0  -0   0  -0   0  -0   0   6   2 -27   5  -7  22  17  -2   3  35 -11   2 -12  10  -8   4  29   7  -6  11   2 -13   5  -4   1  -3   3   0  -6   2  -2
gauss_fwhm1168903520_ 11:   27 -26  17   3 -10  -8 -25   2 -85  38 100  84  -2  -1  -4  -1  -1   4   4   5  -6   8   3   1  -0  -4  -2  -4   3   8   5  -6   1   1  -0   8   6   9  -6   1  -2   4  -2   5   8  15  -4 -14  -1 -21  -3  11   4  -4  -8  -8  10   7  -1   7  11   6  -7  -8  -8 -18  -7   2  -0   0  -0   4  -0  -0  -0  -0  -0  -0  -0  -0  -0   3  -1   0   0   0   0   0  -0   0  -0  -0  -4   7  -3  -2   1   5  -9   2  -8  13  -6   8  -5   0  -5   9  15  -2   0  12   7  -6   3  -4  -1   2   3   2  -2  -2  -2
m65806221_368         12:   -8   6   0  -6   7  -3   8   0-100  -5  84 100   4  -2   2   4  -4   1   8  -3  -6  -2   5   6  -8   0  -4   0  -2   1   5  -2  -5   5   5  -2   1  -3  -4   6   2  -7   1   6   5   3  -8  -5   6  -1  -7  -0   3  -9  -8   0  -1  10   2  -6  -2  -1  -4  -8   3  -3   2  -3  -0   0  -0   3  -0  -0  -0  -0  -0  -0  -0  -0  -0  -3   1   0   0   0   0   0  -0   0  -0  -0  -8   9  11   3   4   5 -10   5  -0  -7  -1   6  -1  -5   4  -2  -3  -7   6   1   1  -1   0  -2  -0   2   2   0   1  -1   0
scale1169070136_      13:   -0 -23  43 -17  -6 -17 -16   0  -4 -13  -2   4 100   6 -15  -8   8  11  -4   1 -19  -7  16   6  17 -10   3  -2 -17  20  11   3   3 -33   2  18 -15   1   5  -1  -6 -58  31  82 -15  52   3  17  48  19 -80 -38  84  10  -7  18  -4  25  -7 -79  45  71 -14 -54  29  20  27   3  -0   0  -0   3  -0   0  -0  -0  -0   0   0   0   0  25  22   0   0   0   0  -0   0   0  -0  -0 -10  12  12 -19  10   1 -21   9  -3  -3  11  15  -7 -30  -0 -10   5 -25   9 -12 -24  10   6   1   0   9  -5   6   8   1  -1
a1169098184_          14:    5  -6   3   4  -6   1  -7 -51   2  -1  -1  -2   6 100 -51  -3  52   4 -11  -1   5   4   1  -7   4  -3  15   6  -0   1  -3  10   9  -7  -9   6   5   6  14  -6  -4   2  -2   3  -5   2   8   3   4   0   1  -2   4   9   6  10   3  -8  -4  -1   4  10   9   1   1   6   2   4  -0   0  -0  -4  -0  -0  -0  -0  -0   0   0  -0   0   3  -8   0   0   0   0   0   0   0  -0   0   3  -6  -2  -5   0  -4   1  -1  -4   7   1   7  -1  -4  -2   6   8   1   8   8 -11   6  -0   6   4  -0  -0   3  -2   1  -2
b1169098376_          15:  -17  19 -13  -5  10   2  19  16  -2  -8  -4   2 -15 -51 100  -1 -54  -8  -3  -7   6  -6 -13  -6  -9  -3   3   7   5 -15 -10   1  -1  19   3   3   4  -9  -2   2   5  -6 -11 -13  16 -12 -20 -13 -10   1   9   8 -14 -24 -15 -14  -6   8  -0   8 -15 -24  -3   5 -13  -1  -1  -5   0  -0   0   6   0  -0   0  -0   0  -0  -0   0  -0 -22  -3  -0  -0  -0  -0   0  -0  -0   0  -0  -2   6   2   7  -1   7  -0   0   6  -9  -6   1   5   9   4  -9 -17   2  -1  -6   5 -16   7  -3  -3   2   0  -2   1   1  -5
c1169099336_          16:   -2   4  -5   2   3   2   4 -25  -4  -9  -1   4  -8  -3  -1 100 -20   1   4  -7   0  -5   3   3  -4   4   1  -0   2   1   6   1  -4   7   1   1   2   0  -1   6   0   6  -0  -6  -2  -7   2   3  -5   1   6  -0  -5  -2   3   5  -1   0   3   2  -4  -6   5   7   5  -7   2  -6   0  -0  -0   2   0   0  -0   0   0  -0  -0  -0  -0  -5   4   0  -0  -0   0  -0   0  -0   0  -0  -5  -3  15  -4  -5  -3  -8   3  -2 -15   2  -1  -2  -4   1   2  -7  -4  -0  -1   2   4   1   3   4   1   2   1  -2  -4  -4
be1169099720_         17:   10 -11   7   5 -10   0 -12  -2   4   5  -1  -4   8  52 -54 -20 100   8 -11  -0   4   5   5  -5   4  -1  16   5  -1   5  -1  13  11 -12 -10   6   5   8  17  -5  -4   5  -1   4  -9   5  14   6   4  -1   1  -3   6  15  12  12   4 -12  -6  -1   7  16  10   1   3   9  -0   7  -0   0  -0  -9  -0  -0   0  -0  -0   0   0  -0   0   6  -8   0   0   0   0   0   0   0  -0   0   5  -3  -9  -5   1  -3   6  -2  -2  14   0   8  -0  -3  -3   5  15   1  10   9 -14   8  -2   1   1  -4   0  -0  -2   4   3
sh_c20                18:   20 -28  36 -22  20 -29 -12   1  -1   5   4   1  11   4  -8   1   8 100   3 -22  17 -30  49  28 -21  31  21  -2 -25  43  35  23  38 -46   6  22  18   2  24  29  16  41   8  11 -13   3  36  21 -21  -5   1   2  12  22  25  22  29 -14  12  -4  38  24  16   6   9  -9  13   4  -0   0  -0 -11  -0   0   0   0  -0  -0   0  -0  -0  -0 -24   0   0   0   0  -0   0   0  -0  -0   7  -9   2   6 -10 -13  -1 -12  -4  -7  11   8  11 -20   9 -19 -11  -5  10 -12  -9  -1  -4  -2  -1  -0   0  -5   0   5   8
sh_c22p               19:   -1   6  -6  -4   7  -1   7   4  -7 -17   4   8  -4 -11  -3   4 -11   3 100   7 -69 -39  50  86 -25  64 -63 -71 -13  33  69 -11 -49  39  60 -45 -35 -12 -49  57  52   8  37  -4 -16 -11   5  20   1  21 -13 -18 -10  -4   9 -11 -17  31  28  -2 -19 -18 -29  12  28 -20   6  -2   0  -0  -0  22  -0   0   0   0  -0  -0   0  -0  -0  25  32  -0  -0  -0   0  -0  -0  -0  -0  -0 -14  15   6  17   8   3 -16  10  -7 -15  -2 -20   4   0   6  -1 -15   2 -14 -14  27   6  -7  -0  -6   2   1  -1   3  12  12
sh_c22m               20:   -2   1  -0  -1   3   1   0   0   3  13   5  -3   1  -1  -7  -7  -0 -22   7 100  -8  49 -15  -6  47  -4 -39 -30  53   2 -13 -26  20   3  20 -22 -21  28 -21 -40 -22   3  10  31   2  12   1  -1  17  -4 -11 -23  10  11  -1  -4  19   9  27   3  -9   4  -0  -9  -7 -16 -18  12  -0   0   0  -5  -0   0  -0   0  -0   0  -0   0   0  58  26  -0  -0   0  -0   0  -0  -0  -0   0   3  -0 -11   9   4 -10  15  -5   3  -3  -1 -16  -4  10  -6  16   1  14 -14  -8  13   7 -15  -5  -4   1   5   1  -1  -4   9
sh_c40                21:   -4   6 -11   7  -1   6   3  -4   6  16  -6  -6 -19   5   6   0   4  17 -69  -8 100  34 -67 -76  13 -18  33  52  10 -55 -69 -19  63  -2 -45  28  14  -6  13 -52 -45   4 -26  -7  43   3 -26 -30   1  -3  18  14 -18 -19 -21 -10  19  -6  -8  16 -15 -13   6  -9 -24   8 -16  13  -0   0   0 -23   0  -0   0  -0   0   0  -0   0   0 -26 -27   0  -0  -0  -0   0   0  -0   0   0   5 -20  -8  -3  -4  -9  11   3  -5   7  -5  19   5  -1  -8  -7  12  -6  17  14 -25  -4  -1  -1   5  -2   2  -0  -3 -10  -5
sh_c42p               22:    0  -2  -4   6  -6   3  -2  -2   2  17   8  -2  -7   4  -6  -5   5 -30 -39  49  34 100 -58 -57  52 -23  -6  -2  78 -32 -50 -32  62   6 -59  10   1  40  -9 -57 -51 -11  -7  13  13  15 -16 -16  21  -4  -5 -15   5   2  -9 -13  22  -0  -9   9 -16   5   0 -10 -25  -5 -26  13  -0   0   0 -13  -0  -0  -0   0   0   0  -0   0   0  22   7  -0  -0   0  -0   0   0  -0  -0   0   5  -1  -6  -6   6  -2   8  -0   9   6   5  14 -18   6 -14  10  18  -4  14  11  -4  -0  -2  -5  -0  -0   4   2  -5  -8  -3
sh_c42m               23:   15 -22  31 -19  13 -23  -9   3  -4  -7   3   5  16   1 -13   3   5  49  50 -15 -67 -58 100  78 -23  32   3 -33 -32  78  84  47 -37 -34  37  -6  -3  13  27  66  44  29  16   7 -45  -4  53  38 -16  -4  -1  -5  17  35  39  37   1 -17   7 -11  34  28  25  20  22  -9  20 -13   0  -0  -0   6  -0   0   0   0  -0  -0   0  -0  -0  14   2   0   0   0   0  -0   0   0  -0  -0   4   3   9   1 -11  -3  -4 -11   5  -7  10 -11  -1 -10  18  -5 -16   2  -8 -18  12   4  -1   0  -2  -1  -3  -4   1  10   6
sh_c44p               24:    5  -5  12 -16  15 -15   3   4  -5 -16   1   6   6  -7  -6   3  -5  28  86  -6 -76 -57  78 100 -24  64 -36 -68 -22  59  89  16 -50  -1  56 -42 -31   3 -20  70  59  19  27   0 -31 -12  27  31  -5  12  -7 -13   4  16  23  11  -9   8  22  -7   5  -1  -7  16  28 -13  15  -3   0  -0  -0  24  -0   0   0   0  -0  -0   0  -0  -0  24  24   0   0  -0   0  -0  -0  -0  -0  -0  -7  16  12   9   7   4 -13  -0   1 -19   7 -21   3  -8  15  -4 -18   2 -15 -20  23   7  -5  -1  -5   2  -2  -3   3  15  13
sh_c44m               25:    9 -13   7   8 -14   1 -13  -1   7  23  -0  -8  17   4  -9  -4   4 -21 -25  47  13  52 -23 -24 100   4  12 -27  51  19  -8   1  38  -8 -36  11 -56  63   1 -34 -23 -10  16  35 -13  17  14  13  54  18 -20 -41  29  43  18   6  18   3   0 -10 -20  37   4  -0   6  -2 -12   9  -0   0  -0 -11  -0   0  -0   0  -0   0   0  -0   0  22  34  -0   0   0   0  -0   0   0  -0   0 -11   1  -0 -21  15   5 -11  14  -1   4   1  -5 -16 -14  -8  21  19 -14  -8  -1  -1  19   0   0   0   1  -1   5  -1   2  -1
sh_c60                26:   -1   2   4 -15  19 -15  13   3   0 -12  -4   0 -10  -3  -3   4  -1  31  64  -4 -18 -23  32  64   4 100 -24 -76  -6  26  62   5  -1  19  22 -24 -60   9 -17  51  34  17  22  -1  -4 -12   8  16   8  34  -1 -26 -12   0  14   2   3  15  21   6 -28 -12  -9  17  17 -16  -5  11   0   0   0   5  -0   0   0   0  -0  -0   0  -0   0  14  19  -0   0  -0   0  -0   0  -0  -0  -0 -13   7  10   7   9  -6 -17  12  -6 -15   4 -12  -1 -10   7  -5  -6  -7  -6 -15  11  11  -6   0  -4  -0  -0  -3   1  11  10
sh_c62p               27:    9 -11   8  10 -15   3 -14  -5   3  10  -2  -4   3  15   3   1  16  21 -63 -39  33  -6   3 -36  12 -24 100  43 -15  18 -13  55  26 -31 -41  58  23  26  68  -5  -2   6 -33  -3  -7   4  21  -6   3 -15  25  16  11  20  13  33  14 -42 -29  12  14  28  44   7  -8  16   3   6  -0   0  -0 -19   0  -0   0  -0   0  -0   0  -0  -0 -46 -32   0   0   0   0   0   0   0  -0   0  17 -12  -4 -13 -17  -7   2 -10   2  24   8  21  -4  -9  -6   5   3  -5  15  10 -19   6  16   0   7  -4  -2  -1  -4  -4 -15
sh_c62m               28:   -7   6  -6   5  -5   8   1  -4  -1  -1  -4   0  -2   6   7  -0   5  -2 -71 -30  52  -2 -33 -68 -27 -76  43 100 -26 -40 -67   3   9 -12 -16  31  60 -35  29 -37 -27  -7 -27 -15  19  -3 -13 -19 -15 -21  15  35  -9 -14 -17  -0  -9 -14 -16   1  13  -7  13 -10 -18  18   7  -9  -0   0   0 -13   0  -0   0  -0   0  -0  -0   0  -0 -42 -43   0  -0  -0  -0   0   0   0   0   0  13 -17 -10  -4 -15  -7  14  -9  -3  18  -4  20  15   5  -3  -9   2   1  13  13 -21 -11   8   1   7  -2  -1  -0  -2 -10 -12
sh_c64p               29:    4   2 -12  12  -7   9  -3  -1   2   8   3  -2 -17  -0   5   2  -1 -25 -13  53  10  78 -32 -22  51  -6 -15 -26 100  -8 -18 -28  49  11 -44  -8  -6  56 -20 -37 -35   6  -7   4  -2   0  -4  -3  14  -7   9 -17   1  13   3  -2  26  -7  -1  13 -17  -0   9   4 -18  -6 -20  10  -0  -0   0   2  -0  -0  -0   0   0   0  -0  -0   0  27  23  -0  -0   0  -0  -0   0  -0  -0   0   1   5   2  -9   7   1   8  -2  14 -15   4   6 -17   3  -7  11  10  -3  10   4   3  -3  -8  -4  -5  -2   7  -1  -5  -0   4
sh_c64m               30:   25 -29  29  -6  -4 -14 -23   3  -0  13   8   1  20   1 -15   1   5  43  33   2 -55 -32  78  59  19  26  18 -40  -8 100  73  33 -12 -29  19   9 -16  42  24  56  32  24  19  16 -45   7  53  34  17  -4  -5 -12  26  57  41  34  12 -17   4  -5  23  41  16  10  28  -6  19  -2   0  -0  -0  -1  -0   0  -0   0  -0  -0   0  -0  -0   8   4   0   0   0   0  -0   0   0  -0  -0  -0  -0   4  -5  -7  -1 -12  -4  -1   3  20  -8  -6 -20   2  -1  -8 -10 -10 -19   7  18   1  -2  -3  -0   1  -3  -1  10   5
sh_c66p               31:   17 -20  25 -14   8 -20  -9   4  -4  -3   5   5  11  -3 -10   6  -1  35  69 -13 -69 -50  84  89  -8  62 -13 -67 -18  73 100  24 -39 -11  40 -21 -35  24   0  76  37  23  23   6 -41  -2  42  35   1  11  -5 -16  13  31  38  22  -2  -3  14  -6  13  22   4  23  27 -11  14  -5   0  -0  -0  14  -0   0   0   0  -0  -0   0  -0  -0  17  26   0   0  -0   0  -0   0  -0  -0  -0  -4  14  17  -0   1   8 -14  -2   4 -12  10 -16  -9 -10  10   0 -12  -0 -12 -13  17   9  -0   1  -4   1  -2  -2   1  14   6
sh_c66m               32:   -2  -1  10  -5   5  -4   2  -3   2 -12  -6  -2   3  10   1   1  13  23 -11 -26 -19 -32  47  16   1   5  55   3 -28  33  24 100  -8 -36 -14  26  12  24  69  13  49  18 -17  -2 -29 -12  42  17 -21 -10  22   2  11  29  30  42  12 -41 -20   8  21  25  61  26  -5   4   8  -0   0  -0  -0  -0   0   0   0  -0  -0  -0   0  -0  -0 -14 -16   0   0   0   0  -0   0   0  -0   0  13   4   9 -18  -8 -10  -1 -14   9   4   2   1  -9  -2  15  12  -2   5   2   0  -5   6   6   4   2  -4  -5  -1   1   2  -3
sh_c80                33:    6 -10   9   1   3  -5  -7  -3   5   9   1  -5   3   9  -1  -4  11  38 -49  20  63  62 -37 -50  38  -1  26   9  49 -12 -39  -8 100 -17 -59  34  11  33  15 -44 -37  11  -3  23  10  15   3  -3  10   0  -7 -15  17   9   3   7  46  -7  -4  -1   7  23  13 -10 -12  -7 -15  17  -0   0   0 -23  -0  -0   0   0   0   0  -0   0   0   2  -9   0   0   0  -0   0   0   0  -0   0   3 -13  -4  -4  -3 -16   3  -3  -4   0   7  19  -3 -18  -7  -2   8 -10  18   1 -17   2  -2  -3  -1  -0   4  -2  -2  -3   1
sh_c82p               34:  -12  26 -36  14  -9  19  16   1  -5  -6   1   5 -33  -7  19   7 -12 -46  39   3  -2   6 -34  -1  -8  19 -31 -12  11 -29 -11 -36 -17 100  17 -24 -13 -18 -44  13   8 -12  10 -27  21 -18 -35 -16  15  23  10  -5 -38 -34 -17 -33 -29  38  12  24 -66 -46 -32   9   2  -8  -8   8   0   0   0  10   0  -0  -0   0   0  -0  -0   0   0 -28  18  -0  -0  -0  -0  -0  -0  -0   0  -0 -17   5  -2  17   5  -0 -17  23 -11   1  -4  -1   7  14 -13   5 -10  -1   0  -0  10   2   6   2  -2  -4   4   1  -1   2  -6
sh_c82m               35:   -4   7  -1 -10  11  -4   8   4  -4 -12  -0   5   2  -9   3   1 -10   6  60  20 -45 -59  37  56 -36  22 -41 -16 -44  19  40 -14 -59  17 100 -33 -15 -47 -35  42  32   6  23  -0  -3 -10  -1  10  -8  11  -7   2 -12 -11  -3 -11 -28  27  45  -6  -3 -24 -28   3  22  -7  13  -3   0  -0  -0  15   0   0   0   0  -0  -0   0   0  -0   9  13   0  -0  -0   0  -0  -0  -0   0  -0  -4   9  -6  27   4   4   4   0 -10  -0 -10 -23  29   7   4  -5 -21  21 -24 -13  21  -5  -2  -1  -2   2   0  -1   3   7   6
sh_c84p               36:   14 -24  19   9 -16  -3 -23  -2   1  19   8  -2  18   6   3   1   6  22 -45 -22  28  10  -6 -42  11 -24  58  31  -8   9 -21  26  34 -24 -33 100  24   8  35 -15  -9  -5 -12  18   2  27   8  -7  -4 -12  -6   3  22   5   4  14  18 -18 -22  -9  30  37  18  -7  -8   4  -1  -6  -0   0  -0 -31  -0  -0   0  -0  -0   0   0   0   0 -23 -20   0   0   0   0   0   0   0  -0   0   9  -5 -10  -8 -21  -8  -2  -2 -12  22 -11  27  -4  -4 -11  -6  14 -15  19  19 -17  -6   4   3   3  -3   2   0  -1  -7  -4
sh_c84m               37:    5  -3   4  -1   2  -0  -4  -3  -1  -1   6   1 -15   5   4   2   5  18 -35 -21  14   1  -3 -31 -56 -60  23  60  -6 -16 -35  12  11 -13 -15  24 100 -22  20 -23  -7  22 -30 -24   0   2   8 -13 -49 -45  29  44  -9 -10  -3   4  13 -36 -20  20  39  -4  24   2 -23   2   9  -8  -0  -0   0  -2   0  -0   0  -0   0  -0  -0  -0  -0 -12 -31   0  -0  -0  -0   0  -0   0   0   0  27 -13  -4   5 -28 -19  18 -30   5   6  10  16   5   9  -1  -8 -10   9  15   8  -8 -11   2  -4   1  -4   6  -6  -5  -7  -5
sh_c86p               38:   19 -15   7  14 -20   5 -21  -1   3  22   9  -3   1   6  -9   0   8   2 -12  28  -6  40  13   3  63   9  26 -35  56  42  24  24  33 -18 -47   8 -22 100  19  -9   3  18  -3  16 -31  10  36  12  25 -10   9 -22  20  55  37  14  36 -30 -11  18  -4  46  31  20  -9  -4  -7  14   0   0  -0  -0  -0   0  -0   0  -0   0   0  -0   0  16  19  -0   0   0   0  -0   0   0  -0   0   9  11  13 -29   3   0 -11  -6  13   1  16   6 -39  -8  -6  18  15 -15  11  10  -5  19  -3  -1  -3  -1  -2   2  -3   2   2
sh_c86m               39:   -3  -9  23 -17  13 -17   4  -3   4   1  -6  -4   5  14  -2  -1  17  24 -49 -21  13  -9  27 -20   1 -17  68  29 -20  24   0  69  15 -44 -35  35  20  19 100   6 -11   8 -35   2  -8  -3  29  -2  -9 -18  23  13  11  18  13  55  13 -45 -31   7  26  25  67   4 -15   8  -1  -0   0  -0  -0 -16   0   0   0  -0   0  -0   0  -0  -0 -20 -44   0   0   0   0   0   0   0  -0   0  16 -16   4 -16 -18 -12  10 -15  14  10  14   7 -13   6   9   6   4   6   5  -0 -18   4   6   3   2  -3  -4  -2   0  -7  -9
sh_c88p               40:    6  -6  11 -17  11 -16   5   5  -6  -5   1   6  -1  -6   2   6  -5  29  57 -40 -52 -57  66  70 -34  51  -5 -37 -37  56  76  13 -44  13  42 -15 -23  -9   6 100  38   8  17 -16 -20 -20  15  20  -5  18   3  -2 -13   5  17   6 -27  12  14   0  -5  -8 -12  16  21   3  20  -2   0  -0  -0  12  -0   0   0   0  -0  -0   0  -0  -0 -32  -5  -0   0  -0   0  -0  -0  -0  -0  -0 -13  16  13   9   8  16 -18  10   3  -5  15  -5   6  -4   5 -20 -16  -3  -3 -19   5  -2  10   2  -2  -1  -3  -3   2  11  -2
sh_c88m               41:   -4  15 -17   8  -4  13   4   2  -2 -18  -2   2  -6  -4   5   0  -4  16  52 -22 -45 -51  44  59 -23  34  -2 -27 -35  32  37  49 -37   8  32  -9  -7   3 -11  38 100  13  18 -13 -22 -25  15  19 -15   8   7  -4 -11  12  17  -7 -11   3  13   9  -9  -8  -1  20  18  -2  16   6   0  -0  -0  18  -0   0   0   0  -0  -0  -0  -0  -0 -16  -1  -0  -0  -0   0  -0   0  -0  -0  -0  -4  23   6   0  11  -2 -20   4  -5  -6  -2  -2   4  -8   8  -5 -12  -7   3  -6   6   9  -1   1  -2  -1  -4  -0   3   9  10
sh_PO_c20             42:   44 -24   6   3   4  -9 -22  -1   8  13   4  -7 -58   2  -6   6   5  41   8   3   4 -11  29  19 -10  17   6  -7   6  24  23  18  11 -12   6  -5  22  18   8   8  13 100  -1 -57 -36 -35  61  27 -53 -23  65  26 -43  45  55  13  29 -35  19  63   5 -19  30  68  -2 -18  16   2   0  -0  -0  10   0  -0   0   0   0  -0  -0  -0  -0   7 -13   0  -0  -0   0   0   0  -0   0   0  15 -15 -13   3 -14 -14  13 -20 -12  -0  -2 -14  11  -3  12   4 -11  12  -8   5  20  10 -10  -3  -1  -6   5  -6  -7   3   7
sh_PO_c22p            43:    4  -9   6  -5   1  -7  -1   3  -1 -20  -2   1  31  -2 -11  -0  -1   8  37  10 -26  -7  16  27  16  22 -33 -27  -7  19  23 -17  -3  10  23 -12 -30  -3 -35  17  18  -1 100  28 -59 -25  38  79  14  71 -56 -76  19  41  55  -6 -43  65  61 -43  -7  21 -49  19  69 -20  12 -13  -0   0  -0  13  -0  -0  -0   0  -0   0   0  -0  -0  13  27   0   0   0   0  -0   0  -0   0  -0 -30  -6  -3  -6  16 -12 -30  34 -37  -9   1  -2  26 -35   7  -5   4 -32  -5  -2  -6  34   6   0  -2   6  -4   4   6  12   4
sh_PO_c22m            44:  -11 -16  35 -12   3 -14  -8   0  -6  -3   5   6  82   3 -13  -6   4  11  -4  31  -7  13   7   0  35  -1  -3 -15   4  16   6  -2  23 -27  -0  18 -24  16   2 -16 -13 -57  28 100   2  58  -5   7  55  15 -83 -51  86   5 -15  18  17  29   4 -75  35  69  -7 -58  21 -10 -11   2  -0   0  -0 -14  -0   0  -0  -0  -0   0   0   0   0  35  33   0   0   0   0   0  -0   0  -0  -0 -16   6  17 -14  16  -6 -22  15  -3 -10   6   7 -16 -23  -9   8   5 -20   3  -9 -11  15  -1  -0  -1   8  -2   5   7  -6  -1
sh_PO_c40             45:  -21  19 -13  -3   9   6  14  -1  -5  28   8   5 -15  -5  16  -2  -9 -13 -16   2  43  13 -45 -31 -13  -4  -7  19  -2 -45 -41 -29  10  21  -3   2   0 -31  -8 -20 -22 -36 -59   2 100  37 -86 -88  13 -36   5  48 -15 -79 -91 -33  24   9 -34   8 -17 -38 -14 -57 -49   9 -27  11  -0   0   0 -16   0   0   0  -0   0   0  -0   0   0 -13 -14  -0  -0  -0  -0   0  -0   0  -0  -0  -8   5   2  20   9  17   8   4  10   5 -19   6 -11  28 -11  -9   7  14   5   3   2 -34 -10  -1   2  -2   4  -2  -2 -13   0
sh_PO_c42p            46:   11 -29  36  -3 -13 -10 -29   1  -2  29  15   3  52   2 -12  -7   5   3 -11  12   3  15  -4 -12  17 -12   4  -3   0   7  -2 -12  15 -18 -10  27   2  10  -3 -20 -25 -35 -25  58  37 100 -24 -46  37 -45 -43  20  68 -22 -44 -14  54 -10 -50 -33  40  55  -9 -59 -27   1  -4   6  -0   0   0 -23  -0   0  -0  -0  -0   0   0   0   0  28  31  -0   0   0  -0   0  -0   0  -0  -0  14  10   6   2  -3   6  -1 -19   8  16   2   7 -27   4 -26   3   0   2   1   4   9  -8  -3  -2   2   4   1   4   1  -5   1
sh_PO_c42m            47:   31 -33  27  -3  -2 -16 -21   0   9  -6  -4  -8   3   8 -20   2  14  36   5   1 -26 -16  53  27  14   8  21 -13  -4  53  42  42   3 -35  -1   8   8  36  29  15  15  61  38  -5 -86 -24 100  76 -23  13  14 -28  13  84  91  47   3 -33  15   9  28  43  40  60  34 -18  19 -11   0  -0  -0   0   0  -0  -0   0  -0  -0   0  -0  -0  19   5   0   0   0   0  -0   0  -0  -0   0  12 -22 -10 -17 -17 -24  -2  -9 -15   1  15 -11   7 -23  11   8  -8  -6 -11  -3   6  32   5  -1  -0  -1  -3  -1  -1  12   1
sh_PO_c44p            48:    9 -14  12  -8   7 -13   0   2   5 -30 -14  -5  17   3 -13   3   6  21  20  -1 -30 -16  38  31  13  16  -6 -19  -3  34  35  17  -3 -16  10  -7 -13  12  -2  20  19  27  79   7 -88 -46  76 100 -13  62 -23 -69  14  67  86  29 -37  18  48 -30  10  29  -3  50  61 -15  14 -21   0  -0  -0  10  -0  -0  -0   0  -0  -0   0  -0  -0  11  15   0   0   0   0  -0   0  -0   0   0 -12 -15  -4 -13  -3 -18 -12  14 -22 -14   5  -7  27 -32  18  -0  -2 -19  -7  -6  -5  29   8   1  -1   1  -5   1   3  16   3
sh_PO_c44m            49:  -15   3   6  -2 -10   2   3  -1  -6   3  -1   6  48   4 -10  -5   4 -21   1  17   1  21 -16  -5  54   8   3 -15  14  17   1 -21  10  15  -8  -4 -49  25  -9  -5 -15 -53  14  55  13  37 -23 -13 100  27 -49 -35  44  12 -23   7  -1  28  -4 -33 -34  30 -22 -47  27  11  -5  14  -0   0  -0  -7  -0   0  -0  -0  -0   0   0   0   0   6  27  -0   0   0   0  -0   0   0  -0  -0 -15   1  11  -6  19   4 -26  20  -4   4  22   1 -11 -19 -11  12  -1 -24  -8 -12  -9  29   3  -0  -0   5  -1   4   3  -5  -6
sh_PO_c60             50:  -32  25 -12 -16  17  -6  40   1   1 -38 -21  -1  19   0   1   1  -1  -5  21  -4  -3  -4  -4  12  18  34 -15 -21  -7  -4  11 -10   0  23  11 -12 -45 -10 -18  18   8 -23  71  15 -36 -45  13  62  27 100 -36 -82  -5  18  39   9 -64  50  54 -34 -42  -4 -33  21  61   4   0  -5  -0   0  -0   8  -0   0  -0   0  -0   0   0  -0  -0 -10  14   0   0   0   0  -0   0  -0   0   0 -30 -11   2  -1  12  -9 -23  38 -27 -15  -4  -3  31 -25  15  -6   9 -23  -8  -6 -17  23  10   4  -0   3  -5   3   6  13  -0
sh_PO_c62p            51:   10  16 -27  10  -1  12   7  -2   6  11  -3  -7 -80   1   9   6   1   1 -13 -11  18  -5  -1  -7 -20  -1  25  15   9  -5  -5  22  -7  10  -7  -6  29   9  23   3   7  65 -56 -83   5 -43  14 -23 -49 -36 100  56 -75   5  13   4  10 -57 -11  89 -28 -55  46  53 -40  10   5  15   0  -0   0   7   0   0   0   0   0  -0  -0  -0  -0 -23 -32  -0  -0  -0  -0   0  -0  -0   0   0  26  -5  -9   8 -19  -5  25 -25  14   3   1 -10   3  27   4   4  -7  28  -3   4  12 -13  -6  -1   1 -10   5  -7  -9  -1   2
sh_PO_c62m            52:   23  -9  -1   9  -8   6 -21  -1   0  29  11  -0 -38  -2   8  -0  -3   2 -18 -23  14 -15  -5 -13 -41 -26  16  35 -17 -12 -16   2 -15  -5   2   3  44 -22  13  -2  -4  26 -76 -51  48  20 -28 -69 -35 -82  56 100 -31 -37 -47 -17  37 -43 -48  50  20 -33  17 -12 -55  15  10   7   0  -0   0  -2   0  -0   0  -0   0  -0  -0   0   0 -19 -31  -0  -0  -0  -0   0  -0   0   0  -0  30   5 -12  16 -14  17  29 -34  20  22  -1   2 -10  27  -7 -14 -12  27   4   4  16 -31  -4  -3   3  -5   4  -4  -7  -8  -2
sh_PO_c64p            53:    3 -30  43  -7  -5 -15 -23   0  -3  -6   4   3  84   4 -14  -5   6  12 -10  10 -18   5  17   4  29 -12  11  -9   1  26  13  11  17 -38 -12  22  -9  20  11 -13 -11 -43  19  86 -15  68  13  14  44  -5 -75 -31 100  17  -3  23  33   7 -25 -72  55  84   4 -48  17  -9   0  -3  -0   0  -0 -13  -0   0  -0  -0  -0   0   0   0   0  33  38   0   0   0   0   0  -0   0  -0  -0  -4   8  16 -19   8  -2 -18   0   1  -4  11  10 -22 -26  -9  11  -2 -19   3  -5  -4  17   3  -0  -0   8  -3   5   6  -1  -2
sh_PO_c64m            54:   29 -27  17   7 -14  -4 -25   0   9   2  -4  -9  10   9 -24  -2  15  22  -4  11 -19   2  35  16  43   0  20 -14  13  57  31  29   9 -34 -11   5 -10  55  18   5  12  45  41   5 -79 -22  84  67  12  18   5 -37  17 100  82  32   4 -22  20   7   9  45  28  50  30  -7  18  -4   0  -0  -0   6  -0  -0  -0   0  -0  -0   0  -0  -0  17  10   0   0   0   0  -0   0  -0  -0   0   9 -16  -7 -28  -2 -16  -8  -6 -10   7  21  -9  -3 -24   5  17   4 -16 -10   1  -3  42   3  -1  -1  -1  -2  -1  -2   9   2
sh_PO_c66p            55:   23 -20  12   1  -4 -10 -10   1   9 -12  -8  -8  -7   6 -15   3  12  25   9  -1 -21  -9  39  23  18  14  13 -17   3  41  38  30   3 -17  -3   4  -3  37  13  17  17  55  55 -15 -91 -44  91  86 -23  39  13 -47  -3  82 100  27 -18 -15  36  10   4  31  19  74  39 -12  16  -9   0  -0  -0   6  -0  -0  -0   0  -0  -0   0  -0  -0   6   8   0   0   0   0  -0   0  -0   0   0   9 -12  -8 -15 -15 -22  -3  -4 -14   1  10  -8  11 -21  14  10   0 -10  -6   3  -3  32   7   2  -1  -2  -4   0  -0  15   2
sh_PO_c66m            56:    3 -16  24 -10  10 -16  -2  -4  -1 -18  -8   0  18  10 -14   5  12  22 -11  -4 -10 -13  37  11   6   2  33  -0  -2  34  22  42   7 -33 -11  14   4  14  55   6  -7  13  -6  18 -33 -14  47  29   7   9   4 -17  23  32  27 100   3 -34  -7 -14  31  28  63  -1  42  -6   2 -11  -0  -0  -0  -6  -0   0  -0  -0  -0   0   0  -0  -0  10 -12   0   0   0   0  -0   0   0  -0   0 -14 -33   9 -17  -7  -9  -0  13  -8 -21   4   2   5 -31  14   4  -2 -11  -3 -11  -5  18   3  -0  -1   2   3  -3  -0  -5  -6
sh_PO_c80             57:   19 -18  14  12  -3   2 -27  -2   2  14  10  -1  -4   3  -6  -1   4  29 -17  19  19  22   1  -9  18   3  14  -9  26  12  -2  12  46 -29 -28  18  13  36  13 -27 -11  29 -43  17  24  54   3 -37  -1 -64  10  37  33   4 -18   3 100 -42 -47  16  33  33  35 -18 -44 -21  -7   9   0   0   0 -19   0   0   0  -0   0   0   0   0   0  27   8  -0  -0   0  -0   0  -0   0  -0   0  14   3   9  -3  -3  -2   1 -24   9   2   2  -2 -33   0 -11  15  -5   7   2   2  25  -7 -16  -3  -0  -2   5  -2  -4 -10   6
sh_PO_c82p            58:   -5   3  -4  -7   6  -4   6   2 -10  -4   7  10  25  -8   8   0 -12 -14  31   9  -6  -0 -17   8   3  15 -42 -14  -7 -17  -3 -41  -7  38  27 -18 -36 -30 -45  12   3 -35  65  29   9 -10 -33  18  28  50 -57 -43   7 -22 -15 -34 -42 100  53 -43 -23 -15 -68 -20  39  -8   3  -1  -0   0  -0  16  -0  -0  -0   0  -0   0  -0   0  -0  -8  17   0   0   0   0  -0  -0   0   0  -0 -43  15   2   8  34  14 -26  43 -21  -9 -17  10  14 -18   7 -11   5 -24   9  -1 -13   9   2   1  -2   5  -1   3   5  -0   0
sh_PO_c82m            59:    2   6  -9  -7  12  -5  11   1  -2 -14  -1   2  -7  -4  -0   3  -6  12  28  27  -8  -9   7  22   0  21 -29 -16  -1   4  14 -20  -4  12  45 -22 -20 -11 -31  14  13  19  61   4 -34 -50  15  48  -4  54 -11 -48 -25  20  36  -7 -47  53 100  -3 -23 -25 -36  31  47  -8   6   8  -0  -0  -0  24  -0  -0  -0   0  -0  -0  -0  -0  -0   2   7   0   0   0   0  -0   0  -0   0   0 -13   2  -0   3  16  -7  -3  13 -17 -14  -2  -6  30 -17   8  -5  -2  -6  -3   1  -6  20  -2  -1  -3   2   1   0   2   0   3
sh_PO_c84p            60:   12  16 -29  13  -6  15   3  -1   6  20   7  -6 -79  -1   8   2  -1  -4  -2   3  16   9 -11  -7 -10   6  12   1  13  -5  -6   8  -1  24  -6  -9  20  18   7   0   9  63 -43 -75   8 -33   9 -30 -33 -34  89  50 -72   7  10 -14  16 -43  -3 100 -42 -54  28  50 -37  -2   2  27   0  -0   0  10   0   0   0   0   0  -0  -0  -0  -0 -15 -22  -0  -0  -0  -0  -0  -0  -0   0   0  24  -1 -10   6  -9  -9  10 -20   4  10   9 -12  -5  26  -8  10  -6  22  -8   8  18   3  -7  -2  -1  -7   5  -5  -7  -3   2
sh_PO_c84m            61:   37 -52  50  -4  -4 -21 -45   0   2  14  11  -2  45   4 -15  -4   7  38 -19  -9 -15 -16  34   5 -20 -28  14  13 -17  23  13  21   7 -66  -3  30  39  -4  26  -5  -9   5  -7  35 -17  40  28  10 -34 -42 -28  20  55   9   4  31  33 -23 -23 -42 100  57  18 -27   2  -6  14 -19  -0   0  -0  -8  -0  -0   0  -0  -0   0   0   0  -0  21  -6   0   0   0  -0   0  -0   0  -0  -0  10  -5  -3  -8 -11  10  15 -18   4   4  -7   7  -6 -16   5 -10   6   3   7   3  -3 -16   3  -2   1   4   0   1   0  -2  -1
sh_PO_c86p            62:   20 -42  44   3 -20 -11 -37   0   1  10   6  -1  71  10 -24  -6  16  24 -18   4 -13   5  28  -1  37 -12  28  -7  -0  41  22  25  23 -46 -24  37  -4  46  25  -8  -8 -19  21  69 -38  55  43  29  30  -4 -55 -33  84  45  31  28  33 -15 -25 -54  57 100  15 -22  17  -3   4  -6  -0   0  -0 -22  -0  -0  -0  -0  -0   0   0   0   0  24  24   0   0   0   0   0   0   0  -0  -0   8   4   8 -24 -10  -3 -12  -6   0  13  12  11 -25 -26  -5  10  12 -22   7   5 -13  16   6   2   1   3  -5   5   4   2  -2
sh_PO_c86m            63:   -5   1  11  -9  13  -8   7  -5   4 -11  -7  -4 -14   9  -3   5  10  16 -29  -0   6   0  25  -7   4  -9  44  13   9  16   4  61  13 -32 -28  18  24  31  67 -12  -1  30 -49  -7 -14  -9  40  -3 -22 -33  46  17   4  28  19  63  35 -68 -36  28  18  15 100  25 -33  -7  -4   1   0  -0   0  -7   0   0   0  -0   0  -0   0  -0  -0  10 -17   0  -0   0   0   0   0   0  -0   0  14 -14  12 -27 -11 -19   7 -18  18 -15   7   3 -25   8   0  19  -8  10   7  -1   3   4  -5   1  -1  -4   2  -5  -3  -5  -2
sh_PO_c88p            64:   13   4 -15   4   4   0   7   0   8 -10  -8  -8 -54   1   5   7   1   6  12  -9  -9 -10  20  16  -0  17   7 -10   4  10  23  26 -10   9   3  -7   2  20   4  16  20  68  19 -58 -57 -59  60  50 -47  21  53 -12 -48  50  74  -1 -18 -20  31  50 -27 -22  25 100  -0 -10  10  -5   0  -0  -0  15   0  -0   0   0   0  -0  -0  -0  -0 -11   2   0   0  -0   0  -0   0  -0   0   0  15  -2  -6  -9 -11 -12   5 -14  -7   1 -10 -12   2   7  12  17  -3  11  -6  17   8  18   3   3  -1  -6  -2  -2  -4  13   2
sh_PO_c88m            65:    3  -6  -1   5  -7   2  -4   0  -3 -23  -8   3  29   1 -13   5   3   9  28  -7 -24 -25  22  28   6  17  -8 -18 -18  28  27  -5 -12   2  22  -8 -23  -9 -15  21  18  -2  69  21 -49 -27  34  61  27  61 -40 -55  17  30  39  42 -44  39  47 -37   2  17 -33  -0 100  -6  13 -12  -0   0  -0   9  -0  -0  -0   0  -0   0   0  -0  -0   1  17   0   0   0   0  -0   0  -0  -0  -0 -37 -17   4  -2  14   1 -24  42 -36 -16  -1  -3  32 -52  17  -8   1 -35 -10  -8 -11  43   7  -1  -1   8  -1   2   4   4  -1
beqN                  66:   -5  12  -9   0 -21  11   1  -1   2  -6 -18  -3  20   6  -1  -7   9  -9 -20 -16   8  -5  -9 -13  -2 -16  16  18  -6  -6 -11   4  -7  -8  -7   4   2  -4   8   3  -2 -18 -20 -10   9   1 -18 -15  11   4  10  15  -9  -7 -12  -6 -21  -8  -8  -2  -6  -3  -7 -10  -6 100  33  15  -0   0   0  -2   0   0  -0  -0   0   0   0   0   0 -22 -16  -0   0  -0  -0  -0   0   0   0   0  19  17  -8   2  -3  25  25 -16  22  14   1  32  -1  -3   9 -40   0  -8  32   2 -41 -16   2   1   3  -2  -0  -2  -1   4   0
beqC                  67:   23  -5  11  -6 -10  -3 -16  -1  -2 -16  -7   2  27   2  -1   2  -0  13   6 -18 -16 -26  20  15 -12  -5   3   7 -20  19  14   8 -15  -8  13  -1   9  -7  -1  20  16  16  12 -11 -27  -4  19  14  -5   0   5  10   0  18  16   2  -7   3   6   2  14   4  -4  10  13  33 100  10  -0  -0  -0  37   0   0  -0  -0  -0  -0  -0  -0  -0 -10  -4   0   0  -0   0  -0   0   0  -0  -0  -5  21  12  -8   0  12 -18  -4  -1 -14   8   8   8 -34  12 -19 -14 -11  12 -21 -14  -2   4  -2   1   2  -1   0   1   2  -2
beqCl                 68:    3  13  -5  -0  -2   4   1   0   3   2   2  -3   3   4  -5  -6   7   4  -2  12  13  13 -13  -3   9  11   6  -9  10  -2  -5  -0  17   8  -3  -6  -8  14  -0  -2   6   2 -13   2  11   6 -11 -21  14  -5  15   7  -3  -4  -9 -11   9  -1   8  27 -19  -6   1  -5 -12  15  10 100   0   0   0  -0   0   0   0   0   0   0  -0   0   0  -5   2  -0  -0  -0  -0  -0  -0   0  -0   0   7  27  -5   4  16 -12  -0  -4  -1   0   8  -0  -4   4  -0   5  -2  17   2  -9 -13   9 -10   2  -3   1   1   2   2  -9   4
xO72                  69:    0   0  -0  -0   0  -0   0   0   0  -0  -0  -0  -0  -0   0   0  -0  -0   0  -0  -0  -0   0   0  -0   0  -0  -0  -0   0   0   0  -0   0   0  -0  -0   0   0   0   0   0  -0  -0  -0  -0   0   0  -0  -0   0   0  -0   0   0  -0   0  -0  -0   0  -0  -0   0   0  -0  -0  -0   0 100  -0   0   0   0   0   0  -0  -0   0  -0  -0   0  -0  -0  -0   0  -0   0  -0   0  -0   0   0   0   0   0   0   0  -0   0  -0   0  -0   0  -0   0   0   0  -0  -0   0  -0  -0  -0   0  -0   0  -0  -0  -0  -0  -0   0   0
yO72                  70:   -0  -0   0   0  -0   0  -0  -0  -0   0   0   0   0   0  -0  -0   0   0  -0   0   0   0  -0  -0   0   0   0   0  -0  -0  -0  -0   0   0  -0   0  -0   0  -0  -0  -0  -0   0   0   0   0  -0  -0   0   0  -0  -0   0  -0  -0  -0   0   0  -0  -0   0   0  -0  -0   0   0  -0   0  -0 100   0   0  -0   0   0  -0  -0  -0   0  -0  -0  -0  -0   0   0  -0  -0  -0   0   0  -0  -0  -0   0   0   0   0   0  -0   0   0  -0  -0   0   0   0   0  -0  -0  -0   0   0   0  -0  -0  -0   0  -0   0  -0  -0  -0  -0
zO72                  71:   -0   0  -0  -0   0   0   0  -0   0   0  -0  -0  -0  -0   0  -0  -0  -0  -0   0   0   0  -0  -0  -0   0  -0   0   0  -0  -0  -0   0   0  -0  -0   0  -0  -0  -0  -0  -0  -0  -0   0   0  -0  -0  -0  -0   0   0  -0  -0  -0  -0   0  -0  -0   0  -0  -0   0  -0  -0   0  -0   0   0   0 100  -0   0  -0  -0  -0  -0  -0   0   0  -0   0  -0   0  -0  -0   0   0  -0  -0  -0  -0  -0   0   0  -0   0   0  -0  -0   0   0  -0   0  -0  -0  -0   0   0  -0   0   0  -0  -0   0  -0   0   0   0   0  -0  -0  -0
beqO                  72:   12   7  -5  -6  -0  -1  -1  -0  -3 -13   4   3   3  -4   6   2  -9 -11  22  -5 -23 -13   6  24 -11   5 -19 -13   2  -1  14  -0 -23  10  15 -31  -2  -0 -16  12  18  10  13 -14 -16 -23   0  10  -7   8   7  -2 -13   6   6  -6 -19  16  24  10  -8 -22  -7  15   9  -2  37  -0   0   0  -0 100   0   0  -0   0   0  -0  -0  -0  -0   3  14  -0  -0  -0   0  -0  -0  -0   0  -0 -22  20  26 -20  29   5 -27  13  -0 -33   4 -20   6   0  14  13  -5   9 -11  -5  14   2   4  -3  -4   4  -1   0   1  12   3
xO73                  73:    0   0  -0  -0   0  -0   0  -0   0   0  -0  -0  -0  -0   0   0  -0  -0  -0  -0   0  -0  -0  -0  -0  -0   0   0  -0  -0  -0   0  -0   0   0  -0   0  -0   0  -0  -0   0  -0  -0   0  -0   0  -0  -0  -0   0   0  -0  -0  -0  -0   0  -0  -0   0  -0  -0   0   0  -0   0   0   0   0  -0   0   0 100   0   0  -0  -0   0  -0   0  -0  -0  -0  -0   0   0   0  -0  -0  -0  -0   0  -0   0   0   0   0   0  -0   0   0  -0  -0   0  -0   0  -0  -0  -0  -0   0   0  -0  -0  -0  -0   0  -0   0  -0  -0  -0  -0
yO73                  74:   -0   0   0  -0   0  -0   0   0   0  -0  -0  -0   0  -0  -0   0  -0   0   0   0  -0  -0   0   0   0   0  -0  -0  -0   0   0   0  -0  -0   0  -0  -0   0   0   0   0  -0  -0   0   0   0  -0  -0   0   0   0  -0   0  -0  -0   0   0  -0  -0   0  -0  -0   0  -0  -0   0   0   0   0   0  -0   0   0 100  -0   0  -0   0  -0  -0  -0  -0   0  -0   0  -0   0  -0  -0   0  -0  -0  -0  -0   0  -0   0   0  -0   0  -0  -0  -0   0   0  -0   0   0   0  -0   0   0  -0   0   0  -0   0   0  -0   0   0   0  -0
zO73                  75:    0  -0  -0   0   0   0  -0  -0   0   0  -0  -0  -0  -0   0  -0   0   0   0  -0   0  -0   0   0  -0   0   0   0  -0  -0   0   0   0  -0   0   0   0  -0   0   0   0   0  -0  -0   0  -0  -0  -0  -0  -0   0   0  -0  -0  -0  -0   0  -0  -0   0   0  -0   0   0  -0  -0  -0   0   0   0  -0  -0   0  -0 100  -0  -0  -0  -0  -0   0   0   0   0   0  -0  -0  -0   0  -0  -0  -0   0   0  -0  -0  -0   0   0  -0   0   0   0  -0  -0   0  -0   0  -0   0  -0  -0   0   0  -0   0  -0  -0   0  -0  -0   0   0
xO22                  76:   -0   0  -0  -0   0  -0   0   0   0  -0  -0  -0  -0  -0  -0   0  -0   0   0   0  -0   0   0   0   0   0  -0  -0   0   0   0  -0   0   0   0  -0  -0   0  -0   0   0   0   0  -0  -0  -0   0   0  -0   0   0  -0  -0   0   0  -0  -0   0   0   0  -0  -0  -0   0   0  -0  -0   0  -0  -0  -0   0  -0   0  -0 100  -0  -0   0  -0  -0   0   0  -0  -0   0   0  -0   0  -0  -0  -0  -0   0   0   0   0  -0  -0   0  -0  -0   0  -0   0  -0   0  -0  -0  -0  -0  -0   0   0   0   0  -0   0  -0   0   0   0   0
yO22                  77:   -0   0  -0   0  -0   0   0  -0   0   0  -0  -0  -0  -0   0   0  -0  -0  -0  -0   0   0  -0  -0  -0  -0   0   0   0  -0  -0  -0   0   0  -0  -0   0  -0   0  -0  -0   0  -0  -0   0  -0  -0  -0  -0  -0   0   0  -0  -0  -0  -0   0  -0  -0   0  -0  -0   0   0  -0   0  -0   0  -0  -0  -0   0  -0  -0  -0  -0 100  -0   0   0  -0   0  -0  -0   0   0   0  -0  -0  -0  -0   0   0  -0  -0  -0  -0  -0   0  -0  -0   0   0  -0   0  -0  -0   0   0   0  -0  -0   0   0   0   0  -0  -0  -0  -0  -0   0  -0
zO22                  78:   -0  -0   0  -0  -0  -0  -0  -0   0  -0  -0  -0   0   0  -0  -0   0  -0  -0   0   0   0  -0  -0   0  -0  -0  -0   0  -0  -0  -0   0  -0  -0   0  -0   0  -0  -0  -0  -0   0   0   0   0  -0  -0   0   0  -0  -0   0  -0  -0   0   0   0  -0  -0   0   0  -0  -0   0   0  -0   0   0  -0  -0  -0   0   0  -0  -0  -0 100  -0  -0  -0   0   0  -0   0  -0  -0  -0   0   0   0  -0   0   0   0   0  -0   0   0  -0   0  -0  -0   0  -0   0  -0  -0  -0   0   0   0   0  -0  -0  -0   0   0   0  -0   0  -0   0
xO23                  79:    0  -0   0  -0  -0  -0  -0   0   0   0  -0  -0   0   0  -0  -0   0   0   0  -0  -0  -0   0   0   0   0   0  -0  -0   0   0   0  -0  -0   0   0  -0   0   0   0  -0  -0   0   0  -0   0   0   0   0   0  -0  -0   0   0   0   0   0  -0  -0  -0   0   0   0  -0   0   0  -0  -0  -0   0   0  -0  -0  -0  -0   0   0  -0 100   0  -0  -0  -0  -0  -0  -0  -0   0  -0   0  -0  -0   0   0  -0   0   0   0   0  -0   0   0  -0   0  -0   0  -0   0   0   0   0   0  -0  -0  -0  -0   0  -0   0   0  -0  -0  -0
yO23                  80:   -0   0   0   0  -0   0  -0  -0   0   0  -0  -0   0  -0   0  -0  -0  -0  -0   0   0   0  -0  -0  -0  -0  -0   0  -0  -0  -0  -0   0   0   0   0  -0  -0  -0  -0  -0  -0  -0   0   0   0  -0  -0   0  -0  -0   0   0  -0  -0  -0   0   0  -0  -0   0   0  -0  -0  -0   0  -0   0  -0  -0   0  -0   0  -0  -0  -0   0  -0   0 100  -0  -0  -0   0   0  -0  -0   0   0   0  -0  -0  -0  -0  -0  -0  -0   0  -0   0  -0   0  -0   0   0  -0   0  -0   0  -0   0   0  -0   0   0   0   0  -0  -0   0  -0   0  -0
zO23                  81:    0  -0   0   0  -0   0  -0  -0   0   0  -0  -0   0   0  -0  -0   0  -0  -0   0   0   0  -0  -0   0   0  -0  -0   0  -0  -0  -0   0   0  -0   0  -0   0  -0  -0  -0  -0  -0   0   0   0  -0  -0   0  -0  -0   0   0  -0  -0  -0   0  -0  -0  -0  -0   0  -0  -0  -0   0  -0   0   0  -0  -0  -0  -0  -0   0  -0  -0  -0  -0  -0 100   0   0  -0  -0   0   0  -0  -0   0   0  -0  -0  -0  -0  -0   0   0   0   0  -0   0  -0   0   0  -0  -0   0   0  -0  -0   0  -0  -0   0   0   0   0  -0   0   0  -0  -0
sh_scale              82:   -0 -10  21 -12  10 -12  -4  -1   3  -5   3  -3  25   3 -22  -5   6  -0  25  58 -26  22  14  24  22  14 -46 -42  27   8  17 -14   2 -28   9 -23 -12  16 -20 -32 -16   7  13  35 -13  28  19  11   6 -10 -23 -19  33  17   6  10  27  -8   2 -15  21  24  10 -11   1 -22 -10  -5  -0  -0   0   3  -0  -0   0   0   0   0  -0  -0   0 100  40   0   0   0   0  -0  -0  -0  -0  -0  10  -8   1  -7  -7 -24   6 -14   1 -17   7 -21 -18   5   4  17   6   3 -16  -4  18  21 -23  -3  -5   4   4   0   1   1  17
m65806221_35f         83:   -8   4   2  -4   2  -1   5   5  -0  -3  -1   1  22  -8  -3   4  -8 -24  32  26 -27   7   2  24  34  19 -32 -43  23   4  26 -16  -9  18  13 -20 -31  19 -44  -5  -1 -13  27  33 -14  31   5  15  27  14 -32 -31  38  10   8 -12   8  17   7 -22  -6  24 -17   2  17 -16  -4   2  -0  -0  -0  14  -0   0   0   0  -0   0  -0  -0   0  40 100  -0   0   0   0  -0  -0  -0  -0  -0 -11  16  17  -7  15  -1 -18   7  -5 -23   6 -19 -13 -11  -3  17  -4  -8 -15  -3  18  30  -2  -1  -3   3   2   1   3  10   4
s400c                 84:    0  -0   0  -0   0  -0  -0   0  -0  -0   0   0   0   0  -0   0   0   0  -0  -0   0  -0   0   0  -0  -0   0   0  -0   0   0   0   0  -0   0   0   0  -0   0  -0  -0   0   0   0  -0  -0   0   0  -0   0  -0  -0   0   0   0   0  -0   0   0  -0   0   0   0   0   0  -0   0  -0  -0   0   0  -0  -0  -0   0  -0  -0  -0  -0   0  -0   0  -0 100   0  -0   0  -0   0  -0   0   0  -0  -0   0  -0   0  -0  -0   0  -0  -0   0  -0   0  -0   0   0   0  -0  -0  -0  -0   0  -0   0  -0   0  -0   0   0   0   0
s040c                 85:   -0  -0   0  -0   0  -0   0   0  -0  -0   0   0   0   0  -0  -0   0   0  -0  -0  -0  -0   0   0   0   0   0  -0  -0   0   0   0   0  -0  -0   0  -0   0   0   0  -0  -0   0   0  -0   0   0   0   0   0  -0  -0   0   0   0   0  -0   0   0  -0   0   0  -0   0   0   0   0  -0   0   0  -0  -0   0   0   0  -0   0   0  -0   0  -0   0   0   0 100   0   0   0  -0   0  -0   0   0  -0  -0   0  -0   0   0  -0   0   0  -0  -0  -0   0  -0  -0   0   0  -0  -0   0  -0  -0   0  -0  -0  -0  -0  -0   0   0
s004c                 86:    0  -0   0   0  -0  -0  -0  -0  -0  -0   0   0   0   0  -0  -0   0   0  -0   0  -0   0   0  -0   0  -0   0  -0   0   0  -0   0   0  -0  -0   0  -0   0   0  -0  -0  -0   0   0  -0   0   0   0   0   0  -0  -0   0   0   0   0   0   0   0  -0   0   0   0  -0   0  -0  -0  -0  -0  -0  -0  -0   0  -0  -0   0   0  -0  -0  -0   0   0   0  -0   0 100   0  -0   0  -0  -0  -0   0  -0  -0   0  -0  -0   0  -0   0  -0   0  -0   0   0  -0  -0  -0   0  -0  -0   0   0  -0   0  -0  -0  -0  -0  -0   0   0
s220c                 87:   -0  -0   0  -0   0  -0   0   0  -0  -0   0   0   0   0  -0   0   0   0   0  -0  -0  -0   0   0   0   0   0  -0  -0   0   0   0  -0  -0   0   0  -0   0   0   0   0   0   0   0  -0  -0   0   0   0   0  -0  -0   0   0   0   0  -0   0   0  -0  -0   0   0   0   0  -0   0  -0   0  -0   0   0   0   0  -0   0   0  -0  -0  -0   0   0   0   0   0   0 100   0  -0  -0   0  -0  -0   0   0   0   0   0  -0   0  -0  -0  -0   0  -0  -0   0  -0  -0  -0   0  -0  -0  -0   0  -0   0   0   0   0   0  -0  -0
s022c                 88:    0  -0   0   0  -0   0  -0  -0  -0   0   0   0  -0   0   0  -0   0  -0  -0   0   0   0  -0  -0  -0  -0   0   0  -0  -0  -0  -0   0  -0  -0   0   0  -0   0  -0  -0   0  -0   0   0   0  -0  -0  -0  -0   0   0   0  -0  -0  -0   0  -0  -0  -0   0   0   0  -0  -0  -0  -0  -0  -0  -0   0  -0  -0  -0  -0  -0  -0  -0   0   0  -0  -0  -0  -0   0  -0   0 100  -0  -0  -0  -0   0  -0  -0  -0  -0  -0   0  -0  -0   0   0  -0   0  -0  -0   0   0   0  -0   0  -0   0   0   0   0  -0  -0  -0  -0   0  -0
s121c                 89:    0  -0  -0   0  -0   0  -0  -0   0  -0  -0  -0   0   0  -0   0   0   0  -0  -0   0   0   0  -0   0   0   0   0   0   0   0   0   0  -0  -0   0  -0   0   0  -0   0   0   0  -0  -0  -0   0   0   0   0  -0  -0  -0   0   0   0  -0  -0   0  -0  -0   0   0   0   0   0   0  -0   0   0  -0  -0  -0  -0   0   0  -0   0  -0   0  -0  -0  -0   0  -0   0  -0  -0 100   0  -0   0  -0   0   0   0   0   0  -0   0  -0  -0  -0  -0   0  -0   0   0  -0  -0  -0   0   0   0  -0  -0  -0   0   0   0   0   0   0
s103c                 90:   -0  -0   0   0  -0  -0  -0  -0  -0   0   0   0   0   0  -0  -0   0   0  -0  -0  -0  -0   0  -0   0  -0   0   0  -0   0  -0   0   0  -0  -0   0   0   0   0  -0  -0  -0  -0   0   0   0  -0  -0   0  -0  -0   0   0  -0  -0   0   0   0  -0  -0   0   0   0  -0  -0   0   0   0  -0   0  -0  -0  -0   0  -0  -0  -0   0   0   0   0  -0  -0  -0   0  -0  -0  -0   0 100   0   0  -0  -0  -0   0   0   0  -0   0  -0   0  -0   0   0  -0  -0  -0   0  -0   0   0  -0  -0   0  -0   0   0   0   0  -0  -0  -0
s301c                 91:   -0   0  -0   0  -0   0   0   0   0  -0  -0  -0  -0  -0   0   0  -0  -0  -0  -0   0  -0  -0  -0  -0  -0  -0   0  -0  -0  -0  -0  -0   0   0  -0   0  -0  -0  -0  -0   0   0  -0  -0  -0  -0   0  -0   0   0   0  -0  -0   0  -0  -0   0   0   0  -0  -0  -0   0  -0   0  -0  -0   0  -0  -0   0  -0  -0  -0  -0  -0   0  -0  -0   0  -0  -0   0  -0  -0   0  -0  -0   0 100  -0  -0  -0   0  -0  -0  -0  -0   0  -0  -0   0   0  -0  -0   0   0   0  -0   0   0  -0   0   0  -0   0   0  -0   0   0  -0  -0
etac                  92:    0   0  -0   0  -0   0  -0  -0   0   0  -0  -0  -0   0  -0  -0   0  -0  -0   0   0   0  -0  -0   0  -0   0   0   0  -0  -0   0   0  -0  -0   0   0   0   0  -0  -0   0  -0  -0  -0  -0   0   0  -0   0   0  -0  -0   0   0   0   0  -0   0   0  -0  -0   0   0  -0   0  -0   0   0  -0  -0  -0   0  -0  -0  -0   0  -0  -0  -0  -0  -0  -0   0   0  -0  -0  -0   0   0  -0 100  -0   0   0   0   0   0  -0   0  -0  -0  -0   0  -0  -0   0   0  -0  -0   0   0   0   0   0  -0   0   0   0   0   0   0  -0
a21169074552_         93:    4  -6   6   1  -8  -0  -5  -1   8   6  -4  -8 -10   3  -2  -5   5   7 -14   3   5   5   4  -7 -11 -13  17  13   1  -0  -4  13   3 -17  -4   9  27   9  16 -13  -4  15 -30 -16  -8  14  12 -12 -15 -30  26  30  -4   9   9 -14  14 -43 -13  24  10   8  14  15 -37  19  -5   7   0  -0  -0 -22  -0  -0   0  -0   0   0   0  -0  -0  10 -11  -0   0   0  -0   0  -0  -0  -0  -0 100 -14 -33  18 -60 -23  62 -91  38  46  45   1  -4  30  -2   2  -7  22  -3  11   0   2   4  -1   2  -4  -1  -1  -3   2  -2
a21169079520_         94:   -7  13   0 -10   2  -2   9   4  -9   2   7   9  12  -6   6  -3  -3  -9  15  -0 -20  -1   3  16   1   7 -12 -17   5  -0  14   4 -13   5   9  -5 -13  11 -16  16  23 -15  -6   6   5  10 -22 -15   1 -11  -5   5   8 -16 -12 -33   3  15   2  -1  -5   4 -14  -2 -17  17  21  27   0   0   0  20   0  -0   0   0  -0   0   0  -0  -0  -8  16  -0  -0  -0   0  -0   0  -0  -0   0 -14 100  23  -9  29  30 -22   6  20 -12 -17  10 -25  -4  -2   5   0  -4  20  -5  -5 -13  -7   2  -6   2  -2   4   3   1   7
a21169080624_         95:  -25  22  -1 -18  24  -7  27  -2 -11 -27  -3  11  12  -2   2  15  -9   2   6 -11  -8  -6   9  12  -0  10  -4 -10   2   4  17   9  -4  -2  -6 -10  -4  13   4  13   6 -13  -3  17   2   6 -10  -4  11   2  -9 -12  16  -7  -8   9   9   2  -0 -10  -3   8  12  -6   4  -8  12  -5   0   0   0  26   0   0  -0   0  -0   0  -0  -0  -0   1  17   0  -0  -0   0  -0   0  -0   0   0 -33  23 100 -44  30  15 -56  15  20 -58  15   2 -33 -16  -7  12  -6 -16   8   1   2   5  -9   1  -4   4  -1  -0   3 -11   1
a21169086144_         96:    1   1  -6   0   7  -2   3   2  -3   5  -2   3 -19  -5   7  -4  -5   6  17   9  -3  -6   1   9 -21   7 -13  -4  -9  -5  -0 -18  -4  17  27  -8   5 -29 -16   9   0   3  -6 -14  20   2 -17 -13  -6  -1   8  16 -19 -28 -15 -17  -3   8   3   6  -8 -24 -27  -9  -2   2  -8   4   0   0  -0 -20   0  -0  -0   0  -0   0   0  -0  -0  -7  -7  -0   0   0   0  -0   0   0  -0   0  18  -9 -44 100 -21  -3  39 -12   3  16  -2 -24  36  14  23  -9 -34  38 -21 -34  17 -20  10   1   6  -7  -0  -0  -1   2  -6
a21169089456_         97:   -1   7  -8   2   2   4   1   1  -4  -7   1   4  10   0  -1  -5   1 -10   8   4  -4   6 -11   7  15   9 -17 -15   7  -7   1  -8  -3   5   4 -21 -28   3 -18   8  11 -14  16  16   9  -3 -17  -3  19  12 -19 -14   8  -2 -15  -7  -3  34  16  -9 -11 -10 -11 -11  14  -3   0  16   0   0   0  29   0   0  -0   0  -0  -0   0  -0   0  -7  15   0  -0  -0   0  -0   0   0  -0   0 -60  29  30 -21 100  44 -42  56  -5 -33 -20   8 -13  -8 -20 -10  -9 -13  15   7   8   5  -5  -2  -3   6   2   1   3  -0   4
RB01_rot_x            98:   19 -13  -2  14 -17   7 -22   2  -6  22   5   5   1  -4   7  -3  -3 -13   3 -10  -9  -2  -3   4   5  -6  -7  -7   1  -1   8 -10 -16  -0   4  -8 -19   0 -12  16  -2 -14 -12  -6  17   6 -24 -18   4  -9  -5  17  -2 -16 -22  -9  -2  14  -7  -9  10  -3 -19 -12   1  25  12 -12  -0   0   0   5   0   0   0  -0  -0   0   0   0   0 -24  -1  -0   0  -0   0  -0   0   0  -0   0 -23  30  15  -3  44 100   9  18  37   1 -24  15 -21  -8  -6 -23  -3  -2  21   7  10 -36   0   0   1  -0   1   1  -2  -1   0
RB01_rot_y            99:    9  -9  -1   6  -8   2  -9   1  10  17  -9 -10 -21   1  -0  -8   6  -1 -16  15  11   8  -4 -13 -11 -17   2  14   8 -12 -14  -1   3 -17   4  -2  18 -11  10 -18 -20  13 -30 -22   8  -1  -2 -12 -26 -23  25  29 -18  -8  -3  -0   1 -26  -3  10  15 -12   7   5 -24  25 -18  -0   0  -0  -0 -27  -0  -0   0  -0   0   0   0  -0   0   6 -18  -0   0   0  -0   0  -0  -0  -0  -0  62 -22 -56  39 -42   9 100 -56  45  35   1  -3   8  28  13 -11  -4  37  -1  -6  -3 -22  -1  -0   3  -8   3  -4  -6   4   3
RB01_rot_z            100:   -3   5 -11   9  -4   7   1   1  -5  -2   2   5   9  -1   0   3  -2 -12  10  -5   3  -0 -11  -0  14  12 -10  -9  -2  -4  -2 -14  -3  23   0  -2 -30  -6 -15  10   4 -20  34  15   4 -19  -9  14  20  38 -25 -34   0  -6  -4  13 -24  43  13 -20 -18  -6 -18 -14  42 -16  -4  -4  -0   0  -0  13   0   0  -0   0  -0  -0  -0   0   0 -14   7   0  -0  -0   0  -0   0   0   0   0 -91   6  15 -12  56  18 -56 100 -39 -30 -41   4   8 -28   3 -10   9 -29   6 -10  -4   4   1   1   0   4   0   2   3   2   1
RB01_tra_x            101:   -4   1   5  -8   3  -6   4   4  -0   3  -8  -0  -3  -4   6  -2  -2  -4  -7   3  -5   9   5   1  -1  -6   2  -3  14  -1   4   9  -4 -11 -10 -12   5  13  14   3  -5 -12 -37  -3  10   8 -15 -22  -4 -27  14  20   1 -10 -14  -8   9 -21 -17   4   4   0  18  -7 -36  22  -1  -1   0   0   0  -0   0  -0   0  -0  -0   0   0  -0  -0   1  -5  -0   0   0  -0  -0  -0  -0  -0  -0  38  20  20   3  -5  37  45 -39 100  -8  37   5 -35  22   9  -7 -28  18  18 -35  -1 -29  -5  -1  -2  -4   2  -3  -2  -5   1
RB01_tra_y            102:   28 -28   6  24 -31  10 -35   1   6  35  13  -7  -3   7  -9 -15  14  -7 -15  -3   7   6  -7 -19   4 -15  24  18 -15   3 -12   4   0   1  -0  22   6   1  10  -5  -6  -0  -9 -10   5  16   1 -14   4 -15   3  22  -4   7   1 -21   2  -9 -14  10   4  13 -15   1 -16  14 -14   0  -0  -0   0 -33  -0  -0   0  -0   0  -0   0   0   0 -17 -23  -0   0  -0  -0   0  -0   0  -0  -0  46 -12 -58  16 -33   1  35 -30  -8 100  -7   9   5  21  -2   5  31   6  -3  33  -9  -4  12  -1   6  -4  -4   2  -4   1  -7
RB01_tra_z            103:   -7   1  12 -18  10 -13  10   1   1 -11  -6  -1  11   1  -6   2   0  11  -2  -1  -5   5  10   7   1   4   8  -4   4  20  10   2   7  -4 -10 -11  10  16  14  15  -2  -2   1   6 -19   2  15   5  22  -4   1  -1  11  21  10   4   2 -17  -2   9  -7  12   7 -10  -1   1   8   8   0  -0  -0   4  -0  -0   0   0   0  -0  -0  -0  -0   7   6   0  -0   0  -0   0  -0  -0   0  -0  45 -17  15  -2 -20 -24   1 -41  37  -7 100  -8  -6  -3  -8  -4 -32 -11  -7 -31   1  30   8  -4  -1   0   0  -3   1  -3  -8
a2455411672_          104:    0  -4  -0   5 -16   6  -7  -2  -7   2   8   6  15   7   1  -1   8   8 -20 -16  19  14 -11 -21  -5 -12  21  20   6  -8 -16   1  19  -1 -23  27  16   6   7  -5  -2 -14  -2   7   6   7 -11  -7   1  -3 -10   2  10  -9  -8   2  -2  10  -6 -12   7  11   3 -12  -3  32   8  -0  -0   0   0 -20   0   0  -0  -0  -0   0   0   0   0 -21 -19  -0  -0  -0   0  -0  -0   0   0   0   1  10   2 -24   8  15  -3   4   5   9  -8 100 -14 -24 -14 -53   7 -59  89  37 -55  -9   3  -3   2   2   1  -1  -1  -6  -5
a2455416640_          105:    1   3  -4  -5   8  -4   8   1   1 -12  -5  -1  -7  -1   5  -2  -0  11   4  -4   5 -18  -1   3 -16  -1  -4  15 -17  -6  -9  -9  -3   7  29  -4   5 -39 -13   6   4  11  26 -16 -11 -27   7  27 -11  31   3 -10 -22  -3  11   5 -33  14  30  -5  -6 -25 -25   2  32  -1   8  -4   0   0  -0   6  -0   0  -0   0   0  -0  -0   0   0 -18 -13   0  -0   0  -0   0   0   0  -0  -0  -4 -25 -33  36 -13 -21   8   8 -35   5  -6 -14 100  -4  14 -12 -14  16 -26 -18  10 -16  19   1   6  -1  -4   2   2   5 -12
a2455417744_          106:   -9  10  -9  -1   5   2  11   2   5  10   0  -5 -30  -4   9  -4  -3 -20   0  10  -1   6 -10  -8 -14 -10  -9   5   3 -20 -10  -2 -18  14   7  -4   9  -8   6  -4  -8  -3 -35 -23  28   4 -23 -32 -19 -25  27  27 -26 -24 -21 -31   0 -18 -17  26 -16 -26   8   7 -52  -3 -34   4   0   0  -0   0   0  -0   0  -0  -0   0   0  -0  -0   5 -11  -0   0   0  -0  -0  -0  -0  -0  -0  30  -4 -16  14  -8  -8  28 -28  22  21  -3 -24  -4 100 -14  16  -9  58 -18  19  29 -29  -6   5  -2  -6  -1  -1   0  -3   3
a2455423264_          107:    3  -1   4  -9  11  -9   5   0  -4  -8  -5   4  -0  -2   4   1  -3   9   6  -6  -8 -14  18  15  -8   7  -6  -3  -7   2  10  15  -7 -13   4 -11  -1  -6   9   5   8  12   7  -9 -11 -26  11  18 -11  15   4  -7  -9   5  14  14 -11   7   8  -8   5  -5   0  12  17   9  12  -0   0   0  -0  14  -0   0  -0   0  -0  -0  -0   0  -0   4  -3   0  -0  -0   0  -0   0  -0   0   0  -2  -2  -7  23 -20  -6  13   3   9  -2  -8 -14  14 -14 100  -2   9   2 -12 -26 -23  -5  -6   1  -0  -4  -2  -4   1  -3   2
a2455426576_          108:    6  -3  -2  13  -2   5  -6  -4   1   4   9  -2 -10   6  -9   2   5 -19  -1  16  -7  10  -5  -4  21  -5   5  -9  11  -1   0  12  -2   5  -5  -6  -8  18   6 -20  -5   4  -5   8  -9   3   8  -0  12  -6   4 -14  11  17  10   4  15 -11  -5  10 -10  10  19  17  -8 -40 -19   5  -0  -0   0  13  -0   0   0  -0   0  -0   0  -0   0  17  17   0  -0  -0  -0   0   0  -0   0   0   2   5  12  -9 -10 -23 -11 -10  -7   5  -4 -53 -12  16  -2 100  23  39 -56   6  16  27  -4   3  -4   1  -1   4   1  -5  -0
RB02_rot_x            109:   11 -10  -0  15 -18  10 -18  -1   2  29  15  -3   5   8 -17  -7  15 -11 -15   1  12  18 -16 -18  19  -6   3   2  10  -8 -12  -2   8 -10 -21  14 -10  15   4 -16 -12 -11   4   5   7   0  -8  -2  -1   9  -7 -12  -2   4   0  -2  -5   5  -2  -6   6  12  -8  -3   1   0 -14  -2  -0  -0   0  -5  -0   0  -0  -0   0  -0   0   0   0   6  -4   0   0  -0  -0   0  -0   0   0  -0  -7   0  -6 -34  -9  -3  -4   9 -28  31 -32   7 -14  -9   9  23 100 -22  -0  52 -33  10  -6  -1  -1   1  -1   1  -2   2   8
RB02_rot_y            110:    9  -2  -0   2   6  -3  -3  -1   7   7  -2  -7 -25   1   2  -4   1  -5   2  14  -6  -4   2   2 -14  -7  -5   1  -3 -10  -0   5 -10  -1  21 -15   9 -15   6  -3  -7  12 -32 -20  14   2  -6 -19 -24 -23  28  27 -19 -16 -10 -11   7 -24  -6  22   3 -22  10  11 -35  -8 -11  17   0  -0  -0   9  -0  -0   0  -0   0   0   0  -0  -0   3  -8  -0   0   0  -0   0  -0  -0  -0  -0  22  -4 -16  38 -13  -2  37 -29  18   6 -11 -59  16  58   2  39 -22 100 -49 -18  39 -33   1   3  -0  -4  -2   1  -0  -1  -2
RB02_rot_z            111:    0   1  -6   7 -14   9  -6  -3  -6  -6   0   6   9   8  -1  -0  10  10 -14 -14  17  14  -8 -15  -8  -6  15  13  10 -10 -12   2  18   0 -24  19  15  11   5  -3   3  -8  -5   3   5   1 -11  -7  -8  -8  -3   4   3 -10  -6  -3   2   9  -3  -8   7   7   7  -6 -10  32  12   2  -0   0   0 -11   0   0  -0  -0  -0   0   0   0  -0 -16 -15  -0  -0  -0   0  -0  -0   0   0   0  -3  20   8 -21  15  21  -1   6  18  -3  -7  89 -26 -18 -12 -56  -0 -49 100  30 -49 -14  -1  -3   2   1   1  -1  -1  -7  -4
RB02_tra_x            112:    8  -4 -14  23 -20  17 -14  -2  -1  11  12   1 -12   8  -6  -1   9 -12 -14  -8  14  11 -18 -20  -1 -15  10  13   4 -19 -13   0   1  -0 -13  19   8  10  -0 -19  -6   5  -2  -9   3   4  -3  -6 -12  -6   4   4  -5   1   3 -11   2  -1   1   8   3   5  -1  17  -8   2 -21  -9  -0   0   0  -5   0   0  -0  -0  -0   0   0   0   0  -4  -3  -0  -0  -0  -0   0   0   0   0   0  11  -5   1 -34   7   7  -6 -10 -35  33 -31  37 -18  19 -26   6  52 -18  30 100 -15  13  -3   1   2   1  -2   3  -1  -2   2
RB02_tra_y            113:    6  -3   2  -0  12  -5  -1   3   0   2   7   1 -24 -11   5   2 -14  -9  27  13 -25  -4  12  23  -1  11 -19 -21   3   7  17  -5 -17  10  21 -17  -8  -5 -18   5   6  20  -6 -11   2   9   6  -5  -9 -17  12  16  -4  -3  -3  -5  25 -13  -6  18  -3 -13   3   8 -11 -41 -14 -13  -0   0  -0  14  -0  -0   0   0   0   0  -0  -0  -0  18  18  -0   0   0  -0  -0   0  -0  -0   0   0  -5   2  17   8  10  -3  -4  -1  -9   1 -55  10  29 -23  16 -33  39 -49 -15 100 -17   3   0   1  -1   1   2  -2   4  -1
RB02_tra_z            114:  -10   8  -2  -4   4   2   9  -1   1 -13  -6  -1  10   6 -16   4   8  -1   6   7  -4  -0   4   7  19  11   6 -11  -3  18   9   6   2   2  -5  -6 -11  19   4  -2   9  10  34  15 -34  -8  32  29  29  23 -13 -31  17  42  32  18  -7   9  20   3 -16  16   4  18  43 -16  -2   9   0  -0  -0   2  -0   0   0   0   0  -0  -0   0  -0  21  30   0  -0   0  -0   0   0  -0   0   0   2 -13   5 -20   5 -36 -22   4 -29  -4  30  -9 -16 -29  -5  27  10 -33 -14  13 -17 100  -2  -2  -3   5   2  -0   3   2   2
scale455432280_       115:    7  -9   8  -5  -1  -5  -5  -0  -1   5   3   0   6  -0   7   1  -2  -4  -7 -15  -1  -2  -1  -5   0  -6  16   8  -8   1  -0   6  -2   6  -2   4   2  -3   6  10  -1 -10   6  -1 -10  -3   5   8   3  10  -6  -4   3   3   7   3 -16   2  -2  -7   3   6  -5   3   7   2   4 -10  -0  -0   0   4  -0   0  -0   0   0  -0  -0   0   0 -23  -2  -0  -0  -0   0   0  -0   0   0   0   4  -7  -9  10  -5   0  -1   1  -5  12   8   3  19  -6  -6  -4  -6   1  -1  -3   3  -2 100  -0   5  -1  -5   4  -2  56 -58
a455398936_           116:   -4   3  -2   1   0   1   3  -9   2  -4  -4  -2   1   6  -3   3   1  -2  -0  -5  -1  -5   0  -1   0   0   0   1  -4  -2   1   4  -3   2  -1   3  -4  -1   3   2   1  -3   0  -0  -1  -2  -1   1  -0   4  -1  -3  -0  -1   2  -0  -3   1  -1  -2  -2   2   1   3  -1   1  -2   2   0  -0  -0  -3  -0  -0   0   0   0  -0  -0   0   0  -3  -1   0   0   0  -0   0  -0  -0  -0  -0  -1   2   1   1  -2   0  -0   1  -1  -1  -4  -3   1   5   1   3  -1   3  -3   1   0  -2  -0 100  -4 -22 -18  24   6  -0  -1
b455399128_           117:    1  -1  -1   3  -3   2  -3  -8  -0   1  -1  -0   0   4  -3   4   1  -1  -6  -4   5  -0  -2  -5   0  -4   7   7  -5  -3  -4   2  -1  -2  -2   3   1  -3   2  -2  -2  -1  -2  -1   2   2  -0  -1  -0  -0   1   3  -0  -1  -1  -1  -0  -2  -3  -1   1   1  -1  -1  -1   3   1  -3  -0   0   0  -4   0   0  -0  -0  -0   0   0   0   0  -5  -3  -0  -0  -0   0   0  -0   0   0   0   2  -6  -4   6  -3   1   3   0  -2   6  -1   2   6  -2  -0  -4  -1  -0   2   2   1  -3   5  -4 100 -25  -0  16   1  -2  -6
c455399320_           118:   -2   0   2  -2   1  -1   1  -6  -2  -3   2   2   9  -0   2   1  -4  -0   2   1  -2  -0  -1   2   1  -0  -4  -2  -2  -0   1  -4  -0  -4   2  -3  -4  -1  -3  -1  -1  -6   6   8  -2   4  -1   1   5   3 -10  -5   8  -1  -2   2  -2   5   2  -7   4   3  -4  -6   8  -2   2   1  -0  -0   0   4  -0   0  -0   0  -0   0  -0  -0   0   4   3   0  -0  -0   0  -0   0   0   0   0  -4   2   4  -7   6  -0  -8   4  -4  -4   0   2  -1  -6  -4   1   1  -4   1   1  -1   5  -1 -22 -25 100 -21  30  45  -2   6
al455399512_          119:    2  -0  -1   0   0   0  -1   0  -2   3   3   2  -5  -0   0   2   0   0   1   5   2   4  -3  -2  -1  -0  -2  -1   7   1  -2  -5   4   4   0   2   6  -2  -4  -3  -4   5  -4  -2   4   1  -3  -5  -1  -5   5   4  -3  -2  -4   3   5  -1   1   5   0  -5   2  -2  -1  -0  -1   1  -0   0   0  -1   0  -0   0  -0  -0   0   0  -0  -0   4   2  -0  -0  -0   0  -0   0   0  -0   0  -1  -2  -1  -0   2   1   3   0   2  -4   0   1  -4  -1  -2  -1  -1  -2   1  -2   1   2  -5 -18  -0 -21 100 -44 -55   0   2
be455399704_          120:    2  -2   1   3  -4   1  -3  -6  -0   0   2   0   6   3  -2   1  -0  -5  -1   1  -0   2  -4  -3   5  -3  -1  -0  -1  -3  -2  -1  -2   1  -1   0  -6   2  -2  -3  -0  -6   4   5  -2   4  -1   1   4   3  -7  -4   5  -1   0  -3  -2   3   0  -5   1   5  -5  -2   2  -2   0   2  -0  -0   0   0  -0   0  -0   0  -0  -0   0   0   0   0   1   0  -0  -0   0  -0   0   0   0   0  -1   4  -0  -0   1   1  -4   2  -3   2  -3  -1   2  -1  -4   4   1   1  -1   3   2  -0   4  24  16  30 -44 100  19  -1  -2
ga455399896_          121:   -5   3   1  -3   3  -1   4   2  -1  -6  -2   1   8  -2   1  -2  -2   0   3  -1  -3  -5   1   3  -1   1  -4  -2  -5  -1   1   1  -2  -1   3  -1  -5  -3   0   2   3  -7   6   7  -2   1  -1   3   3   6  -9  -7   6  -2  -0  -0  -4   5   2  -7   0   4  -3  -4   4  -1   1   2  -0  -0  -0   1  -0   0  -0   0  -0   0  -0  -0   0   1   3   0  -0  -0   0  -0   0  -0   0   0  -3   3   3  -1   3  -2  -6   3  -2  -4   1  -1   2   0   1   1  -2  -0  -1  -1  -2   3  -2   6   1  45 -55  19 100  -4   4
beqall                122:   -1   3  -1  -6  -0  -1   3   3   1   2  -2  -1   1   1   1  -4   4   5  12  -4 -10  -8  10  15   2  11  -4 -10  -0  10  14   2  -3   2   7  -7  -7   2  -7  11   9   3  12  -6 -13  -5  12  16  -5  13  -1  -8  -1   9  15  -5 -10  -0   0  -3  -2   2  -5  13   4   4   2  -9   0  -0  -0  12  -0   0   0   0   0  -0  -0   0  -0   1  10   0   0   0  -0   0   0  -0  -0   0   2   1 -11   2  -0  -1   4   2  -5   1  -3  -6   5  -3  -3  -5   2  -1  -7  -2   4   2  56  -0  -2  -2   0  -1  -4 100  11
m65806221_367         123:   -6   8  -7   1  -1   4   5   5   0  -2  -2   0  -1  -2  -5  -4   3   8  12   9  -5  -3   6  13  -1  10 -15 -12   4   5   6  -3   1  -6   6  -4  -5   2  -9  -2  10   7   4  -1   0   1   1   3  -6  -0   2  -2  -2   2   2  -6   6   0   3   2  -1  -2  -2   2  -1   0  -2   4   0  -0  -0   3  -0  -0   0   0  -0   0  -0  -0  -0  17   4   0   0   0  -0  -0   0  -0  -0  -0  -2   7   1  -6   4   0   3   1   1  -7  -8  -5 -12   3   2  -0   8  -2  -4   2  -1   2 -58  -1  -6   6   2  -2   4  11 100
}
